# Supplementary material for: The Phenotypic and Genetic Underpinnings of Flower Size in Polemoniaceae
Source: Front Plant Sci. 2016 Jan 5;6:1144. doi: 10.3389/fpls.2015.01144 (PMC4700140; doi:10.3389/fpls.2015.01144)
Supplement: Supplementary file 1 [file Table1.xlsx]

## Sheet: Sheet1
Supplemental Table 1. Genbank accession numbers for plastid coding regions, nuclear loci and raw reads (deposited in the Short Read Archive).
Gene	Gilia brecciarum subsp. brecciarum	Gilia stellata	Saltugilia australis	Saltugilia caruifolia	Saltugilia latimeri	Saltugilia splendens subsp. grantii	Saltugilia splendens subsp splendens	Saltugilia splendens subsp splendens field
Raw reads	SRR2658257	SRR2658258	SRR2658261	SRR2658262	SRR2658263	SRR2658264	SRR2658270	SRR2658260
Plastome	KT921172	KT921173	KT921171	KT949394	KT921175	KT921174	KT921177	KT921176
AT1G01090	KU049040	KU049039	KU049038	KU049037	KU049036	KU049035	KU049034	KU049033
AT1G60230	KU049206	KU049205	KU049204	KU049207	KU049209	KU049203	KU049202	KU049208
AT1G04420	KU049046	KU049045	KU049044		KU049043		KU049042	KU049041
AT1G05940	KU049051	KU049050	KU049049		KU049048			KU049047
AT1G08490	KU049058	KU049057	KU049056		KU049055	KU049054	KU049053	KU049052
AT1G10510	KU049064	KU049063	KU049062		KU049061		KU049060	KU049059
AT1G12370	KU049071	KU049070	KU049069		KU049068	KU049067	KU049066	KU049065
AT1G12410	KU049077	KU049076	KU049075		KU049074		KU049073	KU049072
AT1G13900	KU049082	KU049081			KU049080		KU049079	KU049078
AT1G15980	KU049089	KU049088	KU049087		KU049086	KU049085	KU049084	KU049083
AT1G16180	KU049095	KU049094	KU049093		KU049092		KU049091	KU049090
AT1G19520	KU049102	KU049101	KU049100	KU049099	KU049098	KU049103	KU049097	KU049096
AT1G202575	KU049276	KU049275	KU049274		KU049273	KU049272	KU049271	KU049270
AT1G21780	KU049110	KU049109	KU049108		KU049107	KU049106	KU049105	KU049104
AT1G25375	KU049114	KU049113			KU049112			KU049111
AT1G27150	KU049120	KU049119	KU049118		KU049117		KU049116	KU049115
AT1G27520	KU049125	KU049124			KU049123		KU049122	KU049121
AT1G28140	KU049131	KU049130	KU049129		KU049128	KU049127		KU049126
AT1G30300	KU049139	KU049138	KU049137	KU049136	KU049135	KU049134	KU049133	KU049132
AT1G30360	KU049145	KU049144	KU049146		KU049143	KU049142	KU049141	KU049140
AT1G31780	KU049154	KU049153	KU049152	KU049151	KU049150	KU049149	KU049148	KU049147
AT1G31800	KU049160	KU049159	KU049158		KU049157	KU049156		KU049155
AT1G34630	KU049166	KU049165	KU049164		KU049163		KU049162	KU049161
AT1G43580	KU049170	KU049169	KU049168		KU049167			KU049171
AT1G50940	KU049179	KU049178	KU049177	KU049176	KU049175	KU049174	KU049173	KU049172
AT1G51940	KU049185	KU049184	KU049183		KU049182		KU049181	KU049180
AT1G52510	KU049193	KU049192	KU049191	KU049190	KU049189	KU049188	KU049187	KU049186
AT1G52530	KU049201	KU049200	KU049199	KU049198	KU049197	KU049196	KU049195	KU049194
AT1G64890	KU049217	KU049216	KU049215	KU049214	KU049213	KU049212	KU049211	KU049210
AT1G68010	KU049225	KU049224	KU049223	KU049222	KU049221	KU049220	KU049219	KU049218
AT1G72660	KU049231	KU049230	KU049229	KU049228	KU049232	KU049227	KU049226	KU049233
AT1G73720	KU049240	KU049241	KU049239	KU049238	KU049237	KU049236	KU049235	KU049234
AT1G74470	KU049247	KU049246	KU049245		KU049244	KU049243		KU049242
AT1G76400	KU049254	KU049253	KU049252		KU049251	KU049250	KU049249	KU049248
AT1G76920	KU049262	KU049261	KU049260	KU049259	KU049258	KU049257	KU049256	KU049255
AT1G77470	KU049268	KU049267	KU049266		KU049265	KU049264	KU049269	KU049263
AT2G01320	KU049284	KU049283	KU049282	KU049281	KU049280	KU049279	KU049278	KU049277
AT2G03270	KU049290	KU049289	KU049288		KU049291	KU049287	KU049286	KU049285
AT2G04280	KU049299	KU049298	KU049297	KU049296	KU049295	KU049294	KU049293	KU049292
AT2G04530	KU049306	KU049305	KU049304		KU049303	KU049302	KU049301	KU049300
AT2G17990	KU049312	KU049311	KU049310		KU049309		KU049308	KU049307
AT2G18710	KU049319	KU049318	KU049317		KU049316	KU049315	KU049314	KU049313
AT2G20330	KU049324	KU049323			KU049322		KU049321	KU049320
AT2G21280	KU049330	KU049329	KU049328		KU049327		KU049326	KU049325
AT2G24220	KU049337	KU049336	KU049335		KU049334	KU049333	KU049332	KU049331
AT2G24820	KU049343	KU049342	KU049341		KU049340		KU049339	KU049338
AT2G24830	KU049349	KU049348			KU049347	KU049346	KU049345	KU049344
AT2G25530	KU049356	KU049355	KU049354		KU049353	KU049352	KU049351	KU049350
AT2G28100	KU049362	KU049361	KU049363	KU049360	KU049359		KU049358	KU049357
AT2G29560	KU049370	KU049369	KU049368	KU049367	KU049366		KU049365	KU049364
AT2G32520	KU049378	KU049377	KU049376	KU049375	KU049374	KU049373	KU049372	KU049371
AT2G36310	KU049384	KU049383	KU049382		KU049381		KU049380	KU049379
AT2G38060	KU049392	KU049391	KU049390	KU049389	KU049388	KU049387	KU049386	KU049385
AT2G43770	KU049398	KU049397	KU049399		KU049396	KU049395	KU049394	KU049393
AT2G46910	KU049406	KU049405	KU049404		KU049403	KU049402	KU049401	KU049400
AT3G01060	KU049412	KU049411	KU049410		KU049409		KU049408	KU049407
AT3G02300	KU049419	KU049418	KU049417	KU049416	KU049415		KU049414	KU049413
AT3G02760	KU049424	KU049423			KU049422		KU049421	KU049420
AT3G04870	KU049431	KU049430	KU049429		KU049428	KU049427	KU049426	KU049425
AT3G04880	KU049436	KU049435			KU049434		KU049433	KU049432
AT3G06920	KU049443	KU049442	KU049441	KU049440	KU049439		KU049438	KU049437
AT3G07140	KU049449	KU049448	KU049447		KU049446		KU049445	KU049444
AT3G09180	KU049454	KU049453			KU049452		KU049451	KU049450
AT3G09650	KU049461	KU049460	KU049459		KU049458	KU049457	KU049456	KU049455
AT3G17430	KU049469	KU049468	KU049467	KU049466	KU049465	KU049464	KU049463	KU049462
AT3G25530	KU049477	KU049476	KU049475	KU049474	KU049473	KU049472	KU049471	KU049470
AT3G44880	KU049485	KU049484	KU049483	KU049482	KU049481	KU049480	KU049479	KU049478
AT3G57050	KU049490	KU049489			KU049488		KU049487	KU049486
AT3G63140	KU049498	KU049497	KU049496	KU049495	KU049494	KU049493	KU049492	KU049491
AT4G00090	KU049503	KU049502	KU049501		KU049500			KU049499
AT4G04320	KU049507	KU049506			KU049505			KU049504
AT4G04955	KU049512	KU049511	KU049510		KU049509			KU049508
AT4G09020	KU049518	KU049517	KU049516		KU049515		KU049514	KU049513
AT4G10180	KU049524	KU049523	KU049522		KU049521		KU049520	KU049519
AT4G10340	KU049532	KU049531	KU049530	KU049529	KU049528	KU049527	KU049526	KU049525
AT4G13360	KU049539	KU049538	KU049537	KU049536	KU049535		KU049534	KU049533
AT4G14030	KU049545	KU049544	KU049543		KU049542	KU049541	KU049546	KU049540
AT4G15420	KU049552	KU049551	KU049550		KU049549		KU049548	KU049547
AT4G16390	KU049559	KU049558	KU049557	KU049560	KU049556	KU049555	KU049554	KU049553
AT4G37040	KU049564	KU049563	KU049562		KU049565		KU049561	KU049566
AT5G02860	KU049574	KU049573	KU049572	KU049571	KU049570	KU049569	KU049568	KU049567
AT5G03160	KU049579	KU049578	KU049577		KU049576			KU049575
AT5G05200	KU049585	KU049584	KU049583		KU049582		KU049581	KU049580
AT5G11650	KU049592	KU049591	KU049590	KU049593	KU049589	KU049588	KU049587	KU049586
AT5G14520	KU049599	KU049598	KU049597		KU049596		KU049595	KU049594
AT5G16780	KU049607	KU049606	KU049605	KU049604	KU049603	KU049602	KU049601	KU049600
AT5G30510	KU049615	KU049614	KU049613	KU049612	KU049611	KU049610	KU049609	KU049608
AT5G42760	KU049623	KU049622	KU049621	KU049620	KU049619	KU049618	KU049617	KU049616
AT5G51570	KU049628	KU049627			KU049626		KU049625	KU049624
AT5G65940	KU049634	KU049633	KU049632		KU049631		KU049630	KU049629
Plant 1 Mature Transcriptome			SRR2658637
Plant 1 Mid Transcriptome			SRR2658639
Plant 1 Half Transcriptome			SRR2658638
Plant 2 Mature Transcriptome			SRR2658640			SRR2658676
Plant 2 Mid Transcriptome			SRR2658643			SRR2658705
Plant 2 Half Transcriptome			SRR2658640			SRR2658698
Plant 2 Small Transcriptome			SRR2658681			SRR2658710
Plant 3 Mature Transcriptome						SRR2658678
Plant 3 Mid Transcriptome						SRR2658736
Plant 3 Half Transcriptome						SRR2658729
Plant 3 Small Transcriptome						SRR2658742
