# Supplementary material for: The Phenotypic and Genetic Underpinnings of Flower Size in Polemoniaceae
Source: Front Plant Sci. 2016 Jan 5;6:1144. doi: 10.3389/fpls.2015.01144 (PMC4700140; doi:10.3389/fpls.2015.01144)
Supplement: Supplementary file 3 [file Table3.xlsx]

## Sheet: Saltugilia
Supplemental Table 3. Proportion of cell type and physical lengths of cell types for each individual through development for all taxa.
Taxa	Plant	Size	Flower length (cm)	% conical	length conical (cm)	% transition	length transition (cm)	% jigsaw	length jigsaw (cm)	% elongated	length elongated (cm)
Gilia brecciarum subs. brecciarum	2	1_Small	0.387	0.325	0.125775
Gilia brecciarum subs. brecciarum	2	2_Half	0.902	0.3	0.2706	0.126	0.113652			0.568	0.512336
Gilia brecciarum subs. brecciarum	2	4_Full	0.885	0.218	0.19293	0.29	0.25665	0.172	0.15222	0.31	0.27435
Gilia stellata	1	2_Half	0.325	0.485	0.157625	0.142	0.04615			0.371	0.120575
Gilia stellata	1	4_Full	0.765	0.342	0.26163	0.052	0.03978	0.394	0.30141	0.21	0.16065
Gilia stellata	2	1_Small	0.254	0.68	0.17272	0.12	0.03048			0.2	0.0508
Gilia stellata	2	4_Full	0.934	0.3195	0.298413	0.0515	0.048101	0.3298	0.308033	0.2989	0.279173
Gilia stellata	3	1_Small	0.338	0.416	0.140608	0.111	0.037518			0.472	0.159536
Gilia stellata	3	2_Half	0.567	0.4	0.2268	0.116	0.065772	0.316	0.179172	0.166	0.094122
Gilia stellata	3	4_Full	0.688	0.436	0.299968	0.07	0.04816	0.422	0.290336	0.07	0.04816
Gilia stellata	4	1_Small	0.215	0.458	0.09847	0.0833	0.0179095			0.4583	0.0985345
Gilia stellata	4	2_Half	0.41	0.422	0.17302	0.0222	0.009102			0.555	0.22755
Gilia stellata	4	4_Full	0.875	0.288	0.252	0.0333	0.0291375	0.3	0.2625	0.377	0.329875
Saltugilia australis	1	1_Smalll	0.2	0.619	0.1238	0.23	0.046			0.142	0.0284
Saltugilia australis	1	2_Half	0.5	0.581	0.2905	0.093	0.0465			0.325	0.1625
Saltugilia australis	1	3_Mid	0.8	0.437	0.3496	0.075	0.06			0.487	0.3896
Saltugilia australis	2	3_Mid	0.6	0.587	0.3522	0.047	0.0282			0.365	0.219
Saltugilia australis	2	4_Full	1	0.367	0.367	0.068	0.068	0.551	0.551	0.01	0.01
Saltugilia australis	3	1_Small	0.3	1	0.3
Saltugilia australis	3	2_Half	0.5	0.613	0.3065	0.045	0.0225			0.34	0.17
Saltugilia australis	3	3_Mid	0.7	0.5	0.35	0.06	0.042			0.439	0.3073
Saltugilia australis	3	4_Full	1.1	0.398	0.4378	0.058	0.0638	0.252	0.2772	0.291	0.3201
Saltugilia australis	4	1_Small	0.3	0.416	0.1248	0.16	0.048			0.416	0.1248
Saltugilia australis	4	2_Half	0.4	0.444	0.1776	0.066	0.0264			0.488	0.1952
Saltugilia australis	4	3_Mid	0.6	0.425	0.255	0.111	0.0666			0.462	0.2772
Saltugilia australis	4	4_Full	0.8	0.402	0.3216	0.091	0.0728	0.183	0.1464	0.321	0.2568
Saltugilia caruifolia	1	1_Small	0.4	0.828	0.3312	0.028	0.0112			0.142	0.0568
Saltugilia caruifolia	1	2_Half	0.4	0.7	0.28	0.233	0.0932			0.066	0.0264
Saltugilia caruifolia	1	3_Mid	0.6	0.545	0.327	0.09	0.054			0.362	0.2172
Saltugilia caruifolia	1	4_Full	1.2	0.366	0.4392	0.1	0.12	0.2	0.24	0.333	0.3996
Saltugilia caruifolia	2	1_Small	0.3	0.437	0.1311	0.312	0.0936			0.25	0.075
Saltugilia caruifolia	2	2_Half	0.6	0.686	0.4116	0.019	0.0114			0.294	0.1764
Saltugilia caruifolia	2	3_Mid	0.9	0.552	0.4968	0.082	0.0738			0.364	0.3276
Saltugilia caruifolia	2	4_Full	1.1	0.428	0.4708	0.026	0.0286	0.375	0.4125	0.169	0.1859
Saltugilia caruifolia	3	2_Half	0.5	0.673	0.3365	0.122	0.061			0.204	0.102
Saltugilia caruifolia	3	3_Mid	0.7	0.538	0.3766	0.06	0.042			0.4	0.28
Saltugilia caruifolia	3	4_Full	1	0.471	0.471	0.018	0.018	0.424	0.424	0.089	0.089
Saltugilia caruifolia	4	1_Small	0.3	0.73	0.219	0.23	0.069			0.038	0.0114
Saltugilia caruifolia	4	2_Half	0.6	0.629	0.3774	0.037	0.0222			0.333	0.1998
Saltugilia caruifolia	4	3_Mid	0.8	0.597	0.4776	0.01	0.008			0.388	0.3104
Saltugilia caruifolia	4	4_Full	1.1	0.3886	0.42746			0.373	0.4103	0.24	0.264
Saltugilia latimeri	1	1_Small	0.365	0.625	0.228125	0.125	0.045625			0.25	0.09125
Saltugilia latimeri	1	2_Half	0.48	0.423	0.20304	0.1346	0.064608	0.173	0.08304	0.269	0.12912
Saltugilia latimeri	1	3_Mid	0.655	0.369	0.241695	0.061	0.039955	0.23	0.15065
Saltugilia latimeri	1	4_Full	0.77	0.34	0.2618	0.1	0.077	0.291	0.22407	0.265	0.20405
Saltugilia latimeri	2	1_Small	0.266	0.5517	0.146752	0.0689	0.0183274			0.3793	0.100894
Saltugilia latimeri	2	2_Half	0.486	0.4807	0.23362	0.0769	0.0373734	0.1346	0.0654156	0.30769	0.149537
Saltugilia latimeri	2	3_Mid	0.692	0.3376	0.233619	0.01298	0.00898216			0.6493	0.449316
Saltugilia latimeri	2	4_Full	0.8	0.3614	0.28912	0.18	0.144	0.144	0.1152	0.313	0.2504
Saltugilia latimeri	3	1_Small	0.266	0.516	0.137256	0.226	0.060116			0.258	0.068628
Saltugilia latimeri	3	2_Half	0.38	0.4667	0.177346	0.0667	0.025346			0.4666	0.177308
Saltugilia latimeri	3	4_Full	0.856	0.4	0.3424	0.1	0.0856	0.2667	0.228295	0.2333	0.199705
Saltugilia latimeri	4	3_Mid	0.972	0.2549	0.247763	0.078	0.075816	0.156	0.151632
Saltugilia latimeri	4	4_Full	1.023	0.379	0.387717	0.0403	0.0412269	0.3548	0.36296	0.2258	0.230993
Saltugilia splendens subsp. grantii	1	1_Small	0.6	0.6	0.36					0.4	0.24
Saltugilia splendens subsp. grantii	1	2_Half	0.9	0.454	0.4086	0.056	0.0504			0.488	0.4392
Saltugilia splendens subsp. grantii	1	3_Mid	1.1	0.339	0.3729	0.028	0.0308			0.632	0.6952
Saltugilia splendens subsp. grantii	1	4_Full	2.3	0.315	0.7245	0.13	0.299	0.5	1.15	0.047	0.1081
Saltugilia splendens subsp. grantii	2	3_Mid	1.2	0.344	0.4128	0.032	0.0384			0.624	0.7488
Saltugilia splendens subsp. grantii	2	4_Full	2.3	0.286	0.6578	0.147	0.3381	0.413	0.9499	0.152	0.3496
Saltugilia splendens subsp. grantii	3	1_Small	0.6	0.465	0.279	0.023	0.0138			0.511	0.3066
Saltugilia splendens subsp. grantii	3	2_Half	1.1	0.351	0.3861	0.018	0.0198			0.63	0.693
Saltugilia splendens subsp. grantii	3	3_Mid	1.4	0.315	0.441	0.006	0.0084			0.677	0.9478
Saltugilia splendens subsp. grantii	3	4_Full	2.3	0.272	0.6256	0.093	0.2139	0.211	0.4853	0.422	0.9706
Saltugilia splendens subsp. grantii	4	1_Small	0.5	0.45	0.225	0.019	0.0095			0.529	0.2645
Saltugilia splendens subsp. grantii	4	2_Half	0.9	0.333	0.2997	0.0357	0.03213			0.63	0.567
Saltugilia splendens subsp. grantii	4	3_Mid	1.6	0.304	0.4864	0.033	0.0528			0.662	1.0592
Saltugilia splendens subsp. grantii	4	4_Full	2.5	0.259	0.6475	0.052	0.13	0.283	0.7075	0.408	1.02
Saltugilia splendens subsp. splendens	1	3_Mid	1.2	0.329	0.3948	0.05	0.06			0.618	0.7416
Saltugilia splendens subsp. splendens	1	1_Small	0.4	0.555	0.222	0.083	0.0332			0.361	0.1444
Saltugilia splendens subsp. splendens	1	2_Half	0.7	0.423	0.2961	0.067	0.0469			0.508	0.3556
Saltugilia splendens subsp. splendens	1	4_Full	1.3	0.285	0.3705	0.089	0.1157	0.625	0.8125
Saltugilia splendens subsp. splendens	2	2_Half	0.7	0.454	0.3178	0.045	0.0315			0.5	0.35
Saltugilia splendens subsp. splendens	3	1_Small	0.3	0.722	0.2166	0.222	0.0666			0.055	0.0165
Saltugilia splendens subsp. splendens	3	2_Half	0.3	0.552	0.1656	0.289	0.0867			0.157	0.0471
Saltugilia splendens subsp. splendens	3	3_Mid	0.6	0.423	0.2538	0.076	0.0456			0.5	0.3
Saltugilia splendens subsp. splendens	3	4_Fulll	0.9	0.423	0.3807	0.05	0.045	0.521	0.4689
Saltugilia splendens subsp. splendens	4	1_Small	0.4	0.571	0.2284	0.085	0.034			0.342	0.1368
Saltugilia splendens subsp. splendens	4	2_Half	0.6	0.409	0.2454	0.049	0.0294			0.54	0.324
Saltugilia splendens subsp. splendens	4	3_Mid	1	0.337	0.337	0.044	0.044			0.617	0.617
Saltugilia splendens subsp. splendens	4	4_Full	1.2	0.313	0.3756	0.034	0.0408	0.65	0.7812
Saltugilia splendens subsp. splendens (field)	1	1_Small	0.402	0.574	0.230748	0.063	0.025326			0.3617	0.145403
Saltugilia splendens subsp. splendens (field)	1	3_Mid	1.095	0.369	0.404055	0.063	0.068985	0.36	0.3942	0.207	0.226665
Saltugilia splendens subsp. splendens (field)	1	4_Full	1.496	0.3589	0.536914	0.0448	0.0670208	0.3717	0.556063	0.2243	0.335553
Saltugilia splendens subsp. splendens (field)	2	1_Small	0.434	0.571	0.247814	0.071	0.030814			0.357	0.154938
Saltugilia splendens subsp. splendens (field)	2	2_Half	0.569	0.453	0.257757	0.078	0.044382			0.4687	0.26669
Saltugilia splendens subsp. splendens (field)	2	3_Mid	0.928	0.378	0.350784	0.08	0.07424	0.284	0.263552	0.252	0.233856
Saltugilia splendens subsp. splendens (field)	2	4_Full	1.322	0.34	0.44948	0.075	0.09915	0.356	0.470632	0.227	0.300094
Saltugilia splendens subsp. splendens (field)	3	1_Small	0.414	0.547	0.226458	0.095	0.03933			0.357	0.147798
Saltugilia splendens subsp. splendens (field)	3	2_Half	0.88	0.436	0.38368	0.063	0.05544	0.2127	0.187176	0.287	0.25256
Saltugilia splendens subsp. splendens (field)	3	3_Mid	1.02	0.441	0.44982	0.0588	0.059976	0.401	0.40902	0.098	0.09996
Saltugilia splendens subsp. splendens (field)	3	4_Full	1.326	0.398	0.527748	0.05	0.0663	0.3157	0.418618	0.233	0.308958
Saltugilia splendens subsp. splendens (field)	4	1_Small	0.44	0.568	0.24992	0.09	0.0396			0.341	0.15004
Saltugilia splendens subsp. splendens (field)	4	2_Half	0.933	0.4081	0.380757	0.051	0.047583	0.2653	0.247525	0.2755	0.257042
Saltugilia splendens subsp. splendens (field)	4	3_Mid	1.193	0.458	0.546394	0.041	0.048913	0.258	0.307794	0.241	0.287513
Saltugilia splendens subsp. splendens (field)	4	4_Full	1.427	0.3464	0.494313	0.0392	0.0559384	0.379	0.540833	0.2352	0.33563
