# Supplementary material for: The Phenotypic and Genetic Underpinnings of Flower Size in Polemoniaceae
Source: Front Plant Sci. 2016 Jan 5;6:1144. doi: 10.3389/fpls.2015.01144 (PMC4700140; doi:10.3389/fpls.2015.01144)
Supplement: Supplementary file 6 [file Table6.xlsx]

## Sheet: Overall
	logFC	logCPM	PValue	FDR
TR221441|c1_g3	-13.769	8.50496	3.21756e-10	2.87164e-05
TR35828|c0_g1	-12.885	7.62333	3.00033e-09	7.63167e-05
TR140118|c2_g1	11.076	8.0561	3.7506e-09	7.63167e-05
TR228526|c2_g5	13.2115	7.94992	4.20446e-09	7.63167e-05
TR106638|c1_g2	-9.95122	8.42806	4.45759e-09	7.63167e-05
TR68560|c0_g1	10.0979	7.86993	6.13933e-09	7.63167e-05
TR233049|c1_g1	13.2601	7.99851	6.25919e-09	7.63167e-05
TR67724|c0_g1	10.2884	8.05633	6.84079e-09	7.63167e-05
TR31251|c6_g22	12.5923	7.33363	9.2534e-09	9.17619e-05
TR125677|c0_g5	13.1195	7.85844	1.90876e-08	0.000166586
TR188647|c5_g1	-10.309	8.59018	2.2265e-08	0.000166586
TR188647|c7_g1	-12.0834	6.82558	2.23984e-08	0.000166586
TR86423|c1_g5	-11.9991	6.74177	2.78247e-08	0.000191025
TR55784|c1_g2	-11.9846	6.72732	3.21662e-08	0.000205057
TR215867|c1_g2	-12.025	6.76762	3.623e-08	0.000215566
TR84891|c5_g2	10.1739	7.15758	4.32423e-08	0.000241208
TR124183|c0_g1	-11.8127	6.55662	6.17149e-08	0.000323999
TR24560|c82_g1	-11.7807	6.5248	6.79046e-08	0.000332176
TR28046|c0_g1	-11.8318	6.57547	7.07162e-08	0.000332176
TR69808|c0_g1	-11.8478	6.59134	7.48173e-08	0.000333869
TR194683|c1_g1	12.2409	6.98461	9.02303e-08	0.000383474
TR13392|c2_g13	-11.5809	6.32665	1.06398e-07	0.000416658
TR233823|c1_g4	-11.493	6.23969	1.10335e-07	0.000416658
TR231812|c0_g1	-11.7386	6.48334	1.12044e-07	0.000416658
TR98544|c0_g1	8.94028	7.56263	1.51713e-07	0.000541611
TR30091|c0_g3	11.2642	6.01774	2.04779e-07	0.000702936
TR120563|c35_g1	11.2628	6.01626	2.21653e-07	0.00073268
TR139341|c0_g1	-11.242	5.99113	2.30321e-07	0.00073414
TR194772|c1_g1	11.5481	6.29786	2.40197e-07	0.000739219
TR228493|c1_g12	9.52278	6.51101	2.53095e-07	0.00075295
TR90487|c5_g18	-11.1287	5.8793	2.87201e-07	0.000826853
TR172537|c1_g5	-11.1699	5.91979	3.20952e-07	0.000893797
TR90012|c0_g1	-9.50472	6.80307	3.49157e-07	0.000893797
TR109649|c0_g1	-11.1979	5.94734	3.54366e-07	0.000893797
TR129525|c0_g3	-9.58096	6.57269	3.59615e-07	0.000893797
TR98971|c2_g1	11.0909	5.84686	3.60527e-07	0.000893797
TR104268|c0_g1	11.0175	5.77466	3.86957e-07	0.000933392
TR31924|c0_g1	-11.1095	5.86052	4.1087e-07	0.000964994
TR45298|c4_g6	-9.03552	6.32709	4.36102e-07	0.000997991
TR143919|c0_g1	11.1283	5.88362	4.82344e-07	0.00107622
TR99353|c1_g7	8.42587	6.20896	5.11486e-07	0.00108671
TR71905|c0_g1	11.5684	8.5197	5.16046e-07	0.00108671
TR68854|c1_g2	10.192	7.16282	5.5181e-07	0.00108671
TR205232|c0_g2	9.13371	6.12734	5.5921e-07	0.00108671
TR189701|c5_g21	-10.882	5.63576	5.64085e-07	0.00108671
TR38091|c0_g4	10.8676	5.62745	5.80305e-07	0.00108671
TR77371|c2_g1	-10.869	5.62302	5.92285e-07	0.00108671
TR5445|c1_g1	-10.9083	5.66181	6.01669e-07	0.00108671
TR76800|c0_g1	-10.8543	5.60851	6.14583e-07	0.00108671
TR183378|c0_g4	-9.42761	6.42021	6.16326e-07	0.00108671
TR25430|c1_g2	10.9489	5.7072	6.21337e-07	0.00108671
TR112172|c0_g1	11.8114	6.55898	6.43645e-07	0.00108671
TR154851|c0_g1	-10.835	5.5894	6.45334e-07	0.00108671
TR184444|c0_g1	-10.8831	5.63708	6.76242e-07	0.00108771
TR172537|c1_g4	-10.8418	5.59606	6.8108e-07	0.00108771
TR193297|c0_g1	11.0292	5.78608	6.86109e-07	0.00108771
TR187250|c1_g2	-10.8156	5.57022	6.94682e-07	0.00108771
TR2743|c0_g3	10.7794	5.54086	7.50347e-07	0.00114304
TR196773|c1_g1	-10.9	5.65318	7.59662e-07	0.00114304
TR171508|c2_g39	-10.7864	5.54144	7.69211e-07	0.00114304
TR185508|c5_g1	-10.946	5.69842	7.81246e-07	0.00114304
TR25430|c1_g3	-10.7437	5.49959	8.24975e-07	0.00118421
TR227156|c0_g27	10.8036	5.56457	8.35919e-07	0.00118421
TR189701|c5_g31	-10.8143	5.56872	9.28997e-07	0.00128675
TR23402|c1_g10	10.7997	5.56067	9.37139e-07	0.00128675
TR94877|c1_g3	-11.255	6.00313	9.52465e-07	0.00128798
TR205680|c2_g21	10.7635	5.52518	1.01101e-06	0.00134675
TR227483|c0_g1	-10.7085	5.46506	1.04254e-06	0.00136832
TR135753|c6_g5	9.72049	6.69666	1.06261e-06	0.00137445
TR56980|c3_g2	-10.6704	5.4276	1.07924e-06	0.00137601
TR228093|c2_g12	10.8586	5.61837	1.11409e-06	0.00139607
TR5940|c0_g3	10.6091	5.37405	1.15308e-06	0.00139607
TR208580|c1_g12	-10.6111	5.36913	1.15409e-06	0.00139607
TR171508|c2_g56	-10.619	5.37678	1.16538e-06	0.00139607
TR31251|c6_g2	8.36348	6.56513	1.18166e-06	0.00139607
TR212818|c0_g2	10.5992	5.36445	1.18883e-06	0.00139607
TR175939|c4_g2	9.77271	6.74738	1.28462e-06	0.00147354
TR148028|c4_g4	-8.82259	5.82511	1.28781e-06	0.00147354
TR160198|c4_g19	8.51973	6.29124	1.40255e-06	0.00156562
TR5940|c0_g2	-10.5456	5.30485	1.40338e-06	0.00156562
TR183501|c0_g1	7.19559	6.76096	1.43969e-06	0.0015863
TR147155|c1_g2	-10.5558	5.31496	1.46094e-06	0.00159009
TR238165|c2_g11	8.91046	6.66947	1.5171e-06	0.0016273
TR226504|c1_g12	-10.5214	5.28092	1.5316e-06	0.0016273
TR43063|c0_g1	-10.5302	5.28982	1.5574e-06	0.00163525
TR7580|c5_g11	10.9275	5.68583	1.66135e-06	0.00170156
TR240820|c0_g2	7.42566	7.08901	1.66562e-06	0.00170156
TR134882|c1_g6	-10.5041	5.26382	1.68989e-06	0.00170156
TR176910|c2_g10	-10.6407	5.39774	1.69681e-06	0.00170156
TR56980|c3_g8	-10.8401	5.59537	1.72278e-06	0.0017084
TR229911|c0_g1	-10.5152	5.27464	1.82299e-06	0.00176334
TR226174|c1_g2	9.05958	7.62577	1.84262e-06	0.00176334
TR227156|c0_g3	-10.8074	5.56136	1.84759e-06	0.00176334
TR90487|c5_g2	10.7165	5.47893	1.86931e-06	0.00176334
TR174375|c1_g5	10.567	5.33311	1.8931e-06	0.00176334
TR171508|c2_g52	-10.4464	5.20732	1.89672e-06	0.00176334
TR88603|c0_g1	11.4366	6.18854	2.06608e-06	0.00190098
TR5150|c1_g6	7.87136	5.66286	2.11747e-06	0.00192839
TR51876|c0_g1	10.4663	5.23472	2.24791e-06	0.0020265
TR4210|c3_g6	10.3702	5.1407	2.28531e-06	0.00203962
TR151180|c6_g11	-10.37	5.13271	2.38264e-06	0.00207317
TR122987|c0_g1	-10.4174	5.17864	2.39119e-06	0.00207317
TR7194|c1_g2	-10.3998	5.16144	2.3926e-06	0.00207317
TR13426|c1_g10	10.729	5.49199	2.48738e-06	0.00212321
TR46849|c2_g3	10.3299	5.10152	2.49792e-06	0.00212321
TR67039|c0_g1	7.90997	7.18604	2.62011e-06	0.00220606
TR205232|c0_g8	-10.4392	5.19976	2.69265e-06	0.00224595
TR151180|c6_g6	-10.3452	5.10792	2.80702e-06	0.00231385
TR173052|c4_g4	-7.01267	6.46567	2.82591e-06	0.00231385
TR88547|c0_g9	-10.3632	5.12552	2.86386e-06	0.00232361
TR73631|c1_g1	10.6807	5.4436	2.92531e-06	0.00233382
TR145055|c0_g8	-10.4089	5.17003	2.94097e-06	0.00233382
TR196018|c4_g4	10.4187	5.1883	2.97564e-06	0.00233382
TR170268|c0_g1	-10.4437	5.20408	3.01209e-06	0.00233382
TR171508|c2_g18	8.01235	6.27015	3.01746e-06	0.00233382
TR15919|c8_g14	10.2663	5.03967	3.03334e-06	0.00233382
TR88386|c8_g2	10.4902	5.25824	3.08283e-06	0.00235162
TR118748|c2_g1	10.2332	5.00747	3.27009e-06	0.00246111
TR135753|c6_g15	8.83467	7.06925	3.28152e-06	0.00246111
TR226235|c0_g1	9.55163	7.28625	3.41826e-06	0.00253496
TR200456|c2_g4	10.2294	5.00368	3.45956e-06	0.00253496
TR15919|c8_g60	-10.344	5.10648	3.46519e-06	0.00253496
TR108246|c0_g2	-10.2094	4.97547	3.5393e-06	0.00256812
TR90487|c5_g22	10.1968	4.97213	3.63261e-06	0.00261041
TR34328|c0_g1	-10.3882	5.15117	3.69037e-06	0.00261041
TR13986|c3_g1	-10.2038	4.97	3.71424e-06	0.00261041
TR125677|c0_g8	11.5867	6.33705	3.71457e-06	0.00261041
TR102223|c3_g30	-10.1902	4.95658	3.84967e-06	0.00268421
TR98971|c2_g2	-10.2541	5.01859	3.96669e-06	0.00274436
TR114753|c1_g1	-10.1643	4.93132	4.06261e-06	0.00278911
TR55655|c1_g11	-10.2284	4.99342	4.27602e-06	0.00289447
TR44157|c0_g1	-10.2667	5.03206	4.28094e-06	0.00289447
TR171508|c2_g44	10.3231	5.09454	4.48645e-06	0.00301061
TR94877|c1_g2	10.3119	5.08358	4.6154e-06	0.00307403
TR163484|c0_g11	10.774	5.53642	4.79822e-06	0.0031662
TR228526|c2_g7	7.83821	7.41523	4.82473e-06	0.0031662
TR165862|c0_g2	-10.1224	4.89014	4.8958e-06	0.00318881
TR240141|c0_g3	-10.1047	4.87304	4.93223e-06	0.00318881
TR212818|c0_g1	-10.1	4.86859	4.96638e-06	0.00318881
TR198221|c6_g5	-10.1273	4.89555	5.12015e-06	0.00324465
TR205680|c2_g49	-10.1725	4.93876	5.12605e-06	0.00324465
TR88928|c1_g17	-10.1038	4.87199	5.1629e-06	0.00324495
TR73837|c0_g1	-10.1555	4.92326	5.28313e-06	0.0032973
TR221518|c4_g10	-10.4248	5.18766	5.55349e-06	0.00342338
TR15137|c7_g10	10.0582	4.83763	5.56185e-06	0.00342338
TR160138|c0_g1	10.6049	5.36915	5.63724e-06	0.00344601
TR126560|c1_g18	-10.0574	4.82692	5.68259e-06	0.0034501
TR218839|c1_g3	10.0517	4.83125	5.72823e-06	0.00345432
TR156918|c0_g12	-10.0655	4.83463	5.92164e-06	0.0035253
TR150911|c8_g5	10.8779	5.63649	5.94656e-06	0.0035253
TR205680|c2_g35	-10.0496	4.81957	5.96445e-06	0.0035253
TR13426|c1_g2	-10.074	4.84368	6.2676e-06	0.0036792
TR203745|c2_g1	-10.1224	4.89115	6.30727e-06	0.0036792
TR125304|c0_g5	-7.48985	5.29525	6.39602e-06	0.00370674
TR167674|c0_g1	7.45572	5.25547	6.44926e-06	0.00371348
TR141420|c1_g2	-10.0088	4.77973	6.54725e-06	0.00373034
TR240498|c0_g6	10.055	4.83467	6.56213e-06	0.00373034
TR233060|c0_g1	-10.0204	4.79119	6.76401e-06	0.00382077
TR176910|c2_g18	7.76419	5.54879	6.84992e-06	0.00383089
TR228745|c1_g1	-10.0447	4.81505	6.87935e-06	0.00383089
TR33805|c1_g4	11.5574	6.3061	6.91071e-06	0.00383089
TR183903|c15_g21	-9.99634	4.76769	6.97916e-06	0.00384495
TR157289|c3_g1	-10.2796	5.04541	7.11024e-06	0.00389314
TR153597|c4_g3	10.4246	5.19301	7.20495e-06	0.00390816
TR207563|c0_g1	-9.97879	4.75053	7.22525e-06	0.00390816
TR147116|c0_g1	-9.97955	4.75137	7.38975e-06	0.00396146
TR47308|c0_g3	-10.0655	4.83568	7.46637e-06	0.00396146
TR53531|c0_g1	-9.99061	4.76226	7.48972e-06	0.00396146
TR123399|c3_g1	9.96309	4.74565	7.50567e-06	0.00396146
TR157555|c0_g9	-10.0695	4.83803	7.54571e-06	0.00396146
TR86423|c1_g1	9.95323	4.73608	7.59524e-06	0.00396414
TR112581|c4_g5	9.95222	4.73498	7.72889e-06	0.00401044
TR56980|c3_g3	10.0906	4.86859	7.85313e-06	0.00405135
TR85141|c2_g1	10.0754	4.85384	8.07155e-06	0.0041401
TR234451|c0_g1	8.48086	5.47807	8.54648e-06	0.00431727
TR31251|c6_g1	8.29833	5.30251	8.5578e-06	0.00431727
TR86269|c1_g1	-9.92759	4.70087	8.56207e-06	0.00431727
TR228093|c2_g18	10.134	4.91055	8.66585e-06	0.00434505
TR30243|c2_g16	-10.0466	4.81555	8.75332e-06	0.0043642
TR190306|c0_g1	-9.91723	4.69083	8.80184e-06	0.0043642
TR30185|c0_g1	11.7152	6.46441	9.11448e-06	0.00447097
TR152971|c1_g3	9.90014	4.68461	9.18009e-06	0.00447097
TR82179|c3_g13	8.89534	6.45044	9.2376e-06	0.00447097
TR169185|c1_g7	-9.89089	4.66508	9.30801e-06	0.00447097
TR152208|c0_g1	-9.9122	4.68523	9.30909e-06	0.00447097
TR120943|c0_g1	-9.90167	4.67505	9.31775e-06	0.00447097
TR207885|c2_g6	-7.33732	5.38763	9.69369e-06	0.0046258
TR88928|c1_g8	8.30725	6.54874	9.74409e-06	0.0046258
TR158332|c0_g6	-9.96898	4.74171	9.81966e-06	0.00463701
TR125304|c0_g2	-10.0263	4.79558	1.02132e-05	0.00478
TR179738|c1_g7	10.203	4.97728	1.02296e-05	0.00478
TR162469|c1_g20	-9.85888	4.63362	1.02922e-05	0.0047842
TR157817|c0_g3	-9.85178	4.62678	1.03649e-05	0.00479306
TR227275|c3_g1	-9.84512	4.62043	1.04644e-05	0.00481412
TR188141|c1_g1	-9.92832	4.70053	1.06022e-05	0.00485251
TR47503|c1_g7	-9.84745	4.62302	1.08191e-05	0.0049265
TR79857|c0_g1	5.87132	7.72773	1.11249e-05	0.00504002
TR127826|c0_g1	-9.82213	4.59807	1.12509e-05	0.00504659
TR55042|c1_g1	-9.81972	4.59593	1.12525e-05	0.00504659
TR25431|c1_g1	-9.81535	4.59162	1.13802e-05	0.00507834
TR186111|c0_g1	-9.84616	4.62102	1.14613e-05	0.0050891
TR53658|c3_g12	10.9627	5.72226	1.17692e-05	0.00519996
TR154803|c2_g2	-9.79481	4.57152	1.19769e-05	0.00526563
TR236671|c1_g1	6.86801	5.76468	1.22095e-05	0.00533127
TR176910|c2_g21	-9.79389	4.57105	1.22456e-05	0.00533127
TR236682|c0_g8	-9.83023	4.6066	1.24814e-05	0.00538624
TR57615|c0_g2	-7.81139	5.13376	1.24926e-05	0.00538624
TR13392|c2_g14	-9.90266	4.67744	1.25814e-05	0.00539843
TR31249|c2_g15	6.7056	5.82364	1.26713e-05	0.00540041
TR92593|c0_g2	-9.84484	4.61946	1.27584e-05	0.00540041
TR155875|c0_g2	-9.77845	4.55554	1.27675e-05	0.00540041
TR124551|c0_g2	9.83814	4.62528	1.28919e-05	0.00542732
TR236651|c0_g2	10.004	4.78586	1.30873e-05	0.00548369
TR184389|c3_g3	-9.77511	4.55296	1.35094e-05	0.0056341
TR77560|c2_g3	-9.75751	4.53565	1.36535e-05	0.00566775
TR53658|c3_g13	8.14599	5.15361	1.39356e-05	0.00575803
TR58289|c0_g1	-9.81403	4.58942	1.45335e-05	0.00597743
TR49594|c1_g20	-9.74973	4.52755	1.47869e-05	0.00605375
TR174647|c0_g1	-9.74156	4.51961	1.50878e-05	0.00614207
TR91826|c1_g2	10.1358	4.91178	1.51403e-05	0.00614207
TR31251|c6_g27	6.8638	5.488	1.53644e-05	0.00619183
TR159609|c0_g6	-9.73335	4.51163	1.54254e-05	0.00619183
TR193207|c0_g1	10.09	7.03955	1.5472e-05	0.00619183
TR30218|c0_g1	9.70907	4.50087	1.55824e-05	0.00619183
TR18060|c0_g2	8.07167	6.31681	1.56098e-05	0.00619183
TR210000|c0_g27	8.03491	5.0459	1.57012e-05	0.00620053
TR151180|c6_g16	10.4416	5.209	1.62013e-05	0.00636982
TR183628|c1_g2	10.1785	4.95551	1.63965e-05	0.0064183
TR171508|c2_g33	-9.69789	4.47815	1.65085e-05	0.00642942
TR15919|c8_g9	8.43042	5.42449	1.65754e-05	0.00642942
TR155392|c2_g1	8.02195	5.03305	1.6641e-05	0.00642942
TR129525|c0_g1	9.75561	4.54589	1.68513e-05	0.00648258
TR165201|c3_g3	9.94309	4.72708	1.69391e-05	0.0064872
TR83036|c0_g2	-7.88335	4.90149	1.70546e-05	0.0064872
TR212412|c2_g5	9.67684	4.46996	1.70958e-05	0.0064872
TR91855|c2_g5	-9.67312	4.45362	1.72048e-05	0.0064872
TR128903|c0_g1	-9.92566	4.69684	1.72788e-05	0.0064872
TR160555|c0_g5	10.0875	4.86489	1.73576e-05	0.0064872
TR152208|c0_g5	9.66034	4.45391	1.73721e-05	0.0064872
TR199658|c0_g1	10.2999	5.07373	1.75089e-05	0.00650454
TR158439|c1_g5	-7.03139	5.32707	1.75643e-05	0.00650454
TR125677|c0_g10	-9.75802	4.53703	1.77233e-05	0.00652783
TR183903|c15_g14	9.90563	4.69088	1.77735e-05	0.00652783
TR166752|c0_g1	10.6623	5.42452	1.80578e-05	0.00660507
TR138262|c0_g2	9.71275	4.50467	1.86301e-05	0.00678661
TR176910|c2_g20	7.66985	5.9191	1.8941e-05	0.00684596
TR34561|c1_g1	6.06581	6.34686	1.89464e-05	0.00684596
TR81720|c0_g8	-9.77927	4.5581	1.97939e-05	0.00712332
TR226504|c1_g25	-9.67391	4.45376	1.99085e-05	0.0071358
TR15671|c0_g2	-9.62825	4.40993	2.0439e-05	0.0072786
TR50934|c3_g1	-9.61561	4.39847	2.04733e-05	0.0072786
TR215586|c0_g2	10.0124	4.79446	2.05516e-05	0.0072786
TR222355|c0_g1	9.6617	4.45489	2.0864e-05	0.00736004
TR153262|c1_g1	-9.62763	4.40921	2.11109e-05	0.00741782
TR140213|c0_g13	-9.71368	4.49173	2.14831e-05	0.007519
TR35690|c1_g3	9.94845	4.73254	2.1872e-05	0.00762522
TR116154|c4_g11	-9.79984	4.57464	2.22843e-05	0.00773873
TR157555|c0_g8	-9.67228	4.45174	2.31119e-05	0.00796471
TR3591|c3_g13	-9.58062	4.3641	2.31135e-05	0.00796471
TR147790|c0_g1	7.91893	4.9322	2.36596e-05	0.00812154
TR52054|c1_g5	-9.56103	4.34568	2.38872e-05	0.00816824
TR162469|c1_g24	-9.55892	4.34332	2.43829e-05	0.00830591
TR66265|c0_g2	-9.54633	4.33137	2.46433e-05	0.00836271
TR171508|c2_g63	-9.58321	4.36624	2.4852e-05	0.00840159
TR68369|c4_g12	-9.54848	4.33377	2.52978e-05	0.00852001
TR92643|c0_g4	-9.56544	4.34915	2.55566e-05	0.00856413
TR229648|c4_g1	-7.52777	4.8594	2.56207e-05	0.00856413
TR152568|c0_g1	10.5775	5.34135	2.64291e-05	0.00880138
TR54704|c0_g1	-9.51641	4.30222	2.68005e-05	0.00889189
TR69040|c0_g1	9.74922	4.54031	2.71533e-05	0.00897162
TR92064|c0_g11	9.52326	4.32248	2.7284e-05	0.00897162
TR70264|c2_g27	-9.59309	4.37759	2.73424e-05	0.00897162
TR58871|c0_g1	9.52165	4.32143	2.75372e-05	0.00900243
TR86296|c1_g10	9.48613	4.28719	2.86352e-05	0.00932724
TR69341|c4_g32	-9.52305	4.30974	2.9122e-05	0.00945129
TR154538|c7_g9	9.48946	4.29021	2.9401e-05	0.00950727
TR95979|c4_g9	-9.47655	4.26433	3.0321e-05	0.00971974
TR84891|c5_g6	9.53781	4.33614	3.03478e-05	0.00971974
TR137150|c0_g1	8.01027	7.72171	3.06554e-05	0.00971974
TR149834|c0_g1	8.22675	5.78597	3.06598e-05	0.00971974
TR23402|c1_g17	-9.51423	4.30138	3.08101e-05	0.00971974
TR98344|c1_g1	8.10142	6.92912	3.08582e-05	0.00971974
TR64253|c0_g1	-9.54475	4.32863	3.08666e-05	0.00971974
TR52981|c0_g2	-9.46506	4.253	3.09293e-05	0.00971974
TR224535|c0_g2	9.76974	4.56026	3.11639e-05	0.00975912
TR124692|c1_g1	-9.50944	4.29677	3.18225e-05	0.00993051
TR31251|c6_g5	9.53519	4.33358	3.20811e-05	0.00997632
TR101120|c0_g1	7.17069	4.96736	3.28291e-05	0.0101735
TR49408|c2_g2	-9.44083	4.22976	3.37079e-05	0.0104097
TR150001|c0_g3	-9.48923	4.27534	3.39964e-05	0.010437
TR57690|c0_g1	10.0852	4.86557	3.40303e-05	0.010437
TR195509|c1_g9	8.99133	8.00544	3.41521e-05	0.0104385
TR18696|c0_g1	-9.43238	4.22188	3.46975e-05	0.0105676
TR49594|c1_g26	9.77402	4.56453	3.48114e-05	0.0105676
TR70264|c2_g6	-9.47058	4.25929	3.50049e-05	0.0105904
TR76979|c1_g3	-7.64599	4.66974	3.52111e-05	0.0106167
TR201082|c0_g7	-7.64	4.66376	3.54144e-05	0.0106421
TR112971|c1_g1	9.72962	4.52175	3.57687e-05	0.0107125
TR62558|c3_g2	9.69148	4.48264	3.63717e-05	0.0108495
TR88547|c0_g6	-9.5967	4.37786	3.64692e-05	0.0108495
TR136828|c1_g1	-7.3757	4.7137	3.66278e-05	0.0108604
TR98080|c0_g1	6.41283	5.05221	3.67522e-05	0.0108612
TR165430|c0_g1	9.39209	4.19751	3.70662e-05	0.0109179
TR219496|c2_g7	9.41216	4.21705	3.81765e-05	0.0112079
TR52981|c0_g1	7.61955	4.6443	3.96411e-05	0.0115998
TR82179|c3_g3	-9.37265	4.16391	3.99677e-05	0.0116362
TR61368|c1_g5	9.37906	4.18547	4.00264e-05	0.0116362
TR146960|c1_g1	7.58749	4.61383	4.08633e-05	0.0118409
TR82179|c3_g10	7.57734	4.60424	4.1427e-05	0.0119393
TR59708|c1_g1	9.4177	4.22252	4.14702e-05	0.0119393
TR42593|c2_g11	9.54721	4.34462	4.16117e-05	0.0119415
TR116185|c0_g1	-9.38583	4.17611	4.1821e-05	0.0119631
TR198264|c0_g1	-7.32416	4.66443	4.1982e-05	0.0119708
TR113134|c0_g1	9.9249	4.7068	4.27997e-05	0.0121307
TR15441|c0_g1	-9.35597	4.14861	4.28148e-05	0.0121307
TR87739|c5_g3	-9.37526	4.16592	4.30822e-05	0.0121537
TR125677|c0_g4	10.5322	5.30105	4.31684e-05	0.0121537
TR115660|c11_g1	6.77711	6.61111	4.33125e-05	0.012156
TR31251|c6_g8	7.57263	4.59952	4.34908e-05	0.0121678
TR19314|c4_g8	-9.34681	4.13918	4.43802e-05	0.01232
TR232550|c6_g6	-9.34681	4.13918	4.44222e-05	0.01232
TR162935|c1_g21	-6.70457	5.00651	4.44493e-05	0.01232
TR164077|c0_g4	9.39956	4.20534	4.54221e-05	0.0124982
TR241247|c0_g7	-9.41381	4.20234	4.5509e-05	0.0124982
TR35004|c0_g5	-9.35872	4.15176	4.55121e-05	0.0124982
TR115892|c0_g6	-9.36493	4.15792	4.59705e-05	0.0125758
TR11777|c0_g1	10.0527	4.83432	4.60765e-05	0.0125758
TR103545|c0_g1	9.40843	4.21386	4.64146e-05	0.0126294
TR117022|c0_g3	5.99193	6.92031	4.72572e-05	0.0128146
TR112641|c2_g1	5.72495	6.71393	4.75313e-05	0.0128146
TR67393|c0_g3	-9.31146	4.10567	4.76468e-05	0.0128146
TR105344|c0_g3	9.30411	4.11402	4.76694e-05	0.0128146
TR86296|c1_g9	9.49473	4.2965	4.81312e-05	0.0128999
TR70264|c2_g29	-9.33179	4.1259	4.90078e-05	0.0130955
TR12516|c1_g1	8.88111	5.84992	5.01082e-05	0.0133496
TR108804|c0_g1	8.30179	5.89071	5.02623e-05	0.0133508
TR105319|c56_g2	-9.32728	4.12177	5.08771e-05	0.013474
TR125053|c0_g1	10.1983	4.97581	5.11389e-05	0.0135032
TR39490|c0_g1	-9.35753	4.14835	5.16751e-05	0.0135918
TR155310|c0_g7	-9.50836	4.29199	5.1779e-05	0.0135918
TR53957|c0_g3	9.44481	4.24683	5.21932e-05	0.0136604
TR183903|c14_g14	6.85799	4.6682	5.25029e-05	0.0137012
TR214633|c0_g1	-9.35599	4.14979	5.27518e-05	0.0137261
TR111799|c0_g4	-9.30091	4.09463	5.29531e-05	0.0137384
TR223285|c1_g4	-6.56844	5.21212	5.37732e-05	0.0138721
TR68198|c17_g4	-6.46754	5.73764	5.37904e-05	0.0138721
TR19037|c2_g2	-7.48486	4.51322	5.39346e-05	0.0138721
TR127165|c0_g6	-9.26755	4.06367	5.41366e-05	0.013884
TR33559|c1_g23	-9.28505	4.07956	5.43977e-05	0.0139095
TR118925|c0_g1	10.5154	5.28481	5.45478e-05	0.0139095
TR108802|c0_g2	-9.48462	4.26914	5.52278e-05	0.0140428
TR67144|c2_g37	9.24489	4.0578	5.57595e-05	0.0141335
TR155097|c2_g1	-9.25141	4.04837	5.59013e-05	0.0141335
TR150536|c0_g4	-9.27172	4.06844	5.70646e-05	0.0143464
TR76981|c2_g4	10.3259	5.10008	5.70647e-05	0.0143464
TR126138|c0_g2	-9.34074	4.13541	5.81986e-05	0.0145904
TR147515|c1_g1	-9.2478	4.04529	5.9236e-05	0.0148088
TR124798|c2_g2	5.23445	7.1611	5.96533e-05	0.0148715
TR162469|c1_g26	6.05223	6.03049	6.04272e-05	0.0150225
TR205680|c2_g18	-9.28775	4.08148	6.11422e-05	0.0151204
TR240676|c1_g5	-9.28776	4.08148	6.11601e-05	0.0151204
TR124546|c1_g1	-9.29806	4.09117	6.14291e-05	0.015145
TR84000|c1_g1	9.63949	4.43209	6.2166e-05	0.0152844
TR211833|c0_g9	9.94169	4.72721	6.2364e-05	0.0152883
TR29294|c0_g1	-9.36367	4.15801	6.25244e-05	0.0152883
TR46499|c4_g11	9.22486	4.0386	6.27497e-05	0.0153015
TR227209|c0_g3	9.46	4.26372	6.35452e-05	0.0154533
TR49829|c0_g2	-9.2175	4.01606	6.40203e-05	0.0155235
TR239078|c2_g3	9.59899	4.39694	6.4182e-05	0.0155235
TR65949|c1_g2	7.71871	4.73339	6.44166e-05	0.0155382
TR67401|c0_g1	-9.20815	4.00649	6.53761e-05	0.0157225
TR195247|c0_g2	9.67474	4.4698	6.56894e-05	0.0157225
TR12162|c1_g6	-6.65341	4.4789	6.57093e-05	0.0157225
TR116062|c0_g5	9.18286	3.99924	6.68224e-05	0.0159131
TR200456|c2_g8	-9.22668	4.02551	6.68625e-05	0.0159131
TR196773|c1_g3	6.69815	7.25861	6.72719e-05	0.015968
TR147120|c1_g1	-9.20102	3.99945	6.84631e-05	0.0161688
TR15919|c8_g7	9.24384	4.05758	6.84806e-05	0.0161688
TR33217|c1_g1	5.40553	7.8287	6.87868e-05	0.0161983
TR209413|c0_g7	-9.21557	4.01271	7.06995e-05	0.0165781
TR140022|c0_g2	-9.17923	3.97899	7.0771e-05	0.0165781
TR230376|c2_g10	-5.19685	6.78454	7.1379e-05	0.0166767
TR38091|c0_g3	-9.216	4.01554	7.18251e-05	0.0167371
TR76821|c0_g1	9.16888	3.9859	7.21575e-05	0.0167698
TR227513|c0_g2	-9.17434	3.97452	7.23836e-05	0.0167698
TR3951|c5_g3	-9.17554	3.97588	7.25571e-05	0.0167698
TR81047|c1_g3	-9.17314	3.97315	7.27167e-05	0.0167698
TR222949|c1_g14	9.19748	4.0125	7.32854e-05	0.0168444
TR225505|c3_g1	-9.16453	3.96557	7.34177e-05	0.0168444
TR87002|c0_g2	9.26677	4.07956	7.42497e-05	0.0169916
TR189701|c5_g24	-9.19225	3.9928	7.5349e-05	0.017199
TR18091|c0_g2	-9.83176	4.60187	7.62079e-05	0.0173034
TR155349|c0_g1	9.86345	4.65184	7.62663e-05	0.0173034
TR162469|c1_g22	-9.15345	3.95519	7.6388e-05	0.0173034
TR25557|c1_g1	-5.64087	6.01207	7.69314e-05	0.0173824
TR3443|c0_g1	9.25279	4.06441	7.73309e-05	0.0173942
TR211545|c3_g14	-9.14602	3.94787	7.74036e-05	0.0173942
TR21703|c1_g2	9.95589	4.73595	7.75682e-05	0.0173942
TR237219|c0_g9	-9.14725	3.94814	7.85716e-05	0.017575
TR227120|c1_g1	9.13984	3.95892	7.93994e-05	0.0177158
TR52054|c1_g9	9.61661	4.40982	8.01248e-05	0.0177898
TR217320|c1_g4	6.41527	5.51967	8.013e-05	0.0177898
TR107536|c0_g1	-9.18734	3.98839	8.14177e-05	0.0180309
TR173014|c4_g5	-9.15605	3.95579	8.31394e-05	0.0183666
TR158227|c3_g1	-9.1435	3.94619	8.33778e-05	0.0183738
TR67144|c2_g12	9.17158	3.98928	8.4269e-05	0.0185245
TR175746|c0_g3	9.2832	4.09289	8.45875e-05	0.0185488
TR228526|c2_g1	5.60868	6.00051	8.49262e-05	0.0185702
TR91855|c2_g6	-9.11331	3.91637	8.51012e-05	0.0185702
TR66829|c0_g4	-9.112	3.91488	8.56567e-05	0.01861
TR131697|c2_g7	-9.25068	4.0447	8.57009e-05	0.01861
TR14022|c4_g3	-9.10561	3.90877	8.59349e-05	0.0186156
TR235494|c1_g4	-9.10956	3.91326	8.66667e-05	0.0187213
TR42778|c0_g27	-9.16109	3.96033	8.68893e-05	0.0187213
TR138193|c1_g20	-9.13102	3.93428	8.70525e-05	0.0187213
TR78174|c1_g3	-9.14362	3.94385	8.77338e-05	0.0188193
TR216905|c0_g2	-9.17032	3.97242	8.79297e-05	0.0188193
TR98311|c2_g5	-9.11845	3.92227	8.90692e-05	0.0190176
TR171508|c2_g15	9.54939	4.34545	8.93192e-05	0.0190254
TR41362|c4_g1	-6.47867	4.78503	9.12356e-05	0.0193873
TR88645|c1_g3	9.46701	4.26694	9.15114e-05	0.0193998
TR225543|c1_g1	5.14739	8.11375	9.23512e-05	0.0195314
TR185872|c0_g4	9.68859	4.48363	9.34481e-05	0.0197167
TR143313|c0_g2	-7.29571	4.33002	9.44962e-05	0.0198663
TR90487|c5_g13	-9.13341	3.93716	9.46545e-05	0.0198663
TR161861|c0_g1	6.39345	4.69316	9.48253e-05	0.0198663
TR34860|c2_g1	9.52873	4.33022	9.5139e-05	0.0198854
TR165862|c0_g6	-9.21647	4.01193	9.55937e-05	0.0199337
TR158637|c0_g2	-9.07868	3.88406	9.69176e-05	0.0201627
TR192572|c1_g4	-9.08517	3.89026	9.72675e-05	0.0201884
TR226245|c2_g11	-7.28714	4.32175	9.78338e-05	0.0202589
TR195312|c0_g5	9.13366	3.95185	9.8762e-05	0.0204037
TR162935|c1_g16	9.37934	4.18744	9.91766e-05	0.0204099
TR92089|c0_g3	9.06218	3.88521	9.92494e-05	0.0204099
TR117024|c1_g1	6.57751	4.39924	9.95121e-05	0.0204169
TR116469|c1_g7	-9.06144	3.86682	9.99593e-05	0.0204616
TR145613|c0_g5	-9.06527	3.86994	0.000100513	0.0205279
TR67144|c2_g35	9.78735	4.57883	0.000101771	0.0207374
TR95979|c4_g13	9.05452	3.878	0.000102529	0.0208442
TR28635|c0_g1	-9.40809	4.19341	0.000103084	0.0209095
TR68198|c17_g3	-9.87365	4.65462	0.000104433	0.021035
TR28461|c1_g1	-6.51645	4.34588	0.000104468	0.021035
TR132435|c0_g2	7.37791	4.40964	0.000104645	0.021035
TR171508|c2_g12	-9.03621	3.84302	0.000104706	0.021035
TR95979|c4_g1	5.11142	9.46938	0.000104881	0.021035
TR210000|c0_g12	9.02336	3.84894	0.000105942	0.021168
TR166529|c2_g3	9.02336	3.84894	0.000106019	0.021168
TR221186|c0_g2	-9.04005	3.84612	0.000106384	0.0211935
TR92987|c0_g3	9.06236	3.88507	0.000107081	0.0212848
TR83933|c1_g5	-9.03863	3.84447	0.000109499	0.0217171
TR211545|c3_g28	-9.02656	3.83324	0.00011056	0.0218789
TR95397|c0_g3	-9.11605	3.91664	0.000111363	0.0219457
TR39108|c2_g9	-9.22656	4.02079	0.000111389	0.0219457
TR49594|c1_g5	7.69106	4.70174	0.00011213	0.0220041
TR208117|c1_g7	-9.01441	3.82195	0.000112179	0.0220041
TR140682|c0_g1	10.2818	5.05769	0.000114342	0.0223792
TR193802|c0_g2	-9.04328	3.85121	0.000114626	0.0223858
TR135328|c1_g1	6.85996	7.00396	0.000115204	0.0224359
TR224006|c3_g4	9.39268	4.19586	0.000115386	0.0224359
TR201318|c2_g8	8.98754	3.81564	0.000116116	0.0225288
TR187832|c1_g8	9.16313	3.97911	0.000118616	0.022964
TR95979|c4_g5	9.1739	3.98922	0.000118993	0.022987
TR178597|c0_g1	11.2543	6.01018	0.000120362	0.0232012
TR205680|c2_g51	9.1119	3.93099	0.000121339	0.0233392
TR94201|c1_g12	-9.03585	3.84115	0.000121752	0.0233682
TR234738|c0_g2	8.97138	3.80047	0.000122586	0.0234779
TR175410|c1_g1	7.41468	4.98368	0.000123552	0.0236121
TR219496|c2_g4	9.0276	3.8522	0.000123927	0.0236333
TR31251|c6_g10	9.16682	3.98248	0.000124302	0.0236543
TR123399|c3_g2	9.08025	3.90359	0.000124806	0.0236996
TR25430|c1_g1	6.42445	6.13683	0.000127156	0.0240907
TR188888|c0_g1	-9.01103	3.82088	0.000127446	0.0240907
TR3883|c2_g2	9.04725	3.87042	0.000127675	0.0240907
TR169634|c0_g8	9.08571	3.90632	0.000128752	0.0242426
TR16963|c0_g1	6.42347	7.0656	0.000129619	0.0243093
TR69553|c0_g3	-8.96572	3.77555	0.000129651	0.0243093
TR14171|c0_g1	7.27297	4.3094	0.000131081	0.0245161
TR171508|c2_g38	9.02291	3.84951	0.000131464	0.0245161
TR237219|c0_g12	-9.09572	3.89657	0.000131578	0.0245161
TR221441|c1_g1	-8.97514	3.78638	0.000132567	0.024649
TR171508|c2_g25	9.1009	3.92044	0.000134202	0.024901
TR131697|c2_g13	9.28116	4.08993	0.000136979	0.0253635
TR138262|c0_g1	-8.93814	3.75091	0.000139688	0.0258115
TR53254|c1_g7	-7.2117	4.55707	0.000141523	0.0260967
TR124692|c1_g11	-9.11373	3.9205	0.00014186	0.0261048
TR97431|c0_g2	9.32708	4.13327	0.000143168	0.0261939
TR13539|c0_g2	-8.93094	3.74408	0.000143428	0.0261939
TR229157|c0_g1	9.45061	4.25046	0.000143723	0.0261939
TR152981|c2_g4	10.1964	4.97499	0.000143724	0.0261939
TR83597|c0_g1	7.48065	4.50118	0.000143811	0.0261939
TR131697|c2_g17	-8.92988	3.7414	0.00014525	0.026402
TR123952|c1_g5	9.66785	4.46439	0.000145649	0.0264208
TR124359|c3_g7	9.76585	4.55866	0.000146478	0.0265172
TR108698|c2_g2	-8.91865	3.73141	0.00014748	0.0266056
TR205610|c2_g1	9.93416	4.71416	0.000147718	0.0266056
TR53957|c0_g2	9.04366	3.86664	0.000148109	0.0266056
TR160198|c4_g12	9.04366	3.86664	0.000148158	0.0266056
TR237692|c0_g2	9.47198	4.27671	0.000150171	0.0269129
TR73847|c0_g2	9.32904	4.14029	0.000150614	0.0269381
TR183083|c3_g6	6.31727	4.15459	0.000151939	0.0271208
TR185706|c0_g1	-8.92261	3.73447	0.000152589	0.0271825
TR188094|c1_g4	-8.94996	3.76327	0.000156838	0.027842
TR139161|c0_g1	-8.88909	3.70333	0.000157392	0.027842
TR180476|c0_g3	-8.90345	3.71836	0.000157428	0.027842
TR14120|c0_g7	9.50032	4.29762	0.000157539	0.027842
TR78432|c0_g7	9.93004	4.71011	0.00015792	0.0278542
TR67785|c0_g1	5.13265	7.50106	0.0001591	0.0279724
TR152981|c2_g13	9.43159	4.23823	0.000159217	0.0279724
TR116154|c4_g9	-8.88121	3.69727	0.00016185	0.0282589
TR124359|c3_g18	-8.87767	3.69319	0.000161918	0.0282589
TR4575|c4_g12	-8.98082	3.79347	0.00016201	0.0282589
TR149793|c0_g1	-8.98082	3.79347	0.000162115	0.0282589
TR97045|c2_g10	8.94704	3.77633	0.000162859	0.0283001
TR32843|c0_g3	-8.90512	3.72032	0.000162985	0.0283001
TR150001|c0_g2	7.08121	4.12826	0.000166336	0.0287509
TR141458|c0_g1	4.71685	7.60288	0.000166462	0.0287509
TR42778|c0_g10	-8.92129	3.73608	0.000166548	0.0287509
TR123952|c1_g6	9.14877	3.96924	0.000166999	0.0287731
TR168541|c1_g1	-9.34158	4.14089	0.000168485	0.0289732
TR80487|c1_g10	8.85709	3.69299	0.000169243	0.0290476
TR52054|c1_g3	-8.86255	3.67887	0.000169865	0.0290985
TR177875|c2_g3	6.00281	5.12087	0.000171555	0.0293316
TR155310|c0_g8	8.91741	3.75082	0.000173902	0.029676
TR232996|c0_g3	-8.8586	3.67586	0.000174449	0.0297046
TR122540|c5_g4	8.87042	3.70652	0.000174735	0.0297046
TR200729|c0_g1	-8.84541	3.66225	0.000175881	0.0297424
TR230379|c1_g2	-7.25651	4.28961	0.000175938	0.0297424
TR140996|c5_g8	-8.87053	3.68492	0.000175957	0.0297424
TR8568|c0_g8	9.00443	3.82954	0.000177661	0.029932
TR175343|c3_g1	8.90898	3.74292	0.00017775	0.029932
TR67907|c0_g1	-8.86293	3.67769	0.000182411	0.0306592
TR207328|c3_g2	8.84378	3.68044	0.000183145	0.0306808
TR169185|c1_g12	9.84956	4.63225	0.000183242	0.0306808
TR80596|c4_g11	-8.83748	3.65627	0.000183571	0.0306808
TR222572|c0_g2	-8.97676	3.78303	0.000184201	0.0307285
TR102223|c3_g22	-8.9236	3.73365	0.000185648	0.0308813
TR105442|c0_g1	8.87041	3.70674	0.000185809	0.0308813
TR78512|c0_g1	-6.36298	4.19402	0.000186438	0.0309282
TR114168|c0_g2	8.82169	3.66093	0.000188264	0.0311733
TR92643|c0_g3	8.88337	3.71689	0.000190489	0.0314833
TR134948|c1_g2	-8.8952	3.71231	0.000192887	0.0318207
TR150023|c1_g2	8.84378	3.68019	0.000193953	0.0319123
TR99456|c0_g2	8.81227	3.65112	0.000194158	0.0319123
TR15919|c8_g92	9.12047	3.93783	0.000197419	0.0323656
TR82179|c3_g4	9.5009	4.29774	0.000197641	0.0323656
TR226245|c2_g14	5.65716	5.37343	0.000198242	0.0323979
TR124546|c1_g3	8.94314	3.77219	0.000198564	0.0323979
TR83933|c1_g9	7.31684	4.34427	0.000200502	0.0326493
TR184539|c4_g1	8.87035	3.70696	0.000200837	0.0326493
TR148026|c1_g5	-8.83807	3.65358	0.000201566	0.0326674
TR139841|c0_g3	-8.83807	3.65358	0.00020168	0.0326674
TR108167|c0_g8	-6.17012	4.48621	0.000202833	0.0327947
TR6053|c3_g7	8.79899	3.63991	0.000204667	0.0329714
TR69578|c1_g2	5.63406	4.77884	0.000205205	0.0329714
TR96679|c0_g4	-8.80443	3.62299	0.000205374	0.0329714
TR164287|c10_g1	-8.80443	3.62299	0.000205404	0.0329714
TR125105|c2_g15	-8.81832	3.63572	0.000206999	0.0331678
TR152981|c2_g11	12.2544	6.99927	0.000207648	0.0332121
TR233090|c0_g2	-8.79837	3.61935	0.000211033	0.0336816
TR200456|c2_g3	-8.80817	3.62905	0.000211338	0.0336816
TR114316|c4_g5	9.14649	3.96202	0.000212097	0.0337423
TR58871|c0_g5	-8.83031	3.64617	0.000213105	0.0337841
TR226431|c0_g9	-8.77636	3.59728	0.000213117	0.0337841
TR157820|c1_g2	9.38818	4.1903	0.000214719	0.0339142
TR152981|c2_g12	12.1756	6.92104	0.000215015	0.0339142
TR76212|c0_g5	-8.86548	3.67861	0.000215077	0.0339142
TR43848|c0_g3	-5.46639	4.81208	0.000215821	0.0339515
TR235403|c0_g6	-5.70987	4.76816	0.000216075	0.0339515
TR16247|c1_g6	-8.76218	3.58431	0.000218583	0.0342506
TR175746|c0_g8	5.22569	5.23768	0.000218852	0.0342506
TR197901|c0_g1	8.757	3.6005	0.00021913	0.0342506
TR240236|c1_g3	4.82504	8.39197	0.000219659	0.0342506
TR11725|c0_g1	7.21268	4.24624	0.000220131	0.0342506
TR227515|c1_g4	-8.76009	3.5819	0.00022035	0.0342506
TR201318|c2_g3	-8.79453	3.61313	0.000220665	0.0342506
TR159103|c0_g3	8.77594	3.61858	0.000224332	0.0347594
TR21400|c0_g1	-8.77639	3.59905	0.000225006	0.0348035
TR126560|c1_g10	-6.19435	4.28961	0.000227355	0.0351059
TR122540|c5_g14	8.82171	3.66173	0.000227811	0.0351129
TR203153|c2_g12	-8.78632	3.60891	0.000228364	0.0351129
TR222751|c1_g2	-8.81465	3.63122	0.00022897	0.0351129
TR16454|c0_g7	-9.03917	3.85154	0.000229159	0.0351129
TR214522|c0_g2	-6.20782	4.51739	0.000229367	0.0351129
TR225505|c4_g3	-7.0326	4.38882	0.000233018	0.0356106
TR16454|c0_g8	9.309	4.12214	0.000233759	0.0356628
TR206507|c0_g1	-8.89075	3.70931	0.000234405	0.0357003
TR110420|c0_g2	7.39625	4.41651	0.000234942	0.0357062
TR90446|c0_g1	8.72852	3.57426	0.000235244	0.0357062
TR213553|c1_g1	-6.50524	4.85991	0.000236827	0.0358653
TR218656|c0_g1	-8.82907	3.65033	0.000237095	0.0358653
TR183083|c3_g2	9.07875	3.90387	0.000241278	0.0364363
TR175746|c0_g7	-8.7477	3.56925	0.000241833	0.0364583
TR58314|c0_g1	-8.8213	3.64304	0.000242363	0.0364766
TR13672|c0_g1	6.34596	4.95947	0.00024422	0.0366943
TR211833|c0_g11	8.70398	3.55114	0.000246218	0.0368209
TR102223|c3_g32	-8.71456	3.53983	0.000246464	0.0368209
TR20277|c0_g2	4.90211	5.88897	0.000247124	0.0368209
TR179578|c1_g8	-8.71233	3.53727	0.000247142	0.0368209
TR124359|c3_g19	-6.24852	4.34431	0.000247351	0.0368209
TR69341|c4_g13	4.75289	6.03715	0.000247547	0.0368209
TR134384|c0_g3	-8.7273	3.55277	0.000247951	0.0368209
TR47602|c1_g3	-8.7722	3.59614	0.000248486	0.0368392
TR15919|c8_g1	-8.82693	3.64172	0.000249322	0.0368639
TR111088|c0_g1	6.49762	5.48604	0.000249479	0.0368639
TR183157|c0_g9	9.44207	4.24911	0.000250398	0.0369193
TR96901|c0_g1	9.05263	3.87363	0.000250681	0.0369193
TR92064|c0_g5	-8.74566	3.56678	0.000254447	0.0372728
TR42778|c0_g17	-8.70384	3.52926	0.000254483	0.0372728
TR198920|c0_g4	-8.74566	3.56678	0.000254527	0.0372728
TR212046|c0_g11	8.71827	3.56378	0.000254752	0.0372728
TR30287|c8_g2	8.84382	3.68288	0.00025585	0.0373721
TR148924|c0_g2	-8.69985	3.52644	0.000256727	0.0374389
TR178724|c1_g1	4.96581	6.02124	0.000259127	0.0377107
TR229648|c7_g5	8.82604	3.6663	0.000259435	0.0377107
TR88436|c0_g4	-8.73969	3.5655	0.000262652	0.0381161
TR237692|c0_g8	8.72787	3.57242	0.00026421	0.03828
TR89728|c3_g4	-8.8699	3.69031	0.000265537	0.0383429
TR173052|c6_g4	-6.03538	4.35689	0.000265678	0.0383429
TR138645|c9_g9	10.9783	5.73901	0.000265933	0.0383429
TR225637|c0_g5	8.66952	3.51956	0.000266913	0.0384221
TR150911|c8_g4	-9.27918	4.06594	0.0002693	0.0387033
TR158931|c0_g1	-8.74366	3.5643	0.00026974	0.0387042
TR220847|c5_g3	6.93877	3.99162	0.00027026	0.0387166
TR232550|c6_g16	-8.75825	3.57754	0.000271216	0.0387913
TR113562|c0_g15	6.27088	4.5619	0.000271715	0.0388004
TR171508|c2_g36	8.7526	3.59762	0.000274515	0.0391203
TR78627|c0_g2	-8.67172	3.49949	0.000274831	0.0391203
TR66829|c0_g3	9.16888	3.98244	0.000276233	0.0392571
TR231213|c0_g1	8.66478	3.51557	0.000277737	0.0394082
TR147670|c0_g6	-8.72056	3.54299	0.000278727	0.0394859
TR183903|c15_g9	8.65426	3.50532	0.000282477	0.0399536
TR74239|c0_g4	-8.68855	3.51327	0.000283707	0.0400642
TR178245|c0_g2	-8.75002	3.56969	0.000284852	0.0401623
TR101172|c0_g1	7.55428	4.56725	0.000286388	0.0403152
TR107536|c0_g2	8.83069	3.66672	0.000287046	0.0403443
TR64362|c1_g2	8.9057	3.73621	0.000289732	0.0406577
TR223236|c2_g7	9.72145	4.50826	0.000290522	0.0407045
TR158228|c0_g3	-8.75642	3.57509	0.000293677	0.0410822
TR158698|c1_g5	8.93726	3.77108	0.000295631	0.0412791
TR81263|c0_g3	8.65983	3.51113	0.000296011	0.0412791
TR76212|c0_g4	-8.69501	3.51876	0.000297797	0.0414634
TR3745|c0_g10	9.36723	4.16971	0.000298999	0.041566
TR78432|c0_g10	9.29558	4.10995	0.00030118	0.0418041
TR91855|c2_g12	9.12534	3.94123	0.000302741	0.041905
TR228493|c1_g13	9.12534	3.94123	0.000302846	0.041905
TR103132|c0_g2	8.9657	3.79795	0.000304762	0.0420533
TR210166|c0_g1	-8.6405	3.46906	0.00030532	0.0420533
TR223473|c0_g5	-8.6405	3.46906	0.000305331	0.0420533
TR86754|c0_g1	-8.67121	3.49684	0.00030657	0.0421416
TR107701|c0_g4	6.9589	4.00826	0.000307146	0.0421416
TR145390|c0_g2	-8.725	3.54587	0.000307389	0.0421416
TR79855|c1_g2	-8.63	3.46078	0.000308634	0.0421856
TR154184|c1_g2	-8.94456	3.7627	0.000308656	0.0421856
TR47046|c0_g3	-8.634	3.46349	0.000310183	0.0423295
TR181875|c0_g1	8.61356	3.46823	0.000311811	0.0424752
TR27701|c0_g2	-8.66359	3.49396	0.000312203	0.0424752
TR186930|c0_g2	8.77585	3.61982	0.000315723	0.0428232
TR135753|c6_g16	8.93572	3.76383	0.000316314	0.0428232
TR46499|c4_g1	6.00335	4.63774	0.000316516	0.0428232
TR19960|c1_g4	8.72401	3.57145	0.000316679	0.0428232
TR144925|c0_g1	8.9412	3.77501	0.000318779	0.0430278
TR157423|c0_g2	5.44976	5.31981	0.000319156	0.0430278
TR140589|c0_g2	-8.61197	3.44385	0.000320357	0.0431245
TR32843|c0_g1	-8.67441	3.50476	0.000321148	0.0431659
TR211346|c2_g4	-8.62255	3.45214	0.000324265	0.0434583
TR64808|c4_g3	-8.62255	3.45214	0.000324298	0.0434583
TR225543|c2_g17	-8.60543	3.43826	0.00032538	0.0435107
TR138645|c9_g5	9.33641	4.14896	0.000325663	0.0435107
TR201250|c4_g7	-8.61597	3.44653	0.000326624	0.0435738
TR126888|c1_g6	-6.05057	4.15417	0.000329262	0.0438558
TR147752|c3_g2	8.65497	3.50714	0.000329721	0.0438558
TR72626|c1_g1	8.60742	3.46159	0.000330258	0.0438619
TR227629|c3_g7	6.97484	4.56842	0.000331005	0.0438958
TR228093|c2_g7	-8.5937	3.42671	0.000333386	0.0440363
TR78022|c1_g2	5.27639	6.00881	0.000333593	0.0440363
TR174611|c0_g6	8.57611	3.43326	0.000334032	0.0440363
TR78844|c0_g1	8.57611	3.43326	0.000334166	0.0440363
TR227161|c1_g10	-8.88706	3.70829	0.000334627	0.0440363
TR55655|c1_g2	6.46155	4.73342	0.000335025	0.0440363
TR98772|c1_g3	-8.5963	3.4297	0.000336151	0.0440564
TR138943|c17_g2	-5.67892	4.35707	0.000336166	0.0440564
TR164585|c0_g1	-7.02407	4.05993	0.000340431	0.04455
TR15331|c1_g2	-6.8293	3.882	0.00034262	0.0447493
TR223236|c2_g1	9.08046	3.89881	0.000342956	0.0447493
TR32521|c2_g6	-8.74647	3.56472	0.000343633	0.0447721
TR167354|c0_g4	8.89087	3.72799	0.000347352	0.0451705
TR51432|c0_g7	8.55448	3.41334	0.000348024	0.0451705
TR150056|c0_g8	8.55976	3.41805	0.000348737	0.0451705
TR69712|c2_g3	-8.97165	3.77381	0.000348974	0.0451705
TR158269|c0_g1	-5.78823	4.33928	0.000349221	0.0451705
TR66242|c1_g1	-8.79221	3.60676	0.000351532	0.0454036
TR55577|c1_g26	-5.66219	5.28857	0.000353639	0.0456097
TR6849|c1_g1	-8.56853	3.40369	0.000354877	0.0457034
TR179578|c1_g9	5.14688	5.04684	0.000356049	0.0457882
TR148028|c4_g10	-6.81341	3.86629	0.000356681	0.0458035
TR41535|c1_g2	8.57028	3.42745	0.000357255	0.0458112
TR224816|c0_g3	5.47726	5.45434	0.000361794	0.0463268
TR38984|c2_g1	-8.64178	3.47484	0.000362432	0.046342
TR213127|c0_g5	9.07019	3.89693	0.000364604	0.046553
TR221105|c0_g1	-5.64133	4.59215	0.000365745	0.046632
TR27266|c0_g2	-8.70618	3.52712	0.000367671	0.0467962
TR196594|c3_g10	8.67368	3.52138	0.000368835	0.0467962
TR38091|c0_g1	-8.78418	3.59903	0.00036916	0.0467962
TR143434|c0_g1	-5.49963	4.56926	0.000369507	0.0467962
TR9455|c2_g5	8.74729	3.58891	0.000369654	0.0467962
TR114702|c3_g2	8.61221	3.46514	0.000371034	0.0468874
TR179423|c5_g1	5.55789	4.22828	0.000371522	0.0468874
TR204592|c0_g2	-5.39414	4.28443	0.00037235	0.0468874
TR50395|c0_g15	8.56623	3.42507	0.000372476	0.0468874
TR227120|c1_g3	-8.5645	3.40113	0.000373121	0.0469024
TR203008|c0_g2	-8.55367	3.3886	0.000374356	0.0469915
TR103657|c3_g1	8.54321	3.40265	0.000375654	0.0470882
TR78432|c0_g11	-5.40745	5.05581	0.000377134	0.0471494
TR66557|c0_g2	6.93891	4.53819	0.000377199	0.0471494
TR127763|c3_g7	-8.54019	3.37717	0.000382312	0.0477216
TR59824|c2_g4	6.78159	3.84412	0.000382879	0.0477257
TR71833|c0_g5	-8.5971	3.433	0.000386817	0.0481492
TR139775|c1_g1	8.94073	3.77517	0.000388032	0.0482333
TR229342|c1_g5	-8.52776	3.36495	0.000389601	0.0483071
TR53658|c3_g1	8.77091	3.61598	0.000389708	0.0483071
TR88436|c0_g1	8.53217	3.39249	0.000390859	0.0483825
TR110042|c0_g2	6.10876	3.94983	0.000395357	0.0487651
TR156295|c0_g4	8.51673	3.3794	0.000395761	0.0487651
TR16093|c1_g1	8.69868	3.54395	0.000396612	0.0487651
TR123832|c3_g15	-5.75769	4.31102	0.000396659	0.0487651
TR219599|c0_g3	-8.52381	3.36248	0.000397021	0.0487651
TR199292|c0_g7	-8.52381	3.36248	0.000397228	0.0487651
TR21168|c0_g2	-9.1367	3.94821	0.000398242	0.0488224
TR169185|c1_g8	-8.68909	3.51073	0.000399673	0.0489306
TR126560|c1_g2	9.71472	4.50131	0.000402558	0.0492012
TR26682|c0_g1	-8.52494	3.36166	0.000402985	0.0492012
TR141493|c3_g1	-8.54835	3.38671	0.000404288	0.0492928
TR193444|c0_g1	-6.93193	3.97213	0.000406267	0.0494664
TR140213|c0_g2	-6.04696	3.89241	0.000410705	0.0499387
TR181731|c0_g6	-8.52096	3.35919	0.000411412	0.0499566
TR25457|c2_g1	-6.76528	3.81963	0.00042391	0.0513272
TR240596|c0_g1	8.6586	3.50705	0.000424194	0.0513272
TR41156|c0_g1	9.23344	4.04219	0.00042499	0.0513272
TR124769|c0_g13	8.50006	3.36428	0.000424999	0.0513272
TR216007|c0_g1	-8.55092	3.38984	0.000427871	0.0516042
TR160198|c4_g18	7.1119	4.14451	0.000429	0.0516079
TR131697|c2_g21	-8.5716	3.40264	0.000429058	0.0516079
TR132869|c0_g1	-6.73945	3.7972	0.000431035	0.0517759
TR27728|c0_g1	8.84951	3.68277	0.000433046	0.0519475
TR83712|c0_g6	-8.50146	3.34098	0.000435726	0.0521988
TR6710|c2_g4	8.55582	3.4163	0.00043637	0.0522058
TR152497|c3_g7	8.59321	3.45098	0.000438331	0.0523703
TR39227|c0_g2	-8.61328	3.44036	0.000438938	0.0523727
TR219889|c0_g1	4.48803	6.54128	0.000440855	0.0524068
TR205232|c0_g1	-8.66302	3.48576	0.000442064	0.0524068
TR131019|c0_g5	-8.49853	3.33758	0.000442251	0.0524068
TR85970|c0_g9	-8.49456	3.33519	0.000442335	0.0524068
TR226244|c0_g1	-8.49456	3.33519	0.000442409	0.0524068
TR152208|c0_g15	-9.06749	3.88257	0.000442848	0.0524068
TR90487|c5_g6	-5.89237	5.68096	0.000443335	0.0524068
TR22024|c0_g2	4.76178	5.32387	0.000445645	0.0526103
TR91014|c0_g1	6.70873	3.77614	0.000446284	0.0526162
TR155607|c0_g1	-6.71846	3.77725	0.000448037	0.0527148
TR159980|c0_g1	8.57501	3.43042	0.000448384	0.0527148
TR211285|c1_g3	8.5284	3.39088	0.000448893	0.0527148
TR219077|c0_g4	6.86632	4.64159	0.000454616	0.0533168
TR224047|c2_g1	-5.40572	4.58796	0.000455469	0.0533243
TR153691|c2_g1	-6.16081	4.53013	0.000455876	0.0533243
TR106416|c0_g5	8.49269	3.35597	0.000456807	0.0533463
TR113337|c0_g1	-8.51939	3.35502	0.000457481	0.0533463
TR227515|c1_g3	-6.77705	4.15037	0.000457857	0.0533463
TR195139|c0_g2	-8.47168	3.31318	0.000460347	0.0534446
TR205232|c0_g9	8.46536	3.33212	0.000460821	0.0534446
TR97045|c2_g4	6.14983	3.9839	0.000461377	0.0534446
TR113134|c0_g3	-8.46469	3.30734	0.000461427	0.0534446
TR229603|c0_g1	-8.95702	3.75811	0.000461695	0.0534446
TR189006|c2_g27	6.46318	4.26839	0.000462323	0.053448
TR51695|c0_g4	-8.50033	3.34194	0.000465002	0.0536882
TR140903|c0_g3	-8.50963	3.34583	0.000465704	0.0536971
TR176660|c1_g7	-8.46863	3.30965	0.000466283	0.0536971
TR12976|c0_g1	-8.51279	3.35431	0.000468653	0.053856
TR171508|c2_g32	9.49437	4.28989	0.000469381	0.053856
TR165363|c0_g2	-4.73167	7.1747	0.000469574	0.053856
TR136799|c1_g1	-8.46773	3.31086	0.000470077	0.053856
TR171508|c2_g54	-6.75726	4.13055	0.000472069	0.054015
TR213411|c0_g1	-8.49272	3.33072	0.000473727	0.0541353
TR234143|c0_g5	-8.58567	3.41411	0.000476893	0.054301
TR201910|c0_g4	8.43586	3.30494	0.000477095	0.054301
TR81513|c0_g1	8.80252	3.64627	0.000477647	0.054301
TR211545|c3_g12	-8.45459	3.29792	0.000478125	0.054301
TR180476|c0_g1	-8.47568	3.31551	0.000478219	0.054301
TR236257|c1_g1	6.77231	3.83248	0.000480543	0.0544934
TR95316|c0_g2	-4.78025	6.56389	0.000481505	0.0544934
TR685|c4_g2	8.53954	3.4016	0.000481745	0.0544934
TR134882|c1_g5	6.89484	3.94385	0.000483273	0.0545598
TR384|c0_g1	8.43633	3.30573	0.000483555	0.0545598
TR76981|c2_g7	9.61744	4.41793	0.000484582	0.0545933
TR239165|c0_g2	-8.45768	3.3015	0.000485993	0.0545933
TR193932|c3_g5	5.95075	5.32223	0.000486361	0.0545933
TR68230|c2_g5	-8.57419	3.41333	0.00048719	0.0545933
TR182519|c2_g9	8.45284	3.31995	0.000487331	0.0545933
TR96922|c0_g2	9.04678	3.87564	0.000487522	0.0545933
TR219077|c0_g8	-6.76011	4.13487	0.000488592	0.0546446
TR173014|c3_g1	5.94752	3.80254	0.000491272	0.0548755
TR72052|c0_g1	6.79327	3.85094	0.000492494	0.0549433
TR41362|c4_g8	-8.48348	3.32705	0.000496187	0.0552861
TR1177|c5_g20	5.86216	4.17803	0.000497913	0.0553511
TR72319|c0_g5	7.07692	4.11533	0.000498705	0.0553511
TR108246|c0_g1	-8.47273	3.31198	0.000500087	0.0553511
TR30016|c3_g14	8.59318	3.45151	0.000500097	0.0553511
TR156918|c0_g7	10.522	5.28506	0.000500898	0.0553511
TR227718|c2_g6	-8.77356	3.5864	0.00050093	0.0553511
TR215613|c0_g1	6.67581	3.7451	0.000501111	0.0553511
TR222730|c0_g12	6.81482	4.42291	0.000502052	0.0553865
TR26455|c0_g2	8.64978	3.50406	0.000502996	0.0554221
TR171508|c2_g34	8.41774	3.28819	0.000504193	0.0554854
TR77016|c2_g5	-8.44124	3.28479	0.000505196	0.0555274
TR66690|c0_g3	8.64858	3.4971	0.000505897	0.0555361
TR96942|c0_g9	9.30769	4.11208	0.000507047	0.055594
TR97659|c0_g1	8.59108	3.44447	0.000509309	0.0557733
TR159609|c0_g8	-8.43095	3.2752	0.000510256	0.0558086
TR64362|c1_g24	8.54238	3.40017	0.000514806	0.0562374
TR138730|c0_g4	-5.46987	4.15714	0.000520663	0.0567282
TR175570|c0_g6	5.31359	4.57558	0.000520802	0.0567282
TR239383|c0_g2	-8.46262	3.3025	0.000521206	0.0567282
TR221186|c0_g3	8.42302	3.29244	0.000523323	0.0568892
TR148507|c1_g1	-8.45243	3.29296	0.000525684	0.0569922
TR219496|c2_g3	-8.47992	3.31787	0.000526277	0.0569922
TR15919|c8_g55	6.13582	4.43584	0.000526959	0.0569922
TR158266|c0_g3	-8.42382	3.26928	0.000527843	0.0569922
TR155912|c0_g2	-8.44348	3.28983	0.00052836	0.0569922
TR67144|c2_g18	8.88985	3.72839	0.000528554	0.0569922
TR201082|c0_g10	8.41249	3.28395	0.000529089	0.0569922
TR106826|c0_g1	9.27471	4.08074	0.000529643	0.0569922
TR214601|c0_g6	-8.4862	3.33046	0.000530018	0.0569922
TR209755|c1_g1	8.41148	3.28227	0.000534785	0.0574356
TR52471|c0_g1	8.44888	3.31803	0.000537402	0.0576473
TR34196|c0_g1	5.43784	4.5812	0.000539703	0.0578247
TR50395|c0_g4	-8.4872	3.32376	0.000541933	0.0579599
TR92513|c0_g1	-8.41732	3.26175	0.000542264	0.0579599
TR129372|c0_g2	-8.40681	3.25196	0.000544397	0.0581183
TR87739|c5_g1	9.32577	4.13994	0.00054885	0.0585237
TR67142|c0_g2	4.59151	6.67132	0.000550451	0.0586244
TR19058|c1_g6	-8.42301	3.27083	0.000553082	0.0587564
TR220421|c2_g1	8.39354	3.26608	0.000553531	0.0587564
TR51432|c0_g11	-8.43328	3.28036	0.000553666	0.0587564
TR116945|c0_g4	8.38128	3.25489	0.000554382	0.0587625
TR215169|c5_g3	9.31314	4.12798	0.000556683	0.0589364
TR217111|c3_g6	-8.81922	3.62812	0.000558068	0.059013
TR69272|c1_g2	8.39889	3.27034	0.000562925	0.0594562
TR167895|c0_g3	8.68934	3.5413	0.000563613	0.0594585
TR40283|c1_g3	-8.39623	3.2421	0.000569506	0.0600092
TR2961|c0_g1	8.36948	3.24452	0.000571786	0.0601278
TR215733|c0_g1	8.35703	3.23317	0.000573551	0.0601278
TR172060|c1_g4	-8.46709	3.30482	0.000573663	0.0601278
TR95979|c4_g17	4.44153	6.28707	0.000573794	0.0601278
TR211475|c1_g2	8.50646	3.37178	0.000573999	0.0601278
TR190494|c0_g1	-8.38169	3.23012	0.000577128	0.0603846
TR158639|c0_g1	-8.52152	3.35414	0.000578845	0.0604934
TR166815|c0_g18	8.61763	3.4682	0.000580775	0.0606241
TR110869|c2_g2	-8.37442	3.22414	0.000584629	0.0609551
TR218552|c1_g9	7.49111	4.49312	0.00058732	0.0611642
TR95286|c0_g1	-8.37825	3.22615	0.000589288	0.0612977
TR142921|c2_g4	4.61828	6.13967	0.000592703	0.0615811
TR107821|c0_g5	8.4106	3.28059	0.00059564	0.0617514
TR60912|c0_g2	8.4106	3.28059	0.000595726	0.0617514
TR92513|c0_g2	8.46664	3.33506	0.000599705	0.0619777
TR59708|c1_g2	-8.36748	3.21612	0.000600347	0.0619777
TR224153|c1_g2	-8.36748	3.21612	0.000600616	0.0619777
TR233979|c1_g2	6.70353	3.76932	0.000600687	0.0619777
TR80530|c1_g7	-6.6693	4.0486	0.000602255	0.0620677
TR211346|c2_g1	8.34446	3.22173	0.00060587	0.0623683
TR211545|c3_g10	8.87669	3.71651	0.000608459	0.0625626
TR199844|c0_g1	-4.83926	5.53322	0.00061319	0.0629765
TR27296|c0_g1	-8.37051	3.22214	0.000619689	0.0635708
TR34998|c0_g1	8.33782	3.21548	0.000621411	0.063616
TR173629|c0_g8	8.51459	3.37411	0.000621555	0.063616
TR80487|c1_g5	8.36188	3.23652	0.000624244	0.0638165
TR217813|c1_g9	8.48061	3.34329	0.000624944	0.0638165
TR188581|c0_g3	-8.39493	3.24567	0.000625854	0.0638364
TR208519|c6_g5	8.53136	3.3893	0.000627525	0.0639338
TR159370|c1_g14	8.54794	3.40433	0.000630774	0.0641797
TR76979|c1_g4	8.95577	3.79077	0.000631377	0.0641797
TR224816|c0_g4	-6.70037	3.75374	0.000632761	0.0642472
TR105635|c0_g1	8.84187	3.68408	0.000633849	0.0642845
TR147752|c3_g3	-4.29994	7.88872	0.000635599	0.0643478
TR143934|c0_g2	8.98329	3.806	0.000635915	0.0643478
TR124796|c0_g1	-8.34565	3.19583	0.000638158	0.0643656
TR130134|c1_g9	-8.35629	3.20815	0.000638167	0.0643656
TR222087|c0_g1	-8.35629	3.20815	0.000638254	0.0643656
TR142161|c0_g1	5.78632	3.6536	0.000640516	0.0645208
TR41859|c0_g1	4.84551	6.31269	0.000644635	0.0648583
TR224535|c0_g4	-6.03515	4.41374	0.00064532	0.0648583
TR240676|c1_g2	8.32571	3.20489	0.000649743	0.0652294
TR22362|c0_g1	4.54607	7.46101	0.000650532	0.0652352
TR45166|c0_g1	-5.2672	5.21209	0.00065206	0.0652448
TR122778|c1_g8	-8.33822	3.18977	0.000653801	0.0652448
TR122183|c1_g11	8.31963	3.19957	0.000654598	0.0652448
TR174843|c2_g6	8.31963	3.19957	0.000654615	0.0652448
TR149757|c1_g8	-6.60165	3.66688	0.000654829	0.0652448
TR192780|c2_g2	-8.32713	3.17949	0.000655014	0.0652448
TR39108|c2_g2	-8.35313	3.2019	0.000656836	0.0652745
TR126560|c1_g7	-8.35313	3.2019	0.000657187	0.0652745
TR162935|c1_g33	-8.34889	3.20217	0.000658302	0.0652745
TR6587|c0_g2	4.53254	5.86014	0.000659284	0.0652745
TR28048|c0_g3	9.06689	3.88422	0.0006604	0.0652745
TR42554|c0_g1	-8.32337	3.17768	0.000661741	0.0652745
TR185872|c0_g2	-8.33443	3.18791	0.000661856	0.0652745
TR238165|c2_g17	8.62834	3.4774	0.000662159	0.0652745
TR41697|c1_g1	5.61746	4.86553	0.000662442	0.0652745
TR203878|c0_g1	-8.34212	3.19165	0.000663029	0.0652745
TR150599|c1_g17	-8.48138	3.32811	0.000663357	0.0652745
TR212412|c2_g29	-8.32346	3.17523	0.00067083	0.0659371
TR201972|c12_g4	8.34618	3.22462	0.000671568	0.0659371
TR65374|c0_g1	-8.39794	3.24948	0.000676126	0.0663116
TR13426|c1_g3	-5.30627	5.37712	0.000679563	0.0665748
TR21580|c0_g4	-8.32697	3.18189	0.000683114	0.0665748
TR215378|c1_g2	8.46673	3.33579	0.000683279	0.0665748
TR94732|c1_g5	8.45519	3.32524	0.000684056	0.0665748
TR56047|c3_g3	8.45519	3.32524	0.000684065	0.0665748
TR97526|c0_g3	-8.33798	3.19207	0.000684394	0.0665748
TR93675|c0_g2	8.33355	3.21316	0.000684682	0.0665748
TR124474|c0_g1	8.33669	3.21351	0.000685789	0.0665748
TR150980|c1_g9	8.42207	3.28996	0.000686182	0.0665748
TR192929|c1_g2	8.31158	3.19114	0.000686269	0.0665748
TR238733|c1_g4	-8.31221	3.16736	0.000692412	0.0670978
TR152971|c1_g4	-5.81341	3.67529	0.000695526	0.0672831
TR192572|c1_g11	-8.36828	3.21404	0.000695832	0.0672831
TR53147|c0_g2	-8.29715	3.15259	0.000698353	0.0674538
TR46852|c0_g5	6.00638	5.13773	0.000708802	0.068389
TR74239|c0_g10	-5.77589	3.6397	0.000711847	0.0686087
TR107100|c2_g3	-6.6028	3.98838	0.000714721	0.0688113
TR200456|c2_g12	6.60849	3.67874	0.000720305	0.0692019
TR184241|c0_g1	-5.63533	5.43319	0.000720613	0.0692019
TR160021|c0_g4	-8.30093	3.1543	0.000721104	0.0692019
TR95807|c0_g1	8.42798	3.29506	0.000722327	0.0692448
TR77798|c0_g5	-8.33866	3.18744	0.000727706	0.0695131
TR147670|c0_g4	-8.42132	3.27236	0.000728267	0.0695131
TR113562|c0_g4	-8.27817	3.13594	0.000728275	0.0695131
TR21551|c2_g1	4.19138	8.01705	0.000729839	0.0695131
TR211833|c0_g2	9.34091	4.14283	0.000730919	0.0695131
TR31715|c0_g1	-8.29332	3.14817	0.000732036	0.0695131
TR136344|c1_g3	-8.29332	3.14817	0.000732193	0.0695131
TR113536|c0_g1	-5.77392	3.63748	0.000733817	0.0695131
TR229445|c6_g2	-8.40507	3.24631	0.000734844	0.0695131
TR13865|c1_g3	-7.09128	4.10957	0.000735535	0.0695131
TR62141|c0_g2	-8.30857	3.16043	0.000736175	0.0695131
TR180030|c0_g4	-8.48992	3.32263	0.00073618	0.0695131
TR108453|c1_g9	-8.35739	3.20384	0.000736337	0.0695131
TR233823|c1_g2	11.8788	6.62723	0.000736632	0.0695131
TR105661|c0_g1	8.27288	3.15647	0.000736808	0.0695131
TR192572|c1_g9	-5.10853	4.43074	0.000743826	0.0701011
TR37720|c0_g2	-8.28951	3.14371	0.000751792	0.0707771
TR147058|c2_g1	8.24681	3.13333	0.000757114	0.071203
TR87004|c1_g1	8.24759	3.13451	0.000758692	0.0712763
TR166881|c0_g1	6.92249	6.57612	0.000759791	0.0713045
TR10164|c3_g5	12.3564	7.09767	0.000763465	0.0715741
TR179404|c0_g3	8.3018	3.18461	0.000765073	0.0715909
TR204186|c2_g1	8.28195	3.16635	0.000767399	0.0715909
TR186717|c0_g5	-8.255	3.11457	0.000768206	0.0715909
TR131019|c0_g10	-8.57085	3.39574	0.000768261	0.0715909
TR214380|c0_g8	-8.255	3.11457	0.000768332	0.0715909
TR79247|c0_g2	-8.255	3.11457	0.000768458	0.0715909
TR208242|c0_g1	8.48947	3.35735	0.000769285	0.0715933
TR112581|c4_g11	8.91824	3.75621	0.000771855	0.0717576
TR81405|c1_g1	8.32131	3.20261	0.00077434	0.0719137
TR52738|c0_g3	8.34051	3.22035	0.000775224	0.071921
TR184678|c3_g1	8.4141	3.28808	0.000779633	0.0722412
TR156716|c0_g1	8.24835	3.13569	0.000780673	0.0722412
TR234077|c1_g2	-4.49422	5.44603	0.000781104	0.0722412
TR98229|c0_g1	-8.28576	3.14483	0.000783143	0.0723548
TR200064|c4_g5	-8.33533	3.18318	0.000784867	0.0724004
TR187108|c0_g1	8.51733	3.38329	0.000785259	0.0724004
TR187174|c0_g1	4.43015	6.12721	0.000787224	0.0725066
TR2664|c1_g8	-8.28576	3.1392	0.000789806	0.072651
TR127892|c0_g2	8.35939	3.23784	0.00079042	0.072651
TR121061|c0_g5	-8.43396	3.28541	0.000791468	0.0726725
TR64362|c1_g17	8.27568	3.16094	0.000793095	0.0727199
TR227156|c0_g10	-8.30503	3.15602	0.000794192	0.0727199
TR18863|c0_g4	-8.30503	3.15602	0.000794465	0.0727199
TR165531|c1_g1	-8.27419	3.12846	0.000795732	0.0727199
TR124551|c0_g5	5.22922	4.72072	0.000796057	0.0727199
TR124356|c2_g1	4.17762	6.20677	0.000799417	0.0729521
TR155393|c0_g13	8.30427	3.18365	0.000802188	0.0730706
TR152497|c3_g5	11.7277	6.47776	0.000802353	0.0730706
TR48834|c0_g1	8.25542	3.14234	0.000803292	0.0730815
TR53833|c1_g4	8.23888	3.12539	0.000804746	0.0731392
TR81167|c2_g4	8.31056	3.18905	0.000807761	0.0733386
TR53780|c0_g3	11.7061	6.45645	0.000811165	0.0735728
TR155393|c0_g5	-8.25127	3.11306	0.000816029	0.0738882
TR35110|c0_g2	-8.25127	3.11306	0.000816298	0.0738882
TR120588|c1_g5	8.28486	3.16628	0.000817831	0.073952
TR89077|c0_g3	-8.34327	3.18932	0.000819435	0.074022
TR155056|c0_g3	-8.23554	3.0976	0.000828227	0.0747248
TR84298|c3_g2	11.662	6.41286	0.00082889	0.0747248
TR152975|c0_g1	-8.22726	3.08806	0.000829907	0.0747411
TR20951|c4_g1	5.81504	3.67624	0.000832151	0.0748625
TR75915|c0_g1	-8.27801	3.13878	0.000832933	0.0748625
TR92263|c0_g2	-8.39296	3.24741	0.000835666	0.0750325
TR79061|c2_g3	-8.29363	3.14538	0.000837541	0.0751253
TR182661|c0_g7	8.42005	3.29391	0.000840233	0.0752247
TR231137|c0_g1	8.42005	3.29391	0.000840335	0.0752247
TR69712|c1_g2	8.27162	3.15421	0.000843191	0.0754047
TR152208|c0_g11	-8.28212	3.13466	0.000846081	0.0755343
TR168538|c0_g12	8.39178	3.26167	0.000846332	0.0755343
TR42260|c0_g2	-8.52518	3.35324	0.000851579	0.0759267
TR225505|c4_g15	8.96298	3.79849	0.000857777	0.076403
TR178525|c1_g7	8.24263	3.13136	0.00086282	0.0766752
TR211346|c2_g2	8.3609	3.23369	0.000864596	0.0766752
TR90487|c5_g24	7.63561	4.6232	0.000865409	0.0766752
TR62518|c1_g1	8.30888	3.19202	0.000865711	0.0766752
TR102223|c3_g23	8.25605	3.14349	0.000867446	0.0766752
TR190666|c1_g1	-8.22773	3.09146	0.000867523	0.0766752
TR125543|c0_g2	8.25605	3.14349	0.000867543	0.0766752
TR102528|c1_g1	8.46341	3.32613	0.000867707	0.0766752
TR120252|c0_g2	-8.30164	3.15157	0.000869462	0.0767543
TR84451|c0_g1	-8.36132	3.21821	0.000871092	0.0768222
TR235971|c1_g4	8.70031	3.54231	0.00087298	0.0769127
TR184444|c0_g2	5.33474	4.71337	0.000874701	0.0769884
TR92855|c0_g5	-8.231	3.08944	0.000877677	0.0771291
TR69712|c2_g6	-5.2017	4.51975	0.000878029	0.0771291
TR15919|c8_g71	-8.61404	3.43403	0.00087994	0.0772052
TR67144|c2_g28	8.19339	3.0861	0.000880624	0.0772052
TR94929|c0_g2	-8.36229	3.2058	0.000882748	0.0773154
TR133326|c1_g1	8.60273	3.46272	0.000889575	0.0778369
TR34860|c2_g8	4.31448	6.11274	0.000893362	0.0780194
TR121153|c1_g4	-8.57878	3.40155	0.000893409	0.0780194
TR7773|c0_g1	-8.27053	3.12384	0.000894431	0.0780323
TR18702|c0_g1	8.51162	3.37853	0.000896237	0.0781136
TR189701|c5_g18	8.24471	3.12975	0.000899047	0.078282
TR60228|c1_g22	-8.47798	3.30951	0.000904257	0.0785166
TR15919|c8_g25	-8.20383	3.06951	0.000904325	0.0785166
TR160021|c0_g1	8.18593	3.07911	0.000904381	0.0785166
TR205232|c0_g10	-8.21583	3.08053	0.000906604	0.0786331
TR221916|c0_g4	8.43398	3.29933	0.000910471	0.0788723
TR52837|c2_g4	-8.23897	3.09568	0.000911958	0.0788723
TR50934|c3_g7	-8.19091	3.05457	0.000912552	0.0788723
TR56345|c2_g17	-8.19091	3.05457	0.000912896	0.0788723
TR69341|c4_g6	-8.53501	3.38237	0.00091782	0.0791586
TR8618|c0_g10	-8.18742	3.05339	0.000918848	0.0791586
TR151212|c0_g1	-5.5618	3.90416	0.000918871	0.0791586
TR24560|c147_g1	6.57945	3.64877	0.000924337	0.0795527
TR87807|c0_g1	-8.27864	3.13007	0.000925895	0.07961
TR102408|c3_g10	-8.19884	3.06083	0.000929037	0.0797288
TR91222|c1_g6	-8.20685	3.06709	0.000929063	0.0797288
TR184708|c3_g9	8.26981	3.15663	0.000931682	0.0798114
TR131697|c2_g16	8.38565	3.25558	0.000931814	0.0798114
TR14549|c1_g1	11.9093	6.65353	0.000934219	0.0799086
TR219496|c2_g1	8.1868	3.08044	0.00093474	0.0799086
TR214413|c2_g4	-8.30974	3.15777	0.000936392	0.0799732
TR28337|c0_g3	-5.66765	3.53739	0.000939915	0.0801974
TR173930|c0_g7	-8.19172	3.05839	0.000942688	0.0803572
TR141493|c3_g3	-8.51614	3.36486	0.000946032	0.0805355
TR25306|c0_g5	8.19079	3.08215	0.000946585	0.0805355
TR190666|c7_g5	-8.18657	3.04949	0.000951182	0.0808029
TR17847|c0_g2	-8.18657	3.04949	0.000951538	0.0808029
TR36552|c0_g2	8.20405	3.09353	0.000953854	0.0809225
TR167673|c0_g2	-8.42919	3.26448	0.000956668	0.0810842
TR162469|c1_g23	6.74964	3.80151	0.000958683	0.0811779
TR71904|c2_g8	-6.48977	3.5615	0.000962264	0.0814039
TR198139|c0_g1	-6.06694	3.90586	0.000965137	0.0815696
TR146538|c1_g17	-8.29586	3.15788	0.000970126	0.08188
TR14322|c0_g3	9.51528	4.32138	0.000970644	0.08188
TR227118|c0_g1	5.13809	6.08934	0.000971847	0.0819041
TR19314|c4_g10	8.1584	3.05488	0.000973587	0.0819733
TR103184|c0_g5	-8.22705	3.08457	0.00097609	0.0819888
TR7604|c0_g1	5.68168	3.55482	0.000976476	0.0819888
TR132093|c0_g3	5.29906	3.9752	0.000976527	0.0819888
TR68798|c1_g1	-8.19461	3.05577	0.000978333	0.0820632
TR104175|c1_g1	-6.92308	3.96521	0.000982987	0.0823761
TR18609|c0_g2	-8.21497	3.07337	0.000983976	0.0823817
TR235980|c0_g1	-8.15816	3.0255	0.00098756	0.0826043
TR23031|c1_g1	8.80619	3.6397	0.000989061	0.0826523
TR62558|c3_g11	8.16907	3.06223	0.000991248	0.0827446
TR102223|c3_g4	-5.95144	4.34387	0.00099269	0.0827446
TR52837|c2_g10	8.1735	3.06907	0.000992946	0.0827446
TR166724|c2_g9	11.318	6.07347	0.000997282	0.0830284
TR46849|c2_g2	-8.16616	3.03177	0.000998818	0.0830788
TR101005|c1_g12	8.22963	3.12034	0.00100255	0.0832343
TR62815|c0_g2	8.22963	3.12034	0.00100261	0.0832343
TR159514|c0_g5	4.78876	4.82167	0.00100349	0.0832343
TR168469|c0_g4	-8.1536	3.02022	0.0010052	0.0832709
TR95979|c4_g31	6.48329	3.56171	0.00100619	0.0832709
TR232550|c6_g17	6.40152	3.48906	0.00100673	0.0832709
TR207759|c0_g2	-8.15467	3.0245	0.00102139	0.0843593
TR172347|c1_g1	5.03852	6.95695	0.00102177	0.0843593
TR115607|c0_g1	-8.34868	3.19122	0.00102762	0.0847636
TR182625|c0_g2	6.69478	3.75088	0.00102969	0.0848145
TR150457|c1_g1	5.18362	4.13386	0.00103019	0.0848145
TR13426|c1_g11	8.83616	3.68034	0.00103109	0.0848145
TR67144|c2_g27	8.15926	3.05627	0.00103352	0.0849361
TR213056|c2_g2	-8.2236	3.09009	0.00103586	0.0850505
TR88928|c1_g3	-8.15016	3.01925	0.00103933	0.0851142
TR55779|c2_g4	-8.14555	3.01394	0.00104022	0.0851142
TR12777|c4_g4	4.26159	7.05812	0.00104025	0.0851142
TR80487|c1_g4	-8.27542	3.12543	0.00104045	0.0851142
TR140481|c0_g2	-6.44757	3.52218	0.00104794	0.0856
TR212095|c0_g2	8.69272	3.54683	0.00104831	0.0856
TR171272|c1_g6	8.12937	3.02884	0.00105648	0.0861172
TR27817|c0_g4	-8.13283	3.00227	0.00105658	0.0861172
TR52096|c1_g1	-8.1375	3.00767	0.00106143	0.0862238
TR141920|c0_g1	11.6701	6.41636	0.00106162	0.0862238
TR208641|c2_g11	8.56551	3.42907	0.00106169	0.0862238
TR125304|c0_g3	-8.17142	3.041	0.00106206	0.0862238
TR206525|c0_g1	8.67307	3.52867	0.00106271	0.0862238
TR68957|c0_g1	8.80039	3.64711	0.00106718	0.0865076
TR166815|c0_g3	6.03453	4.31681	0.00106924	0.0865955
TR2909|c0_g1	-8.15903	3.02969	0.00107226	0.086601
TR86325|c0_g1	-8.14094	3.00857	0.00107228	0.086601
TR145351|c1_g8	-8.14211	3.013	0.00107236	0.086601
TR56980|c3_g7	-4.43137	6.65324	0.00107392	0.086601
TR211285|c1_g2	8.18261	3.07375	0.00107416	0.086601
TR84891|c5_g5	-5.20978	5.82117	0.00107551	0.0866173
TR134913|c0_g2	7.3288	4.33227	0.0010763	0.0866173
TR87278|c0_g1	8.12252	3.023	0.00107928	0.0867787
TR95979|c4_g10	-8.12942	3.00141	0.00108364	0.0870514
TR48252|c0_g3	8.11361	3.01412	0.00108597	0.0871075
TR208117|c1_g8	8.11361	3.01412	0.00108629	0.0871075
TR195506|c3_g2	-6.36341	3.44236	0.00108918	0.0872602
TR332|c0_g1	11.1578	5.91584	0.00109214	0.0873626
TR226782|c2_g1	-8.14909	3.01489	0.00109241	0.0873626
TR232996|c0_g5	8.46048	3.33236	0.00109476	0.0874716
TR123982|c6_g4	-8.3681	3.20777	0.00109967	0.0877859
TR220928|c2_g27	-8.2987	3.16216	0.00110416	0.0880656
TR182195|c1_g1	8.1067	3.00822	0.00110727	0.0881975
TR57754|c0_g1	-8.10702	2.97863	0.00110779	0.0881975
TR170629|c0_g1	-4.60776	5.94943	0.00110966	0.0882675
TR227161|c0_g2	-6.43442	3.83269	0.00111191	0.0883678
TR83102|c0_g9	-8.13637	3.00315	0.00111574	0.0885882
TR141781|c0_g1	-8.14657	3.01828	0.00111667	0.0885882
TR167895|c0_g5	8.52214	3.3893	0.0011182	0.0886306
TR68369|c4_g2	11.558	6.30531	0.00112175	0.0888333
TR52498|c0_g1	8.68602	3.52813	0.00112317	0.0888672
TR111763|c0_g1	-8.10372	2.97792	0.00112569	0.0889869
TR143934|c0_g3	-8.29545	3.14254	0.00113305	0.0894814
TR160198|c4_g14	8.77291	3.62167	0.00113395	0.0894814
TR112013|c0_g2	-8.19894	3.05699	0.00113689	0.0895964
TR123952|c1_g3	-8.20346	3.07311	0.00113795	0.0895964
TR43496|c6_g5	8.1046	3.00512	0.00114057	0.0895964
TR151180|c6_g3	9.36436	4.17803	0.00114082	0.0895964
TR134384|c0_g2	6.187	5.35304	0.00114139	0.0895964
TR222462|c0_g1	8.09278	2.99638	0.0011423	0.0895964
TR171508|c2_g43	8.09278	2.99638	0.00114243	0.0895964
TR145924|c0_g1	-5.58817	3.92661	0.00114616	0.0898103
TR135185|c0_g3	8.1752	3.06662	0.00114732	0.0898224
TR165163|c1_g2	4.37534	4.98648	0.00115094	0.0900264
TR212868|c0_g2	8.0836	2.98724	0.00115532	0.0902722
TR29319|c1_g1	11.5056	6.25346	0.00115649	0.0902722
TR95789|c0_g1	8.14562	3.04478	0.00115776	0.0902722
TR150121|c0_g1	-8.09393	2.96665	0.00115813	0.0902722
TR83238|c0_g1	6.44649	3.52962	0.00116662	0.090767
TR81167|c2_g3	8.06951	2.97525	0.00116741	0.090767
TR14896|c11_g13	11.4913	6.23932	0.00116753	0.090767
TR233689|c0_g8	-8.16577	3.02756	0.0011702	0.0907849
TR157495|c4_g10	-8.14471	3.00949	0.00117088	0.0907849
TR52806|c0_g2	-8.07753	2.95401	0.00117177	0.0907849
TR44861|c1_g6	-8.68704	3.52811	0.00117182	0.0907849
TR170881|c0_g4	-8.21969	3.07469	0.00117792	0.0910883
TR39159|c0_g1	-8.21969	3.07469	0.00117797	0.0910883
TR51904|c1_g6	5.45858	3.80131	0.00117951	0.0910883
TR229149|c0_g1	-5.4543	3.80251	0.00117982	0.0910883
TR155010|c9_g4	8.70119	3.5419	0.00118238	0.0911961
TR42778|c0_g6	-8.11051	2.97934	0.00118326	0.0911961
TR105268|c5_g5	-8.10217	2.97299	0.0011873	0.0913598
TR140213|c0_g6	-8.13191	2.99766	0.00118743	0.0913598
TR102223|c3_g15	9.52424	6.43425	0.00119198	0.0916303
TR41914|c4_g7	-6.34975	3.4278	0.00119556	0.091827
TR46852|c0_g6	-8.20755	3.06332	0.00119707	0.0918635
TR109541|c1_g7	-8.13828	3.01208	0.00120166	0.092048
TR144174|c0_g1	-8.13828	3.01208	0.00120201	0.092048
TR57540|c3_g4	6.59782	3.66087	0.00120257	0.092048
TR238165|c2_g14	9.75786	4.54136	0.00120545	0.0921898
TR216702|c1_g8	8.07432	2.97797	0.00120696	0.0922257
TR182988|c5_g12	8.04578	2.95374	0.00120969	0.0923553
TR42147|c2_g4	4.82503	6.83548	0.00121393	0.0926
TR168354|c3_g10	-8.08244	2.95974	0.00121659	0.0927237
TR116949|c0_g1	4.53271	5.17135	0.00121894	0.0928239
TR50544|c5_g9	-8.0955	2.97166	0.00122142	0.0929331
TR52164|c0_g3	-6.33779	3.41993	0.00122616	0.0932143
TR231937|c2_g1	8.0386	2.94765	0.00122772	0.0932533
TR44035|c0_g6	10.9635	5.72504	0.00123103	0.0934256
TR145612|c0_g8	-8.05908	2.936	0.00123234	0.0934455
TR80895|c0_g1	-4.67133	5.67991	0.00124151	0.0939535
TR90906|c0_g2	-8.09738	2.96728	0.00124208	0.0939535
TR14725|c0_g1	-8.09738	2.96728	0.0012422	0.0939535
TR143493|c0_g1	-8.05389	2.93003	0.00124523	0.0941031
TR55236|c0_g1	-8.11899	2.98572	0.00125549	0.0946858
TR95087|c2_g2	-8.11899	2.98572	0.00125553	0.0946858
TR162469|c1_g25	-8.11292	2.98894	0.00125613	0.0946858
TR195509|c1_g2	6.13888	5.54626	0.00126721	0.0954409
TR199135|c0_g1	-5.27039	3.96439	0.00127194	0.095599
TR152497|c3_g3	-5.64958	6.90473	0.00127205	0.095599
TR100108|c0_g3	-8.17438	3.03391	0.00127253	0.095599
TR235441|c0_g2	-8.1405	3.00403	0.00127769	0.095906
TR49738|c2_g1	8.13948	3.03466	0.00128001	0.0959995
TR48671|c0_g1	-4.52313	4.50979	0.00128333	0.096168
TR178663|c4_g2	-6.30983	3.39384	0.00128557	0.096189
TR3882|c1_g2	-4.68156	4.52196	0.00128618	0.096189
TR131697|c2_g5	8.2906	3.16843	0.00128889	0.096189
TR30401|c0_g1	-8.05589	2.9356	0.00128901	0.096189
TR55740|c2_g5	-8.16184	3.02222	0.00129215	0.096189
TR156525|c0_g6	-8.16184	3.02222	0.00129231	0.096189
TR25585|c0_g2	8.16055	3.05904	0.00129249	0.096189
TR12115|c0_g3	-8.08714	2.96541	0.00129403	0.096189
TR20808|c0_g1	6.29495	3.39102	0.00129461	0.096189
TR48052|c0_g5	-8.44627	3.27661	0.00129596	0.096189
TR152257|c0_g3	-8.04555	2.92367	0.00129647	0.096189
TR13426|c1_g9	-8.04555	2.92367	0.00129663	0.096189
TR99782|c0_g2	8.07331	2.97632	0.00129762	0.096189
TR227156|c0_g25	-5.03595	5.2978	0.00129958	0.0962545
TR198715|c1_g1	-6.45329	3.85495	0.0013007	0.0962575
TR170629|c0_g4	5.71345	3.5785	0.00130329	0.0963598
TR227275|c3_g8	-4.96924	4.17221	0.00130425	0.0963598
TR105181|c0_g2	-8.03722	2.91733	0.00130639	0.0963799
TR16040|c0_g10	-8.03722	2.91733	0.00130668	0.0963799
TR40157|c0_g1	-5.52961	3.40922	0.00131209	0.0966108
TR658|c4_g2	-8.04027	2.91759	0.00131299	0.0966108
TR236673|c1_g2	-8.04027	2.91759	0.00131306	0.0966108
TR96942|c0_g19	9.1144	3.92705	0.0013163	0.0967695
TR97205|c0_g4	-8.29283	3.13796	0.00132176	0.097091
TR65851|c4_g4	-6.30037	3.38503	0.00133504	0.0979859
TR126724|c1_g1	10.3599	7.2489	0.00133802	0.0980619
TR28008|c2_g8	-8.18315	3.04028	0.00133827	0.0980619
TR132712|c1_g2	-8.21641	3.06967	0.00134108	0.098187
TR121886|c0_g1	8.40755	3.2847	0.00134392	0.0982687
TR49895|c1_g2	-8.07081	2.94281	0.0013444	0.0982687
TR231285|c1_g1	5.11864	4.99352	0.00134732	0.0983303
TR46499|c0_g1	8.10944	3.0128	0.00134744	0.0983303
TR11004|c0_g2	-8.07404	2.95348	0.00135032	0.0984598
TR49068|c0_g1	11.2064	5.95762	0.00135545	0.0987493
TR116154|c4_g10	-8.05731	2.93039	0.00135925	0.0987493
TR27765|c0_g1	-4.10655	5.66905	0.00136083	0.0987493
TR61043|c0_g1	-8.01808	2.89866	0.00136087	0.0987493
TR127043|c1_g1	7.99828	2.91141	0.00136188	0.0987493
TR170629|c0_g8	8.00697	2.91948	0.00136243	0.0987493
TR55830|c3_g1	4.18349	5.79407	0.00136307	0.0987493
TR230583|c1_g7	6.42191	4.07398	0.00136506	0.0987493
TR88674|c1_g6	10.808	5.57269	0.00136536	0.0987493
TR155243|c1_g8	8.00564	2.91763	0.00136542	0.0987493
TR173014|c4_g14	-8.00413	2.88597	0.00136853	0.0987493
TR189006|c2_g4	-8.03503	2.91144	0.0013686	0.0987493
TR148028|c4_g2	-8.00968	2.8923	0.00136868	0.0987493
TR7603|c0_g5	8.23715	3.12051	0.00137012	0.0987737
TR218552|c1_g15	-8.11468	2.98007	0.00137227	0.0987758
TR86055|c1_g18	-8.11468	2.98007	0.00137236	0.0987758
TR47942|c0_g1	5.48775	3.82429	0.00137384	0.0988024
TR15919|c8_g61	8.34866	3.22019	0.00137829	0.0988918
TR4652|c2_g2	8.02767	2.93621	0.00137878	0.0988918
TR99393|c1_g5	4.5133	5.14277	0.00137892	0.0988918
TR184201|c2_g1	11.1754	5.92706	0.00137952	0.0988918
TR205680|c2_g46	8.03254	2.9433	0.00138595	0.0992424
TR148322|c0_g3	5.20723	4.14824	0.00138744	0.0992424
TR226240|c0_g1	-7.99569	2.8796	0.00138774	0.0992424
TR48633|c0_g1	11.1619	5.91376	0.00138909	0.0992591
TR163794|c0_g2	8.27746	3.15631	0.00139522	0.0996179
TR213785|c0_g1	4.84275	5.69712	0.00140514	0.10022
TR20855|c1_g1	-8.07856	2.95918	0.0014059	0.10022
TR27817|c0_g1	8.10997	3.00796	0.00141366	0.100692
TR34057|c0_g1	-8.13652	2.99851	0.00142095	0.100944
TR203519|c0_g11	-8.15837	3.03378	0.00142148	0.100944
TR153140|c4_g4	10.7483	5.51429	0.00142199	0.100944
TR25306|c0_g1	-8.03394	2.91707	0.00142249	0.100944
TR168827|c2_g1	8.27667	3.16533	0.00142284	0.100944
TR32986|c1_g1	-8.04742	2.92932	0.0014252	0.101031
TR137759|c0_g2	8.24395	3.12613	0.00142993	0.101285
TR55620|c0_g2	4.40427	6.14368	0.00144434	0.102225
TR9685|c1_g2	-4.34936	5.21564	0.00144985	0.102533
TR49110|c0_g1	-8.00719	2.88599	0.0014573	0.102902
TR183777|c0_g1	5.49372	3.38255	0.00145824	0.102902
TR58871|c0_g3	-8.06609	2.93682	0.00145851	0.102902
TR189006|c2_g14	4.30957	6.28884	0.0014622	0.103081
TR105344|c0_g1	-8.26992	3.11602	0.00146631	0.103146
TR146267|c0_g2	-8.14606	3.02252	0.00146971	0.103146
TR150227|c3_g1	8.33612	3.2085	0.00146972	0.103146
TR235662|c0_g1	8.25026	3.14149	0.00147015	0.103146
TR161828|c0_g3	8.13896	3.03318	0.00147045	0.103146
TR6590|c0_g3	-7.99005	2.87316	0.0014709	0.103146
TR57540|c4_g3	7.97602	2.89267	0.00147122	0.103146
TR149121|c0_g13	-8.00658	2.89223	0.00147866	0.103587
TR82198|c0_g2	-7.98155	2.86678	0.00148372	0.103859
TR38193|c0_g3	-5.48935	3.37048	0.00148531	0.103889
TR133178|c2_g1	11.0347	5.7882	0.00148953	0.104102
TR31249|c2_g9	8.18895	3.08568	0.00149313	0.104273
TR151176|c0_g1	-8.60384	3.419	0.00150064	0.104715
TR226897|c0_g5	-8.22148	3.09342	0.00150199	0.104727
TR236005|c0_g6	8.69166	3.54722	0.00150392	0.104766
TR6236|c1_g4	11.0148	5.76863	0.00150507	0.104766
TR219105|c0_g9	7.99347	2.90895	0.00150654	0.104766
TR35989|c1_g5	10.6588	5.42689	0.00150724	0.104766
TR86055|c1_g14	-5.66932	4.0757	0.00151152	0.104982
TR149189|c0_g2	-7.96726	2.85384	0.00151449	0.105107
TR157456|c1_g2	5.05654	4.52752	0.0015174	0.105226
TR160013|c0_g8	-7.98442	2.86664	0.00152298	0.105532
TR132897|c5_g7	-5.89556	7.08421	0.00152644	0.105689
TR229445|c6_g6	10.1995	4.9693	0.0015341	0.106137
TR172058|c2_g1	5.64474	4.53996	0.00154012	0.106471
TR95979|c4_g14	8.30389	3.17936	0.00154561	0.106671
TR49594|c1_g9	8.40125	3.27968	0.00154645	0.106671
TR49594|c1_g23	8.47045	3.32963	0.0015466	0.106671
TR58314|c0_g6	9.09608	3.9251	0.0015514	0.10692
TR16092|c0_g2	10.608	5.37734	0.00155408	0.107022
TR233049|c1_g2	8.51028	3.37982	0.00155549	0.107036
TR153597|c5_g13	-7.97012	2.85358	0.0015617	0.107381
TR211536|c0_g1	3.99884	8.21605	0.00156619	0.107606
TR207885|c2_g2	7.9415	2.86136	0.00156748	0.107613
TR174322|c0_g9	4.68354	5.08725	0.00157762	0.108225
TR37302|c1_g5	5.04963	4.39097	0.00157996	0.108302
TR232929|c1_g4	-8.00198	2.87952	0.00158413	0.108449
TR201972|c12_g15	8.04149	2.94677	0.00158491	0.108449
TR49594|c1_g29	8.20969	3.10495	0.00158639	0.108449
TR30131|c0_g1	-8.09557	2.97654	0.00158696	0.108449
TR30016|c3_g3	-8.14568	3.00493	0.0015909	0.10856
TR131019|c0_g3	5.13384	3.81773	0.00159102	0.10856
TR31251|c6_g31	5.25731	4.57558	0.00159844	0.108931
TR6677|c0_g2	-7.95282	2.84077	0.0015989	0.108931
TR28146|c0_g1	10.9379	5.69279	0.00160177	0.108982
TR73397|c0_g3	-7.93824	2.82757	0.00160281	0.108982
TR211737|c2_g5	8.271	3.14963	0.00160331	0.108982
TR150936|c0_g5	-7.96144	2.84716	0.00160662	0.109124
TR103939|c0_g2	6.41995	3.50271	0.00161015	0.109273
TR97183|c0_g1	-4.65029	4.04281	0.00161161	0.109273
TR132200|c0_g3	4.51257	4.77898	0.00161248	0.109273
TR215981|c1_g1	-7.9469	2.83397	0.00161624	0.109343
TR20150|c1_g4	8.11753	3.02164	0.00161657	0.109343
TR179097|c0_g1	-8.17385	3.04993	0.00161719	0.109343
TR70264|c2_g11	8.64195	3.50145	0.00161971	0.10943
TR65645|c1_g1	-8.17997	3.03501	0.00162177	0.109484
TR216031|c0_g2	9.22518	6.87253	0.00162296	0.109484
TR49096|c0_g1	8.13208	3.03468	0.00163022	0.109891
TR164988|c0_g1	-8.09753	2.9621	0.00163251	0.109958
TR202855|c0_g2	-6.25568	3.33813	0.00163458	0.109958
TR228724|c1_g2	7.99458	2.90574	0.00163491	0.109958
TR226245|c2_g4	-6.26843	3.68236	0.00163882	0.110138
TR184548|c1_g6	-7.95563	2.84039	0.00165649	0.111121
TR139562|c0_g10	-7.95563	2.84039	0.0016567	0.111121
TR151245|c0_g1	8.75118	3.58679	0.0016575	0.111121
TR239817|c0_g1	10.5229	5.29433	0.00165843	0.111121
TR116063|c1_g4	-5.55551	3.43324	0.00166389	0.111281
TR134882|c1_g4	-4.87819	4.0859	0.0016646	0.111281
TR34328|c0_g2	6.32626	3.98644	0.00166561	0.111281
TR158222|c1_g1	-6.2021	3.29365	0.00166788	0.111281
TR214413|c2_g8	-8.02501	2.8989	0.00166808	0.111281
TR208675|c0_g5	-8.02502	2.8989	0.0016683	0.111281
TR171430|c2_g3	-7.94099	2.82707	0.00167147	0.111324
TR137759|c0_g1	-7.94099	2.82707	0.00167187	0.111324
TR216874|c0_g1	4.78064	5.21599	0.00167269	0.111324
TR226504|c1_g15	9.2539	4.05846	0.00167574	0.111444
TR142513|c0_g4	8.07187	2.97299	0.00167869	0.111557
TR14652|c0_g4	7.90757	2.83134	0.00168573	0.111923
TR134948|c2_g1	-7.92349	2.81423	0.00168977	0.111923
TR179578|c1_g6	-7.92349	2.81423	0.00168999	0.111923
TR164810|c4_g2	8.15378	3.05472	0.00169062	0.111923
TR79801|c0_g1	8.15378	3.05472	0.00169117	0.111923
TR160873|c0_g4	8.15378	3.05472	0.00169172	0.111923
TR124409|c1_g2	-7.98382	2.87334	0.00169745	0.112219
TR144672|c1_g7	6.18102	3.28744	0.00170163	0.112335
TR134948|c1_g6	8.02575	2.9326	0.00170172	0.112335
TR227156|c0_g6	4.83284	4.12947	0.00170527	0.112486
TR139876|c0_g2	8.23002	3.12394	0.00170661	0.112491
TR109739|c0_g3	-4.39952	4.51876	0.00170841	0.112524
TR140213|c0_g11	10.8227	5.57944	0.00171016	0.112524
TR170629|c0_g5	6.24312	3.34334	0.00171187	0.112524
TR154034|c0_g3	-7.92957	2.82119	0.00171374	0.112524
TR162561|c0_g1	7.9231	2.8443	0.00171625	0.112524
TR77560|c2_g12	7.9231	2.8443	0.0017164	0.112524
TR214380|c0_g15	9.40828	4.20538	0.00171782	0.112524
TR226796|c0_g4	-8.04318	2.92897	0.00171833	0.112524
TR225677|c0_g4	-4.6262	4.32003	0.00171845	0.112524
TR110769|c2_g1	-7.91478	2.80785	0.00172202	0.112675
TR233178|c0_g1	-7.91734	2.80717	0.00172559	0.112706
TR188033|c0_g14	-7.91734	2.80717	0.00172613	0.112706
TR197869|c0_g4	-6.26246	3.67935	0.00172628	0.112706
TR214726|c1_g4	5.46761	3.80198	0.00173379	0.112974
TR221449|c0_g2	10.4585	5.23158	0.00173514	0.112974
TR159103|c0_g1	-8.2355	3.10865	0.00173582	0.112974
TR220852|c0_g1	4.85229	4.02976	0.00173614	0.112974
TR177096|c0_g1	-7.96452	2.84684	0.00173929	0.112974
TR187832|c1_g6	7.91846	2.84213	0.00174066	0.112974
TR221676|c2_g2	7.90138	2.82705	0.00174072	0.112974
TR114316|c4_g3	7.91846	2.84213	0.00174089	0.112974
TR105571|c0_g1	7.96212	2.88209	0.00174178	0.112974
TR35107|c0_g1	-5.60805	4.02086	0.00174714	0.113178
TR55779|c2_g1	9.37265	4.18665	0.00174746	0.113178
TR169471|c13_g1	10.7822	5.53959	0.00175589	0.113642
TR184185|c0_g4	10.4266	5.20057	0.00176579	0.114199
TR67144|c2_g1	7.88243	2.80953	0.00178242	0.115192
TR126138|c0_g1	8.04238	2.95454	0.00179239	0.115752
TR130168|c0_g1	3.93574	6.05956	0.00179668	0.115945
TR25431|c1_g6	10.3789	5.15425	0.00181364	0.116955
TR182661|c0_g5	5.05938	4.01091	0.00181771	0.116995
TR90324|c0_g1	-8.21212	3.08738	0.00181859	0.116995
TR125709|c0_g1	8.03333	2.93881	0.0018203	0.116995
TR18813|c2_g1	10.3759	5.1513	0.00182063	0.116995
TR156918|c0_g6	10.3759	5.1513	0.00182081	0.116995
TR79799|c0_g5	7.92165	2.84215	0.00182253	0.117021
TR4210|c3_g1	8.9569	3.79491	0.00182808	0.117293
TR160595|c0_g1	5.55959	3.43167	0.00184257	0.118137
TR113562|c0_g12	-7.8935	2.78715	0.0018449	0.118186
TR211545|c3_g29	8.26311	3.15458	0.00184629	0.118186
TR177031|c0_g1	-7.89981	2.79438	0.0018473	0.118186
TR28925|c2_g1	-5.11804	4.08258	0.00185874	0.118833
TR39552|c0_g1	-7.90234	2.79357	0.0018609	0.118886
TR99353|c1_g4	-8.14248	2.99938	0.0018631	0.118941
TR150868|c0_g2	-5.42744	3.77396	0.00186739	0.11913
TR189006|c2_g6	-7.93521	2.82007	0.00187084	0.119192
TR198983|c0_g1	-6.30715	3.37981	0.0018723	0.119192
TR238277|c0_g2	10.6787	5.43796	0.00187237	0.119192
TR47436|c4_g2	-5.41227	3.30237	0.00187954	0.119487
TR15140|c1_g1	-8.02048	2.8925	0.0018808	0.119487
TR211346|c2_g6	-8.02048	2.8925	0.00188103	0.119487
TR221101|c3_g6	10.6724	5.43175	0.00188398	0.119576
TR140022|c0_g1	7.92888	2.85275	0.00188585	0.119576
TR226504|c1_g33	8.68606	3.54291	0.00188644	0.119576
TR140903|c0_g7	9.16669	3.97559	0.0018891	0.11966
TR36322|c0_g1	-7.88715	2.77981	0.00189112	0.119702
TR147431|c0_g1	10.3328	5.10942	0.00189492	0.119858
TR11064|c0_g2	-5.38125	3.73159	0.00190155	0.120192
TR215870|c0_g3	-7.9829	2.85981	0.00191117	0.120715
TR186441|c1_g2	6.25308	3.34742	0.0019179	0.121054
TR76981|c2_g8	10.3076	5.08493	0.00192829	0.121624
TR207738|c10_g26	6.3283	3.41302	0.00193079	0.121696
TR182144|c0_g3	10.2916	5.06941	0.00194661	0.122531
TR43850|c0_g1	-8.32631	3.19469	0.00194679	0.122531
TR1177|c5_g43	7.85686	2.78743	0.00195021	0.12266
TR176996|c0_g14	-7.89617	2.78626	0.00195736	0.123023
TR208641|c2_g9	8.69277	3.53216	0.00196361	0.123294
TR105606|c0_g3	8.08681	2.98514	0.00196527	0.123294
TR165862|c0_g7	10.5943	5.35511	0.00196748	0.123294
TR12777|c4_g1	7.86656	2.79639	0.00196782	0.123294
TR27232|c5_g4	7.86313	2.79169	0.00196859	0.123294
TR70003|c2_g3	-6.1837	3.60414	0.00197637	0.123695
TR100823|c1_g2	-8.3321	3.16759	0.00197835	0.123732
TR23219|c1_g1	4.98712	4.14716	0.0019845	0.12403
TR4238|c0_g1	-7.88092	2.77237	0.0020122	0.125557
TR140213|c0_g7	9.57356	6.47288	0.00201307	0.125557
TR71946|c0_g8	-7.88092	2.77237	0.00201315	0.125557
TR76981|c2_g11	10.2458	5.02504	0.00201997	0.125894
TR56345|c2_g16	4.96329	5.22086	0.00202172	0.125915
TR139345|c2_g1	3.64492	7.89613	0.00202563	0.12607
TR39477|c0_g1	-7.89694	2.79517	0.00203299	0.126431
TR4210|c3_g2	9.3273	7.43212	0.00203432	0.126431
TR161264|c0_g1	7.85855	2.78979	0.00203567	0.126431
TR204197|c0_g4	-7.86285	2.7595	0.00203725	0.126441
TR99240|c0_g7	-8.0204	2.91059	0.00204215	0.126601
TR11168|c0_g1	-7.92968	2.81298	0.00204266	0.126601
TR77139|c0_g3	-8.27128	3.14431	0.00205797	0.127422
TR32556|c0_g4	7.84073	2.77415	0.00205876	0.127422
TR198590|c0_g1	9.52355	6.42368	0.00206151	0.127433
TR51527|c0_g2	9.52355	6.42368	0.0020618	0.127433
TR71946|c0_g6	-7.87184	2.76592	0.00206545	0.127449
TR161769|c1_g10	-7.87184	2.76592	0.00206646	0.127449
TR60228|c1_g30	-7.90537	2.79274	0.0020669	0.127449
TR31251|c6_g17	7.87762	2.80755	0.00206776	0.127449
TR15919|c8_g8	7.95309	2.86799	0.00206959	0.127473
TR36312|c3_g8	4.88856	3.59999	0.00207701	0.127842
TR132359|c0_g3	-7.91732	2.81544	0.0020841	0.128133
TR188525|c0_g1	-7.93187	2.82854	0.00208904	0.128133
TR174751|c0_g1	-7.93187	2.82854	0.00208909	0.128133
TR154372|c0_g2	-7.93187	2.82854	0.00208914	0.128133
TR146476|c1_g1	8.10288	3.00999	0.00208974	0.128133
TR73399|c0_g3	7.86149	2.78932	0.00209036	0.128133
TR67415|c1_g1	6.10071	3.21382	0.00209574	0.128376
TR115662|c2_g5	6.23074	3.3261	0.00210003	0.12855
TR95979|c4_g23	7.96101	2.87441	0.00210208	0.128587
TR86143|c0_g1	7.85048	2.78319	0.00210571	0.128721
TR223360|c0_g1	-7.89019	2.77885	0.00211616	0.129209
TR88928|c1_g15	8.82963	3.6766	0.00211819	0.129209
TR190914|c0_g1	-3.7917	6.35192	0.00211828	0.129209
TR75902|c0_g1	-7.91483	2.79924	0.00211949	0.129209
TR130138|c1_g2	8.424	3.28578	0.00212619	0.129522
TR109540|c0_g1	6.63148	3.68107	0.00212879	0.129522
TR98368|c1_g2	4.29826	6.3311	0.00212957	0.129522
TR145686|c0_g1	8.26936	3.16106	0.00213042	0.129522
TR115083|c0_g3	-7.9792	2.87343	0.00213693	0.129829
TR28926|c0_g2	7.94652	2.86952	0.00214104	0.129991
TR70036|c0_g5	8.00346	2.92065	0.00214561	0.13014
TR226504|c1_g7	8.82075	3.66835	0.00214642	0.13014
TR124551|c0_g1	4.40205	4.34966	0.0021491	0.130214
TR68198|c17_g20	-5.82463	5.31254	0.00215106	0.130244
TR227275|c3_g11	-4.95024	5.8046	0.00215849	0.130556
TR159574|c2_g1	7.82086	2.75581	0.00215913	0.130556
TR224873|c0_g1	7.81077	2.74651	0.00216542	0.130848
TR200737|c0_g1	7.81901	2.75328	0.00217717	0.131468
TR175620|c1_g5	7.91131	2.83126	0.00218807	0.131955
TR79126|c0_g2	-7.86553	2.75832	0.00218905	0.131955
TR27547|c1_g1	-7.86553	2.75832	0.00218966	0.131955
TR223974|c0_g1	4.40168	4.46025	0.00219526	0.132203
TR1204|c1_g3	-7.90256	2.80223	0.00220456	0.132452
TR22512|c0_g1	-4.73101	3.94797	0.00220516	0.132452
TR23329|c0_g1	3.86491	9.2247	0.00220525	0.132452
TR191878|c0_g2	4.43475	6.25401	0.00220534	0.132452
TR105635|c0_g6	-7.82243	2.72486	0.00220829	0.132487
TR211833|c0_g13	8.89829	3.72275	0.00220888	0.132487
TR214380|c0_g4	7.88585	2.80925	0.00221586	0.132816
TR166529|c2_g4	-7.84489	2.74675	0.00222479	0.133199
TR28459|c0_g1	-7.84489	2.74675	0.00222524	0.133199
TR165201|c3_g8	10.121	4.90426	0.00222733	0.133235
TR173632|c0_g1	-7.88761	2.78888	0.00223527	0.133621
TR39200|c1_g7	-7.84062	2.73767	0.00224525	0.133935
TR185217|c0_g2	-7.84062	2.73767	0.00224558	0.133935
TR31589|c0_g1	-7.82921	2.7327	0.00224598	0.133935
TR6764|c0_g6	-7.82921	2.7327	0.00224688	0.133935
TR65439|c0_g2	-7.82921	2.7327	0.00224803	0.133935
TR20916|c0_g2	-3.85005	5.35842	0.00224972	0.133946
TR198005|c0_g3	-7.9394	2.8195	0.00226087	0.13452
TR81720|c0_g6	7.91303	2.83998	0.00226596	0.134733
TR83712|c0_g7	-6.07814	3.17696	0.00228599	0.135817
TR4794|c0_g1	7.81722	2.75074	0.00228723	0.135817
TR65115|c0_g2	3.96758	6.5162	0.00229084	0.135926
TR189131|c0_g1	4.81887	4.11765	0.00229211	0.135926
TR78329|c0_g1	8.01147	2.92856	0.002298	0.13612
TR155393|c0_g12	8.01147	2.92856	0.00229843	0.13612
TR195513|c1_g4	7.94441	2.85946	0.00230376	0.136261
TR1177|c5_g26	8.04073	2.94322	0.00230531	0.136261
TR159068|c0_g1	-4.2699	4.59592	0.00230539	0.136261
TR112971|c0_g2	8.02712	2.94247	0.00230729	0.136283
TR18301|c2_g10	5.34403	3.24494	0.00230917	0.136304
TR39108|c2_g23	-4.86284	4.56238	0.00231767	0.136715
TR95017|c0_g4	7.78392	2.72345	0.00232175	0.136865
TR225637|c0_g4	-7.92462	2.80577	0.00233072	0.137303
TR226796|c0_g5	7.77352	2.71387	0.00234483	0.137963
TR86877|c1_g5	-5.39844	3.27916	0.00234773	0.137963
TR82179|c3_g28	-7.84991	2.74412	0.00234872	0.137963
TR2526|c0_g1	7.85189	2.78556	0.00234925	0.137963
TR11168|c0_g2	7.77553	2.71659	0.00235098	0.137963
TR31251|c6_g12	-5.18682	4.66771	0.0023512	0.137963
TR201082|c0_g1	7.8788	2.80981	0.0023528	0.137966
TR11346|c0_g2	-7.87255	2.77539	0.00235602	0.138065
TR158035|c2_g14	7.82554	2.75752	0.00235899	0.138075
TR162469|c1_g8	-7.90767	2.80918	0.00235929	0.138075
TR52559|c0_g1	-7.8357	2.74042	0.00236449	0.13811
TR212412|c2_g12	-7.92224	2.82227	0.00236462	0.13811
TR131251|c2_g1	7.78194	2.72076	0.00236489	0.13811
TR126915|c1_g3	-8.04049	2.90556	0.00236655	0.13811
TR76854|c1_g1	7.80438	2.74231	0.00236762	0.13811
TR200558|c0_g1	8.41221	3.2746	0.0023703	0.138176
TR186915|c0_g8	8.09536	3.00415	0.00237541	0.138383
TR34482|c0_g1	-7.81334	2.7185	0.00238064	0.138591
TR25434|c0_g6	-7.85944	2.75061	0.0023833	0.138591
TR125709|c0_g2	-7.85945	2.75061	0.00238364	0.138591
TR52226|c2_g3	8.95393	3.7746	0.00238608	0.138643
TR223719|c0_g2	-8.7827	3.62337	0.00239027	0.138702
TR65483|c1_g15	-7.7994	2.70237	0.00239052	0.138702
TR197912|c0_g2	-7.7994	2.70237	0.00239177	0.138702
TR49919|c0_g1	4.84719	3.81736	0.00239506	0.138702
TR55784|c1_g20	10.0429	4.82882	0.00239541	0.138702
TR33351|c4_g8	-7.83412	2.72977	0.00239904	0.138702
TR225212|c3_g6	-7.83412	2.72977	0.00239906	0.138702
TR11374|c2_g26	-7.83412	2.72977	0.00239953	0.138702
TR148734|c0_g1	8.69847	3.53662	0.00240424	0.138847
TR75401|c0_g1	-4.88221	4.94979	0.00240515	0.138847
TR28569|c2_g2	7.82429	2.76082	0.00240893	0.138975
TR68961|c0_g1	-8.01048	2.90438	0.00241263	0.139099
TR53658|c3_g6	10.0314	4.81772	0.00241541	0.139146
TR86294|c0_g1	-7.79727	2.70415	0.00241656	0.139146
TR23118|c0_g1	4.54142	5.64968	0.00242843	0.139739
TR171508|c2_g60	6.04568	3.16464	0.00243415	0.139978
TR36253|c0_g1	7.79605	2.73554	0.00244237	0.14035
TR182968|c0_g1	-5.74778	4.06305	0.00244377	0.14035
TR205232|c0_g3	10.2819	5.04936	0.00245454	0.140806
TR124551|c0_g4	-7.80867	2.70879	0.00245487	0.140806
TR92263|c0_g1	7.79877	2.73449	0.00245699	0.140838
TR205818|c0_g8	8.245	3.12369	0.00245938	0.140884
TR116710|c0_g1	3.63842	8.1852	0.00246435	0.141062
TR65346|c0_g1	6.03113	3.15154	0.00246565	0.141062
TR101855|c0_g1	5.32343	3.66724	0.00247943	0.14176
TR82179|c3_g27	10.2652	5.03305	0.002484	0.14193
TR112581|c4_g4	3.65523	7.72506	0.00249958	0.142729
TR152497|c3_g1	10.2568	5.02483	0.00250346	0.142859
TR147562|c1_g1	4.15369	5.11207	0.00250858	0.142929
TR184826|c2_g1	4.82203	3.79495	0.00250907	0.142929
TR33559|c1_g17	7.86129	2.79448	0.0025119	0.142929
TR173052|c8_g2	-4.67236	4.39138	0.00251316	0.142929
TR230519|c0_g3	-7.80409	2.71218	0.00251409	0.142929
TR152208|c0_g3	7.78008	2.71805	0.0025143	0.142929
TR122124|c2_g3	4.75205	5.25706	0.00252411	0.143395
TR112292|c4_g7	3.82096	5.46134	0.00253255	0.143784
TR205822|c0_g3	-7.90976	2.79189	0.00254221	0.144213
TR6820|c1_g2	8.4067	6.06848	0.00254335	0.144213
TR193802|c0_g3	9.03097	3.86514	0.00254718	0.144291
TR147155|c1_g3	10.2312	4.99987	0.00254962	0.144291
TR58174|c4_g10	10.2312	4.99987	0.00255115	0.144291
TR88928|c1_g13	10.2312	4.99987	0.0025512	0.144291
TR150863|c0_g1	9.96434	4.75311	0.00255567	0.144453
TR136578|c0_g3	-7.84375	2.73625	0.00255982	0.144596
TR153140|c4_g5	10.2139	4.98299	0.00256282	0.144666
TR68369|c4_g18	9.95624	4.74532	0.00256496	0.144666
TR225543|c2_g10	-7.81812	2.71524	0.00256592	0.144666
TR126915|c1_g1	6.10853	3.21616	0.00256777	0.144678
TR67283|c0_g6	-7.75722	2.66647	0.00257373	0.144889
TR191533|c0_g1	-7.75722	2.66647	0.00257475	0.144889
TR238345|c0_g5	-7.78307	2.68769	0.00258133	0.144929
TR3951|c5_g1	-7.78307	2.68769	0.00258242	0.144929
TR126597|c1_g2	7.74805	2.69313	0.00258259	0.144929
TR173811|c0_g2	9.25818	4.06169	0.00258263	0.144929
TR99195|c0_g1	7.74805	2.69313	0.00258359	0.144929
TR171508|c2_g3	9.04721	3.86206	0.00259042	0.145148
TR110196|c1_g7	3.96941	4.74963	0.00259195	0.145148
TR232550|c6_g1	-7.76458	2.67497	0.00259237	0.145148
TR116062|c0_g6	-4.91924	6.09679	0.00259662	0.145295
TR176688|c0_g10	7.91055	2.82905	0.00260104	0.145451
TR203400|c1_g4	-7.86933	2.75713	0.00260533	0.1456
TR153258|c0_g6	-7.93481	2.81233	0.00261684	0.146045
TR88928|c1_g19	4.4283	5.20622	0.00261757	0.146045
TR201261|c0_g1	5.93658	3.76569	0.0026182	0.146045
TR211833|c0_g10	-5.09018	5.63335	0.00262126	0.146124
TR125105|c2_g2	-3.7669	5.76491	0.00263028	0.146535
TR97045|c2_g11	-7.80199	2.70056	0.00263978	0.146973
TR114513|c1_g1	4.98923	3.93636	0.00265163	0.147541
TR20877|c0_g1	7.75251	2.69443	0.0026551	0.147642
TR39977|c0_g1	4.67157	4.04495	0.00266096	0.147875
TR25306|c0_g2	8.36942	3.23517	0.00268197	0.14895
TR59824|c2_g1	4.1207	6.27626	0.0026892	0.149259
TR13842|c0_g1	-4.82598	3.55271	0.00269623	0.149556
TR192689|c0_g1	7.77914	2.72196	0.00270391	0.149889
TR76583|c0_g7	-5.41357	3.84523	0.0027095	0.149945
TR130942|c0_g1	-7.75522	2.66867	0.00271008	0.149945
TR227161|c1_g12	8.2222	3.11965	0.00271157	0.149945
TR38773|c0_g2	7.76895	2.71245	0.00271164	0.149945
TR205610|c1_g1	5.40678	6.58256	0.00271889	0.150253
TR196510|c0_g4	-6.1491	3.58725	0.00272432	0.150349
TR176910|c2_g7	10.1426	4.91342	0.00272515	0.150349
TR150|c0_g2	7.76114	2.70141	0.00272569	0.150349
TR100435|c3_g1	3.71417	7.12124	0.00273461	0.150705
TR232550|c6_g22	7.18711	4.18393	0.00273552	0.150705
TR142389|c0_g2	7.85296	2.78792	0.0027386	0.150782
TR126530|c2_g1	-4.76919	5.56957	0.00275031	0.151183
TR100476|c3_g1	10.1334	4.90448	0.00275049	0.151183
TR159233|c0_g1	-7.74794	2.66014	0.00275098	0.151183
TR172060|c1_g3	7.70921	2.65933	0.00277733	0.152358
TR173772|c0_g5	-7.92651	2.82901	0.00277816	0.152358
TR5695|c1_g1	-7.92651	2.82901	0.00277823	0.152358
TR116062|c0_g4	8.82315	3.65192	0.00277918	0.152358
TR81168|c0_g5	-4.70921	3.647	0.00278232	0.152436
TR56047|c1_g1	7.72446	2.67047	0.00278775	0.152592
TR160198|c4_g9	8.25167	5.91674	0.00279155	0.152592
TR102223|c3_g29	10.1149	4.88644	0.00279191	0.152592
TR222388|c0_g1	-7.74042	2.65146	0.00279418	0.152592
TR175781|c1_g2	-7.74042	2.65146	0.00279506	0.152592
TR15156|c0_g1	-7.74979	2.65782	0.00279542	0.152592
TR149438|c2_g1	8.19484	3.0951	0.00280098	0.152802
TR30243|c2_g9	-8.232	3.0723	0.0028145	0.153404
TR71946|c0_g10	8.94357	3.78359	0.00281735	0.153404
TR96253|c3_g6	7.74196	2.68456	0.00282164	0.153404
TR105441|c0_g2	7.74196	2.68456	0.00282254	0.153404
TR106415|c0_g1	6.109	3.21968	0.00282324	0.153404
TR160021|c0_g2	3.86917	5.47367	0.0028238	0.153404
TR188141|c4_g1	7.76979	2.70837	0.0028247	0.153404
TR208355|c0_g2	7.76979	2.70837	0.00282575	0.153404
TR147155|c1_g5	9.83786	4.63152	0.00283222	0.153661
TR61844|c1_g1	10.0961	4.86817	0.00284294	0.154059
TR33919|c2_g1	-7.81187	2.70704	0.002843	0.154059
TR171620|c0_g16	8.25224	3.12932	0.00285065	0.15438
TR67201|c0_g1	5.66754	4.28391	0.00285487	0.154514
TR35828|c0_g2	-7.78568	2.6857	0.00286637	0.154964
TR228578|c0_g1	-7.83193	2.74175	0.00286763	0.154964
TR224518|c2_g2	-7.73104	2.64513	0.00286839	0.154964
TR1084|c0_g4	6.0506	3.16344	0.00287067	0.154994
TR3591|c3_g4	10.0771	4.84966	0.00287556	0.155164
TR226154|c0_g1	8.04239	2.95792	0.00287783	0.155192
TR75630|c1_g2	-3.62061	6.241	0.00288998	0.155671
TR13986|c3_g4	8.92706	3.76825	0.00289062	0.155671
TR116397|c0_g2	-4.08364	4.43683	0.00289453	0.155671
TR154009|c1_g2	4.03033	4.51434	0.00289573	0.155671
TR111202|c0_g7	7.81437	2.74558	0.00289778	0.155671
TR8618|c0_g5	-7.77839	2.69155	0.00289971	0.155671
TR16609|c0_g1	-5.05288	5.39764	0.00290051	0.155671
TR213563|c0_g9	-7.77839	2.69155	0.00290065	0.155671
TR159980|c0_g2	7.83517	2.77236	0.00290436	0.155753
TR146535|c0_g3	-7.76909	2.67067	0.00290568	0.155753
TR100412|c0_g1	-7.7385	2.65384	0.00290777	0.155772
TR72902|c0_g6	-7.87962	2.76367	0.00291107	0.155855
TR56739|c4_g2	-7.72342	2.63627	0.00291371	0.15589
TR160198|c4_g2	9.81118	4.60592	0.00291522	0.15589
TR231708|c0_g1	-7.73291	2.64263	0.00291916	0.156008
TR77407|c2_g4	7.71133	2.66232	0.00292172	0.156051
TR14022|c1_g2	9.48629	4.27917	0.00292378	0.156067
TR195003|c0_g1	4.42754	4.64399	0.00295156	0.157456
TR2007|c2_g2	-4.55564	5.5754	0.00296167	0.157901
TR74239|c0_g2	9.78856	4.58423	0.00296688	0.158084
TR225505|c4_g1	9.77482	4.57106	0.00297787	0.158575
TR94909|c0_g1	9.77942	4.57546	0.00298337	0.158684
TR18813|c2_g2	9.77942	4.57546	0.00298347	0.158684
TR174843|c2_g3	-7.90526	2.78443	0.00299199	0.158956
TR41627|c4_g3	-7.90526	2.78443	0.00299215	0.158956
TR75303|c2_g2	-7.74253	2.64902	0.00300223	0.159397
TR189701|c5_g2	10.0383	4.81192	0.00300704	0.159521
TR26589|c0_g3	7.8621	2.79679	0.00300815	0.159521
TR30564|c0_g2	-7.72152	2.63885	0.00301394	0.159617
TR145997|c0_g1	7.84967	2.77534	0.00301504	0.159617
TR56482|c0_g1	-7.72152	2.63885	0.00301533	0.159617
TR121261|c0_g5	7.72247	2.66749	0.00301903	0.159647
TR103830|c0_g1	5.49327	4.758	0.00301945	0.159647
TR38193|c0_g2	7.70041	2.65227	0.00304022	0.160649
TR91503|c0_g1	8.513	3.36514	0.00304218	0.160658
TR153140|c4_g1	10.0185	4.79268	0.00304403	0.160661
TR65465|c7_g5	7.68707	2.639	0.00305307	0.161042
TR135753|c6_g12	-5.99105	3.4317	0.00305547	0.161073
TR151180|c6_g12	8.0984	5.76701	0.00306056	0.161246
TR152472|c0_g1	-5.94198	3.05527	0.00306748	0.161515
TR152981|c2_g14	9.74223	4.53985	0.00306927	0.161515
TR49594|c1_g11	10.0085	4.78296	0.00307251	0.16159
TR7962|c2_g1	-7.71396	2.62996	0.0030913	0.162482
TR224694|c0_g2	-7.7062	2.62091	0.00310325	0.162967
TR181049|c0_g6	-7.7062	2.62091	0.00310417	0.162967
TR88547|c0_g16	9.73278	4.53081	0.00311247	0.163307
TR115958|c0_g2	-7.97229	2.87352	0.00311488	0.163337
TR100550|c0_g3	7.79891	2.74071	0.00311862	0.163362
TR124832|c7_g1	7.79891	2.74071	0.00311901	0.163362
TR8545|c0_g1	7.78047	2.72462	0.00312365	0.163509
TR69211|c1_g8	-7.72555	2.63363	0.00313337	0.163922
TR35139|c0_g1	-4.92242	3.53627	0.00313876	0.164107
TR92614|c1_g1	-7.69668	2.6146	0.00314433	0.164294
TR29898|c0_g2	-3.58424	7.79267	0.00314601	0.164294
TR24560|c152_g1	-8.19139	3.07535	0.003151	0.164362
TR234693|c0_g4	-7.71578	2.62725	0.00315637	0.164362
TR139456|c0_g3	8.28119	3.1739	0.00315644	0.164362
TR127762|c2_g1	-7.68876	2.60536	0.00315952	0.164362
TR157289|c3_g10	4.62402	7.27767	0.00316039	0.164362
TR197480|c0_g2	-7.75239	2.65546	0.00316151	0.164362
TR206979|c0_g2	-7.72875	2.64758	0.00316244	0.164362
TR205076|c0_g11	-7.77925	2.67715	0.0031658	0.164362
TR151420|c0_g3	-5.03763	6.94481	0.00316713	0.164362
TR203223|c1_g6	6.10547	3.20884	0.0031674	0.164362
TR85687|c0_g9	8.49131	3.36554	0.00316758	0.164362
TR190737|c0_g1	8.85972	3.68561	0.00317363	0.16458
TR238733|c1_g2	-5.22998	3.12747	0.00317599	0.164608
TR196855|c2_g2	-4.78885	3.51822	0.00317921	0.164679
TR198951|c0_g1	7.69152	2.64519	0.00319963	0.165567
TR79793|c0_g1	7.69152	2.64519	0.00320007	0.165567
TR169599|c0_g1	-7.70442	2.62368	0.00320614	0.165785
TR221672|c0_g1	-5.92107	3.03369	0.00320978	0.165877
TR223272|c2_g1	-7.75207	2.67081	0.00322726	0.166616
TR58070|c0_g2	-4.85747	3.84409	0.00322781	0.166616
TR36733|c0_g1	5.94586	3.07428	0.0032326	0.166765
TR52738|c0_g2	-7.69843	2.61169	0.00323638	0.166765
TR97303|c0_g8	-7.69843	2.61169	0.00323759	0.166765
TR88578|c2_g3	-7.69843	2.61169	0.00323817	0.166765
TR13426|c1_g8	7.82655	2.76574	0.00324265	0.166773
TR115895|c0_g1	-7.80611	2.6987	0.00324383	0.166773
TR170586|c0_g2	7.82655	2.76574	0.00324394	0.166773
TR105636|c1_g2	7.69381	2.64304	0.00324976	0.166842
TR96506|c0_g7	7.69381	2.64304	0.00324979	0.166842
TR32304|c0_g1	7.80849	2.74996	0.00325088	0.166842
TR31251|c6_g14	7.88449	2.80461	0.00325345	0.166878
TR170666|c5_g4	7.71314	2.66528	0.00325761	0.166913
TR90487|c5_g1	8.09469	3.00569	0.00325787	0.166913
TR8212|c0_g1	4.9943	3.37364	0.00327748	0.167803
TR164045|c0_g2	8.79709	3.64766	0.00327901	0.167803
TR82198|c0_g3	7.66687	2.62146	0.00328331	0.167927
TR13426|c1_g7	8.46866	3.34495	0.00328678	0.168008
TR171651|c1_g2	9.65989	4.46112	0.00329655	0.168411
TR21580|c0_g5	-4.55674	4.28135	0.00330644	0.16882
TR86878|c0_g4	-7.7356	2.64006	0.003327	0.169772
TR236671|c1_g6	-8.06249	2.9187	0.00333376	0.169869
TR211374|c0_g14	7.70279	2.65021	0.00333562	0.169869
TR213345|c0_g5	5.2271	3.88579	0.00334022	0.169869
TR53512|c0_g2	7.64881	2.60701	0.00334027	0.169869
TR148026|c1_g1	-7.67918	2.59907	0.00334138	0.169869
TR130412|c0_g2	7.64881	2.60701	0.00334155	0.169869
TR147155|c1_g4	9.64988	4.45157	0.00334223	0.169869
TR103326|c0_g1	-4.66339	4.23637	0.00334488	0.169874
TR54846|c1_g3	8.07984	2.99244	0.0033479	0.169874
TR165200|c0_g7	8.07984	2.99244	0.00334804	0.169874
TR126822|c0_g2	9.89361	4.67148	0.0033515	0.169953
TR89883|c0_g2	-5.93806	3.04627	0.00337602	0.1711
TR70669|c0_g9	-7.7083	2.61806	0.00338115	0.171235
TR78433|c1_g3	7.74929	2.68871	0.00338253	0.171235
TR30243|c2_g10	9.62966	4.43227	0.00338549	0.171258
TR183501|c0_g2	9.63474	4.43712	0.00338682	0.171258
TR23068|c0_g1	7.63971	2.59976	0.00339543	0.171444
TR130617|c0_g1	7.68253	2.6381	0.00339586	0.171444
TR220421|c3_g2	7.68253	2.6381	0.00339751	0.171444
TR150323|c1_g1	-5.37292	3.81669	0.00339818	0.171444
TR94465|c0_g1	-7.67109	2.58962	0.00340299	0.171589
TR203265|c0_g1	-7.91556	2.8228	0.00340819	0.171755
TR56345|c2_g18	-7.71174	2.6326	0.00341092	0.171795
TR97690|c0_g8	-7.66144	2.58334	0.00343219	0.17275
TR42936|c1_g2	-7.66144	2.58334	0.00343374	0.17275
TR232735|c2_g6	-5.15364	3.06705	0.00344626	0.173282
TR8565|c0_g3	-4.11244	4.01014	0.00345039	0.173364
TR61532|c1_g1	8.31287	3.18266	0.00345178	0.173364
TR31251|c6_g11	-4.119	4.54568	0.00347375	0.174229
TR147431|c0_g2	5.89631	7.09376	0.00347406	0.174229
TR124692|c1_g12	-7.66952	2.59282	0.00347886	0.174229
TR22126|c0_g2	4.50514	3.71048	0.0034803	0.174229
TR50145|c0_g1	4.65595	3.38789	0.00348067	0.174229
TR86087|c0_g1	-5.14899	5.92569	0.00348072	0.174229
TR84461|c1_g2	-7.80583	2.72162	0.00349183	0.174611
TR23421|c0_g3	5.06826	5.42984	0.00349226	0.174611
TR169343|c1_g1	6.03975	3.15018	0.00349433	0.174617
TR222751|c1_g1	-7.65321	2.57368	0.00349968	0.174786
TR81047|c1_g2	9.83822	4.61781	0.00350968	0.175187
TR73329|c2_g3	4.80854	4.15419	0.00351428	0.175319
TR167446|c0_g3	8.11037	3.00166	0.00353522	0.176156
TR97067|c5_g1	-7.71855	2.64136	0.00353922	0.176156
TR50395|c0_g14	-7.71855	2.64136	0.00354068	0.176156
TR11463|c0_g4	3.74006	5.24532	0.00354088	0.176156
TR32627|c0_g5	-4.52784	3.72826	0.00354093	0.176156
TR39108|c2_g27	8.95917	3.77846	0.00354776	0.176398
TR133830|c0_g3	7.63726	2.59641	0.00355301	0.176551
TR191610|c3_g8	7.63726	2.59641	0.0035548	0.176551
TR157456|c1_g1	7.8358	2.77477	0.0035574	0.176582
TR230376|c2_g21	9.81545	4.59577	0.00357883	0.177451
TR78432|c0_g6	9.81545	4.59577	0.00357888	0.177451
TR140213|c0_g1	3.49356	7.10445	0.00358376	0.177594
TR55267|c0_g1	-7.66306	2.57998	0.00359181	0.177894
TR224610|c0_g1	7.75829	2.69575	0.00360014	0.178208
TR152208|c0_g13	9.26894	4.07131	0.003609	0.17854
TR119868|c0_g1	-7.74603	2.64653	0.00361085	0.17854
TR191989|c0_g1	7.86705	2.78883	0.00361663	0.178727
TR6053|c4_g2	7.64198	2.60308	0.00363953	0.179591
TR19058|c1_g19	9.79232	4.57339	0.00364085	0.179591
TR190258|c0_g1	-7.67726	2.60212	0.0036416	0.179591
TR58070|c0_g6	-5.91342	3.02316	0.00364217	0.179591
TR202269|c1_g9	8.74398	3.5774	0.003655	0.180001
TR53658|c3_g5	7.69198	2.63991	0.00365584	0.180001
TR9554|c0_g1	4.66236	3.3914	0.00365653	0.180001
TR154182|c0_g4	3.54652	6.06757	0.00366656	0.180395
TR179738|c1_g2	-5.96234	3.07493	0.00367932	0.180923
TR232550|c6_g8	-7.65964	2.58662	0.00370134	0.181619
TR202767|c0_g3	-7.64347	2.56743	0.00370138	0.181619
TR186235|c1_g1	-7.64347	2.56743	0.00370141	0.181619
TR6359|c0_g5	7.60706	2.57097	0.00370161	0.181619
TR89129|c1_g6	-7.77395	2.69341	0.00371163	0.182011
TR187387|c0_g4	-9.042	3.82527	0.0037184	0.182243
TR26455|c0_g8	7.63052	2.5925	0.00373495	0.182953
TR191445|c0_g1	9.53498	4.34208	0.00373996	0.183098
TR19058|c1_g12	-5.09728	3.01247	0.00374617	0.183201
TR126560|c1_g16	9.75691	4.53916	0.00374867	0.183201
TR77103|c0_g3	-7.63507	2.55755	0.00374976	0.183201
TR95756|c0_g1	-7.63507	2.55755	0.00375132	0.183201
TR157555|c0_g1	4.80494	5.10453	0.00375412	0.183201
TR125304|c0_g6	7.60449	2.56744	0.00375438	0.183201
TR221168|c0_g1	-4.52119	3.75289	0.00376341	0.183541
TR227290|c0_g1	-4.08115	4.51104	0.00377876	0.184004
TR148507|c0_g1	-7.63372	2.56122	0.00377898	0.184004
TR50934|c3_g9	-7.72916	2.63093	0.00378001	0.184004
TR227955|c0_g2	-7.63372	2.56122	0.00378153	0.184004
TR205680|c2_g56	-7.53238	5.02488	0.0037832	0.184004
TR145612|c0_g22	6.82308	3.8425	0.00379916	0.184601
TR149245|c1_g1	-8.37898	3.25081	0.00380093	0.184601
TR22587|c0_g1	-7.68436	2.61125	0.00380202	0.184601
TR89129|c1_g1	-5.24174	3.14504	0.00380376	0.184601
TR51904|c1_g4	5.44537	3.32444	0.00380752	0.184683
TR7194|c1_g3	9.74492	4.52756	0.00382096	0.185235
TR53254|c1_g2	4.72191	4.36952	0.00382803	0.185412
TR144789|c0_g1	9.73282	4.51588	0.00383434	0.185412
TR50175|c1_g6	9.73282	4.51588	0.0038348	0.185412
TR165862|c0_g5	9.73282	4.51588	0.00383495	0.185412
TR133178|c2_g2	9.73282	4.51588	0.003835	0.185412
TR161065|c0_g4	-7.61545	2.54513	0.00384139	0.185618
TR158522|c0_g1	4.18123	7.84984	0.00384343	0.185618
TR183903|c15_g27	-7.6167	2.54122	0.00384974	0.185752
TR67144|c2_g33	7.73377	2.68495	0.00385037	0.185752
TR61977|c2_g4	-7.64502	2.56383	0.00386935	0.186567
TR131751|c0_g2	-3.73376	5.22936	0.00387372	0.186677
TR160170|c0_g5	7.6232	2.58224	0.00388302	0.186996
TR16883|c5_g2	7.6232	2.58224	0.00388453	0.186996
TR4970|c0_g1	3.55981	6.3287	0.00389087	0.1872
TR53833|c1_g2	5.88188	3.01677	0.00389321	0.187212
TR53930|c0_g5	-7.65529	2.57016	0.00390358	0.187609
TR36576|c0_g1	9.72062	4.50409	0.00390594	0.187622
TR160555|c0_g1	8.87363	3.69803	0.00391229	0.187826
TR221518|c4_g4	8.46884	5.38969	0.00392394	0.188217
TR14820|c1_g9	7.59511	2.56002	0.00392466	0.188217
TR168924|c1_g3	-8.00166	2.90423	0.00394965	0.189136
TR85282|c0_g2	-7.62673	2.54748	0.0039526	0.189136
TR200456|c2_g20	-7.62673	2.54748	0.00395266	0.189136
TR55577|c1_g17	-7.62673	2.54748	0.00395329	0.189136
TR173694|c0_g1	-7.62673	2.54748	0.00395442	0.189136
TR195611|c0_g1	4.48308	4.16272	0.00397421	0.189981
TR155683|c0_g7	-5.92806	3.38317	0.00398811	0.190543
TR206024|c0_g3	-7.72467	2.64997	0.00399436	0.19074
TR124475|c0_g1	-7.62373	2.55506	0.00401048	0.191407
TR225637|c0_g1	-7.60682	2.53501	0.00401615	0.191575
TR191878|c0_g1	3.85188	6.11792	0.0040231	0.191646
TR30264|c2_g2	7.57627	2.54515	0.00402317	0.191646
TR196871|c1_g1	-3.50078	5.87801	0.00402408	0.191646
TR6356|c2_g1	-7.66696	2.59594	0.00403103	0.191851
TR193932|c3_g1	5.36166	5.07025	0.00403269	0.191851
TR138194|c0_g4	7.58305	2.54894	0.00403633	0.191922
TR97431|c0_g1	-7.68364	2.59272	0.00405143	0.192538
TR189006|c2_g1	8.4084	5.33087	0.00406853	0.193218
TR78973|c1_g1	6.08952	3.1987	0.00407007	0.193218
TR203260|c0_g1	7.58833	2.5562	0.00407525	0.193283
TR216702|c1_g7	7.58833	2.5562	0.00407577	0.193283
TR195312|c0_g20	7.77656	2.70979	0.00408523	0.193598
TR239801|c0_g2	4.01435	4.21238	0.00408891	0.193598
TR150599|c1_g4	7.63268	2.59585	0.00408892	0.193598
TR28714|c0_g2	-7.64928	2.58046	0.00410024	0.193866
TR181234|c1_g1	-7.64928	2.58046	0.00410109	0.193866
TR178525|c1_g5	-7.59695	2.52885	0.00410558	0.193866
TR125780|c0_g2	7.69487	2.65128	0.00410642	0.193866
TR11605|c0_g4	7.69487	2.65128	0.0041082	0.193866
TR122634|c0_g1	7.59254	2.55641	0.00410908	0.193866
TR84159|c1_g2	7.64389	2.60636	0.00411237	0.193866
TR130412|c3_g1	3.85064	6.30333	0.00411352	0.193866
TR222320|c0_g2	-7.712	2.61514	0.00411414	0.193866
TR147324|c0_g1	-7.59807	2.52467	0.00413584	0.194705
TR174843|c2_g13	-7.59807	2.52467	0.0041363	0.194705
TR82179|c3_g7	7.56675	2.53769	0.00413938	0.194747
TR147392|c0_g1	-8.31534	3.19286	0.00415038	0.19516
TR49594|c1_g17	9.64516	4.43129	0.0041529	0.19516
TR113562|c0_g14	9.64516	4.43129	0.00415471	0.19516
TR129953|c0_g1	8.04139	2.9596	0.00417378	0.195914
TR160198|c4_g16	9.63218	4.41879	0.00417516	0.195914
TR110128|c1_g6	4.48022	3.86746	0.00419236	0.196554
TR196021|c0_g1	4.12394	6.28338	0.0041932	0.196554
TR71983|c0_g2	-7.63711	2.55378	0.00420409	0.196776
TR56739|c4_g5	5.10751	3.46713	0.00420595	0.196776
TR222806|c0_g1	8.05663	2.97315	0.00420721	0.196776
TR216206|c0_g3	7.60019	2.56713	0.00420974	0.196776
TR19058|c1_g18	9.6191	4.40619	0.00421064	0.196776
TR88547|c0_g5	9.6191	4.40619	0.00421117	0.196776
TR112581|c4_g9	-5.14111	6.52776	0.00421821	0.197002
TR33242|c0_g1	-4.22723	3.97199	0.00422444	0.197144
TR135524|c0_g1	-7.66595	2.57653	0.00422568	0.197144
TR115892|c0_g2	7.57884	2.5488	0.00423877	0.197652
TR240946|c0_g2	-7.69461	2.59915	0.00424631	0.1979
TR200456|c2_g2	7.56404	2.53395	0.00425262	0.197911
TR40532|c0_g7	5.9435	3.06338	0.00425353	0.197911
TR105833|c0_g1	7.56404	2.53395	0.00425494	0.197911
TR123830|c3_g7	7.7246	2.67805	0.00425767	0.197911
TR240716|c0_g1	8.5916	3.43585	0.00425976	0.197911
TR176688|c0_g13	8.08075	2.97406	0.00425986	0.197911
TR199638|c0_g4	-7.60542	2.539	0.00429305	0.198987
TR186915|c0_g3	-7.60542	2.539	0.00429354	0.198987
TR34631|c3_g10	-7.60542	2.539	0.00429361	0.198987
TR11347|c0_g2	-7.60542	2.539	0.00429407	0.198987
TR120563|c34_g1	7.88804	2.82293	0.00429415	0.198987
TR193782|c0_g2	-7.70771	2.63518	0.00429728	0.199029
TR141143|c1_g1	-4.48183	4.76779	0.00430966	0.199498
TR182036|c0_g1	-7.94629	2.85483	0.00431798	0.199715
TR90558|c1_g1	-7.94629	2.85483	0.00431882	0.199715
TR150381|c0_g6	-7.61873	2.53719	0.00433049	0.19995
TR117852|c1_g1	-7.61873	2.53719	0.00433063	0.19995
TR47236|c0_g1	7.54202	2.51506	0.0043319	0.19995
TR165862|c0_g1	9.3558	4.17214	0.00433302	0.19995
TR3591|c3_g17	4.17128	6.04768	0.0043351	0.19995
TR87003|c0_g2	8.22054	3.12085	0.004345	0.200209
TR495|c0_g5	-4.92908	3.76501	0.00435002	0.200209
TR16092|c0_g1	5.66466	4.7363	0.0043507	0.200209
TR16247|c1_g17	-7.63143	2.56479	0.00435191	0.200209
TR43619|c0_g1	-7.63143	2.56479	0.00435192	0.200209
TR30529|c0_g2	4.34671	6.39795	0.00435605	0.200295
TR227275|c3_g2	9.59258	4.38063	0.00436389	0.200367
TR156918|c0_g9	9.59258	4.38063	0.00436396	0.200367
TR145612|c0_g4	9.59258	4.38063	0.00436434	0.200367
TR36593|c0_g2	5.877	3.00603	0.00436895	0.200393
TR156918|c0_g10	9.34964	4.1663	0.00437333	0.200393
TR111799|c0_g7	9.34964	4.1663	0.00437391	0.200393
TR34375|c0_g2	7.62326	2.58861	0.00437531	0.200393
TR208116|c3_g1	7.62326	2.58861	0.00437614	0.200393
TR168354|c3_g13	-7.61335	2.54894	0.00438145	0.200453
TR156526|c1_g1	-7.61335	2.54894	0.00438195	0.200453
TR58782|c0_g2	-4.05567	4.48669	0.00440161	0.201249
TR15919|c8_g75	5.17471	3.08021	0.00440484	0.201294
TR40415|c1_g7	7.97782	2.8832	0.00440995	0.201349
TR58898|c0_g1	-4.62506	3.36447	0.00441139	0.201349
TR108976|c1_g2	7.5907	2.55978	0.00441706	0.201349
TR109148|c0_g1	4.75335	3.46575	0.00441848	0.201349
TR154432|c1_g2	7.5907	2.55978	0.00441871	0.201349
TR204586|c0_g1	7.5907	2.55978	0.00441958	0.201349
TR90487|c5_g17	9.57912	4.36769	0.004425	0.201493
TR10741|c1_g2	7.54484	2.51892	0.00443267	0.20174
TR49427|c0_g2	-4.40674	3.61844	0.00444299	0.202106
TR151179|c0_g4	7.99458	2.91818	0.00446481	0.202904
TR148866|c0_g1	4.30859	4.47303	0.00446508	0.202904
TR11406|c0_g6	-7.55916	2.49565	0.00447287	0.203012
TR88928|c1_g20	-7.55916	2.49565	0.00447309	0.203012
TR17685|c3_g3	-7.55916	2.49565	0.0044749	0.203012
TR21551|c2_g4	7.53919	2.51116	0.00447655	0.203012
TR82022|c0_g3	3.94137	5.39227	0.00447956	0.203045
TR98401|c0_g18	7.56921	2.54138	0.00449419	0.203509
TR170551|c1_g1	3.67242	5.25879	0.00449434	0.203509
TR164107|c0_g4	9.32468	4.14274	0.0045018	0.203565
TR235667|c0_g1	9.32468	4.14274	0.0045019	0.203565
TR223824|c0_g3	9.32468	4.14274	0.00450242	0.203565
TR172983|c0_g1	7.85335	2.79259	0.00452005	0.204258
TR6084|c0_g1	-7.54992	2.48481	0.00452413	0.204308
TR60834|c0_g3	-7.54992	2.48481	0.00452573	0.204308
TR223285|c1_g7	7.55715	2.53022	0.00453191	0.204483
TR189006|c2_g9	9.53799	4.32813	0.00454929	0.205079
TR18205|c1_g1	9.53799	4.32813	0.0045497	0.205079
TR214413|c2_g5	5.01186	4.45674	0.00455921	0.205404
TR125304|c0_g4	9.31837	4.13679	0.00456701	0.205651
TR145055|c0_g7	-7.85659	2.73332	0.00457843	0.206019
TR129832|c0_g9	-9.04951	3.87802	0.00457978	0.206019
TR7580|c5_g3	7.81351	2.74034	0.00459751	0.206712
TR48674|c0_g1	-7.5681	2.50627	0.00460647	0.206859
TR158228|c0_g2	-7.5681	2.50627	0.00460726	0.206859
TR218582|c0_g3	7.68544	2.64426	0.00460773	0.206859
TR233823|c1_g6	9.52401	4.3147	0.00461216	0.206954
TR176688|c0_g3	-4.88616	3.96174	0.00464537	0.208213
TR223076|c1_g5	9.29289	4.11274	0.00464714	0.208213
TR33805|c1_g5	9.29289	4.11274	0.00464724	0.208213
TR83101|c0_g1	-7.59503	2.5329	0.00465404	0.208414
TR195901|c0_g11	7.51965	2.4959	0.00468692	0.209717
TR94584|c0_g2	7.51965	2.4959	0.00468885	0.209717
TR152471|c0_g1	7.51965	2.4959	0.00469059	0.209717
TR78078|c0_g1	7.51965	2.4959	0.00469255	0.209717
TR226431|c0_g5	8.4843	3.36076	0.00469578	0.209757
TR183903|c15_g29	-7.549	2.4896	0.00470183	0.209791
[truncated: 87,250 more rows]

## Sheet: Sa Higher
Supplemental Table 6. Differentially expressed genes in the mature stages of S. australis (Sa) and S. splendens subsp. grantii (Sg) with associated top BLASTX hit an d GO categories.
id	logFC	logCPM	PValue	FDR	SgF2_ref	SgF3_ref	SaF1_ref	SaF2_ref	top hit	Go category
TR221441|c1_g3	-13.769	8.50496	3.21756e-10	2.87164e-05	0	0	309.411	451.041	7OMT_PAPSO^7OMT_PAPSO^Q:125-1159,H:5-355^53.56%ID^E:3e-120^RecName: Full=(R,S)-reticuline 7-O-methyltransferase;^Eukaryota; Viridiplantae; Streptophyta; Embryophyta; Tracheophyta; Spermatophyta; Magnoliophyta; eudicotyledons; Ranunculales; Papaveraceae; Papaveroideae; Papaver	GO:0042802^molecular_function^identical protein binding`GO:0008171^molecular_function^O-methyltransferase activity`GO:0009821^biological_process^alkaloid biosynthetic process
TR35828|c0_g1	-12.885	7.62333	3.00033e-09	7.63167e-05	0	0	139.979	191.085	.	.
TR106638|c1_g2	-9.95122	8.42806	4.45759e-09	7.63167e-05	0.467	0.811	367.701	685.528	PSD8A_ARATH^PSD8A_ARATH^Q:1295-558,H:3-263^41.73%ID^E:1e-39^RecName: Full=26S proteasome non-ATPase regulatory subunit 8 homolog A;^Eukaryota; Viridiplantae; Streptophyta; Embryophyta; Tracheophyta; Spermatophyta; Magnoliophyta; eudicotyledons; Gunneridae; Pentapetalae; rosids; malvids; Brassicales; Brassicaceae; Camelineae; Arabidopsis	GO:0009941^cellular_component^chloroplast envelope`GO:0005829^cellular_component^cytosol`GO:0005634^cellular_component^nucleus`GO:0000502^cellular_component^proteasome complex`GO:0005838^cellular_component^proteasome regulatory particle`GO:0048825^biological_process^cotyledon development`GO:0009736^biological_process^cytokinin-activated signaling pathway`GO:0009908^biological_process^flower devel…
TR188647|c5_g1	-10.309	8.59018	2.2265e-08	0.000166586	0	0.444	154.643	355.111	TOP2_ARATH^TOP2_ARATH^Q:3469-623,H:168-1170^46.85%ID^E:0^RecName: Full=DNA topoisomerase 2;^Eukaryota; Viridiplantae; Streptophyta; Embryophyta; Tracheophyta; Spermatophyta; Magnoliophyta; eudicotyledons; Gunneridae; Pentapetalae; rosids; malvids; Brassicales; Brassicaceae; Camelineae; Arabidopsis	GO:0009330^cellular_component^DNA topoisomerase complex (ATP-hydrolyzing)`GO:0005634^cellular_component^nucleus`GO:0000795^cellular_component^synaptonemal complex`GO:0005524^molecular_function^ATP binding`GO:0003677^molecular_function^DNA binding`GO:0003916^molecular_function^DNA topoisomerase activity`GO:0003918^molecular_function^DNA topoisomerase type II (ATP-hydrolyzing) activity`GO:0008094^m…
TR188647|c7_g1	-12.0834	6.82558	2.23984e-08	0.000166586	0	0	136.527	242.72	TOP2_ARATH^TOP2_ARATH^Q:1-642,H:918-1173^36.68%ID^E:2e-31^RecName: Full=DNA topoisomerase 2;^Eukaryota; Viridiplantae; Streptophyta; Embryophyta; Tracheophyta; Spermatophyta; Magnoliophyta; eudicotyledons; Gunneridae; Pentapetalae; rosids; malvids; Brassicales; Brassicaceae; Camelineae; Arabidopsis	GO:0009330^cellular_component^DNA topoisomerase complex (ATP-hydrolyzing)`GO:0005634^cellular_component^nucleus`GO:0000795^cellular_component^synaptonemal complex`GO:0005524^molecular_function^ATP binding`GO:0003677^molecular_function^DNA binding`GO:0003916^molecular_function^DNA topoisomerase activity`GO:0003918^molecular_function^DNA topoisomerase type II (ATP-hydrolyzing) activity`GO:0008094^m…
TR86423|c1_g5	-11.9991	6.74177	2.78247e-08	0.000191025	0	0	254.504	455.092	CYPR1_CYNCA^CYPR1_CYNCA^Q:1-204,H:406-473^76.47%ID^E:4e-29^RecName: Full=Cyprosin;^Eukaryota; Viridiplantae; Streptophyta; Embryophyta; Tracheophyta; Spermatophyta; Magnoliophyta; eudicotyledons; Gunneridae; Pentapetalae; asterids; campanulids; Asterales; Asteraceae; Carduoideae; Cardueae; Carduinae; Cynara	GO:0004190^molecular_function^aspartic-type endopeptidase activity`GO:0006629^biological_process^lipid metabolic process
TR55784|c1_g2	-11.9846	6.72732	3.21662e-08	0.000205057	0	0	884.705	1075.7	RS92_ARATH^RS92_ARATH^Q:1-129,H:134-176^88.37%ID^E:3e-19^RecName: Full=40S ribosomal protein S9-2;^Eukaryota; Viridiplantae; Streptophyta; Embryophyta; Tracheophyta; Spermatophyta; Magnoliophyta; eudicotyledons; Gunneridae; Pentapetalae; rosids; malvids; Brassicales; Brassicaceae; Camelineae; Arabidopsis	GO:0005829^cellular_component^cytosol`GO:0016020^cellular_component^membrane`GO:0009506^cellular_component^plasmodesma`GO:0015935^cellular_component^small ribosomal subunit`GO:0019843^molecular_function^rRNA binding`GO:0003735^molecular_function^structural constituent of ribosome`GO:0006412^biological_process^translation
TR215867|c1_g2	-12.025	6.76762	3.623e-08	0.000215566	0	0	50.112	134.71	.	.
TR124183|c0_g1	-11.8127	6.55662	6.17149e-08	0.000323999	0	0	97.29	100.197	PPO_MALDO^PPO_MALDO^Q:164-1834,H:39-593^61.06%ID^E:0^RecName: Full=Polyphenol oxidase, chloroplastic;^Eukaryota; Viridiplantae; Streptophyta; Embryophyta; Tracheophyta; Spermatophyta; Magnoliophyta; eudicotyledons; Gunneridae; Pentapetalae; rosids; fabids; Rosales; Rosaceae; Maloideae; Maleae; Malus	GO:0009543^cellular_component^chloroplast thylakoid lumen`GO:0004097^molecular_function^catechol oxidase activity`GO:0046872^molecular_function^metal ion binding`GO:0046148^biological_process^pigment biosynthetic process
TR24560|c82_g1	-11.7807	6.5248	6.79046e-08	0.000332176	0	0	1268.06	1312.24	.	.
TR28046|c0_g1	-11.8318	6.57547	7.07162e-08	0.000332176	0	0	859.433	774.442	.	.
TR69808|c0_g1	-11.8478	6.59134	7.48173e-08	0.000333869	0	0	999.664	842.106	.	.
TR13392|c2_g13	-11.5809	6.32665	1.06398e-07	0.000416658	0	0	987.642	1066.02	RS7_AVIMR^RS7_AVIMR^Q:1-162,H:137-190^87.04%ID^E:2e-26^RecName: Full=40S ribosomal protein S7;^Eukaryota; Viridiplantae; Streptophyta; Embryophyta; Tracheophyta; Spermatophyta; Magnoliophyta; eudicotyledons; Gunneridae; Pentapetalae; asterids; lamiids; Lamiales; Acanthaceae; Avicennioideae; Avicennia	GO:0005840^cellular_component^ribosome`GO:0003735^molecular_function^structural constituent of ribosome`GO:0006412^biological_process^translation
TR233823|c1_g4	-11.493	6.23969	1.10335e-07	0.000416658	0	0	326.982	524.028	.	.
TR231812|c0_g1	-11.7386	6.48334	1.12044e-07	0.000416658	0	0	115.727	397.39	.	.
TR139341|c0_g1	-11.242	5.99113	2.30321e-07	0.00073414	0	0	62.707	77.926	.	.
TR90487|c5_g18	-11.1287	5.8793	2.87201e-07	0.000826853	0	0	579.516	1088.67	PME_MEDSA^PME_MEDSA^Q:284-3,H:109-200^56.38%ID^E:3e-29^RecName: Full=Pectinesterase/pectinesterase inhibitor;^Eukaryota; Viridiplantae; Streptophyta; Embryophyta; Tracheophyta; Spermatophyta; Magnoliophyta; eudicotyledons; Gunneridae; Pentapetalae; rosids; fabids; Fabales; Fabaceae; Papilionoideae; Trifolieae; Medicago	GO:0005618^cellular_component^cell wall`GO:0005576^cellular_component^extracellular region`GO:0045330^molecular_function^aspartyl esterase activity`GO:0004857^molecular_function^enzyme inhibitor activity`GO:0030599^molecular_function^pectinesterase activity`GO:0042545^biological_process^cell wall modification`GO:0045490^biological_process^pectin catabolic process
TR172537|c1_g5	-11.1699	5.91979	3.20952e-07	0.000893797	0	0	1085.97	1123.03	PLY8_ARATH^PLY8_ARATH^Q:311-75,H:305-383^63.29%ID^E:3e-29^RecName: Full=Probable pectate lyase 8;^Eukaryota; Viridiplantae; Streptophyta; Embryophyta; Tracheophyta; Spermatophyta; Magnoliophyta; eudicotyledons; Gunneridae; Pentapetalae; rosids; malvids; Brassicales; Brassicaceae; Camelineae; Arabidopsis	GO:0046872^molecular_function^metal ion binding`GO:0030570^molecular_function^pectate lyase activity`GO:0045490^biological_process^pectin catabolic process
TR90012|c0_g1	-9.50472	6.80307	3.49157e-07	0.000893797	0	2.633	886.942	548.429	XYLA_HORVU^XYLA_HORVU^Q:487-185,H:379-479^81.19%ID^E:2e-49^RecName: Full=Xylose isomerase;^Eukaryota; Viridiplantae; Streptophyta; Embryophyta; Tracheophyta; Spermatophyta; Magnoliophyta; Liliopsida; Poales; Poaceae; BEP clade; Pooideae; Triticeae; Hordeum	GO:0005783^cellular_component^endoplasmic reticulum`GO:0005794^cellular_component^Golgi apparatus`GO:0005774^cellular_component^vacuolar membrane`GO:0046872^molecular_function^metal ion binding`GO:0009045^molecular_function^xylose isomerase activity`GO:0042732^biological_process^D-xylose metabolic process`GO:0006098^biological_process^pentose-phosphate shunt
TR109649|c0_g1	-11.1979	5.94734	3.54366e-07	0.000893797	0	0	914.13	817.399	LAT52_SOLLC^LAT52_SOLLC^Q:339-25,H:16-108^36.04%ID^E:9e-15^RecName: Full=Anther-specific protein LAT52;^Eukaryota; Viridiplantae; Streptophyta; Embryophyta; Tracheophyta; Spermatophyta; Magnoliophyta; eudicotyledons; Gunneridae; Pentapetalae; asterids; lamiids; Solanales; Solanaceae; Solanoideae; Solaneae; Solanum; Lycopersicon	GO:0005615^cellular_component^extracellular space
TR129525|c0_g3	-9.58096	6.57269	3.59615e-07	0.000893797	0.755	0	481.164	357.728	TCTP_ORYSJ^TCTP_ORYSJ^Q:622-431,H:105-168^87.5%ID^E:8e-32^RecName: Full=Translationally-controlled tumor protein homolog;^Eukaryota; Viridiplantae; Streptophyta; Embryophyta; Tracheophyta; Spermatophyta; Magnoliophyta; Liliopsida; Poales; Poaceae; BEP clade; Ehrhartoideae; Oryzeae; Oryza	GO:0005737^cellular_component^cytoplasm
TR31924|c0_g1	-11.1095	5.86052	4.1087e-07	0.000964994	0	0	207.886	589.952	SNAK2_SOLTU^SNAK2_SOLTU^Q:1-111,H:68-104^78.38%ID^E:3e-13^RecName: Full=Snakin-2;^Eukaryota; Viridiplantae; Streptophyta; Embryophyta; Tracheophyta; Spermatophyta; Magnoliophyta; eudicotyledons; Gunneridae; Pentapetalae; asterids; lamiids; Solanales; Solanaceae; Solanoideae; Solaneae; Solanum	GO:0005618^cellular_component^cell wall`GO:0005576^cellular_component^extracellular region`GO:0006952^biological_process^defense response
TR45298|c4_g6	-9.03552	6.32709	4.36102e-07	0.000997991	0	1.883	325.053	490.799	HSP80_SOLLC^HSP80_SOLLC^Q:597-244,H:582-699^92.37%ID^E:3e-57^RecName: Full=Heat shock cognate protein 80;^Eukaryota; Viridiplantae; Streptophyta; Embryophyta; Tracheophyta; Spermatophyta; Magnoliophyta; eudicotyledons; Gunneridae; Pentapetalae; asterids; lamiids; Solanales; Solanaceae; Solanoideae; Solaneae; Solanum; Lycopersicon	GO:0005737^cellular_component^cytoplasm`GO:0005524^molecular_function^ATP binding`GO:0006457^biological_process^protein folding`GO:0006950^biological_process^response to stress
TR189701|c5_g21	-10.882	5.63576	5.64085e-07	0.00108671	0	0	513.132	899.976	PLY59_SOLLC^PLY59_SOLLC^Q:1-345,H:171-285^75.65%ID^E:3e-42^RecName: Full=Probable pectate lyase P59;^Eukaryota; Viridiplantae; Streptophyta; Embryophyta; Tracheophyta; Spermatophyta; Magnoliophyta; eudicotyledons; Gunneridae; Pentapetalae; asterids; lamiids; Solanales; Solanaceae; Solanoideae; Solaneae; Solanum; Lycopersicon	GO:0046872^molecular_function^metal ion binding`GO:0030570^molecular_function^pectate lyase activity`GO:0045490^biological_process^pectin catabolic process
TR77371|c2_g1	-10.869	5.62302	5.92285e-07	0.00108671	0	0	600.12	1035.31	.	.
TR5445|c1_g1	-10.9083	5.66181	6.01669e-07	0.00108671	0	0	30.976	71.001	.	.
TR76800|c0_g1	-10.8543	5.60851	6.14583e-07	0.00108671	0	0	49.344	86.178	Y3028_ARATH^Y3028_ARATH^Q:1595-303,H:1-440^41.4%ID^E:3e-107^RecName: Full=Uncharacterized acetyltransferase At3g50280;^Eukaryota; Viridiplantae; Streptophyta; Embryophyta; Tracheophyta; Spermatophyta; Magnoliophyta; eudicotyledons; Gunneridae; Pentapetalae; rosids; malvids; Brassicales; Brassicaceae; Camelineae; Arabidopsis	GO:0016747^molecular_function^transferase activity, transferring acyl groups other than amino-acyl groups
TR183378|c0_g4	-9.42761	6.42021	6.16326e-07	0.00108671	1.324	0	102.657	351.745	C96AF_ARATH^C96AF_ARATH^Q:1725-316,H:32-497^46.06%ID^E:2e-154^RecName: Full=Alkane hydroxylase MAH1 {ECO:0000303|PubMed:17905869};^Eukaryota; Viridiplantae; Streptophyta; Embryophyta; Tracheophyta; Spermatophyta; Magnoliophyta; eudicotyledons; Gunneridae; Pentapetalae; rosids; malvids; Brassicales; Brassicaceae; Camelineae; Arabidopsis	GO:0005783^cellular_component^endoplasmic reticulum`GO:0020037^molecular_function^heme binding`GO:0005506^molecular_function^iron ion binding`GO:0080133^molecular_function^midchain alkane hydroxylase activity`GO:0010025^biological_process^wax biosynthetic process
TR154851|c0_g1	-10.835	5.5894	6.45334e-07	0.00108671	0	0	441.018	670.081	.	.
TR184444|c0_g1	-10.8831	5.63708	6.76242e-07	0.00108771	0	0	200.716	504.902	.	.
TR172537|c1_g4	-10.8418	5.59606	6.8108e-07	0.00108771	0	0	1157.76	1437.38	PLY59_SOLLC^PLY59_SOLLC^Q:276-4,H:296-386^69.23%ID^E:1e-38^RecName: Full=Probable pectate lyase P59;^Eukaryota; Viridiplantae; Streptophyta; Embryophyta; Tracheophyta; Spermatophyta; Magnoliophyta; eudicotyledons; Gunneridae; Pentapetalae; asterids; lamiids; Solanales; Solanaceae; Solanoideae; Solaneae; Solanum; Lycopersicon	GO:0046872^molecular_function^metal ion binding`GO:0030570^molecular_function^pectate lyase activity`GO:0045490^biological_process^pectin catabolic process
TR187250|c1_g2	-10.8156	5.57022	6.94682e-07	0.00108771	0	0	45.681	61.453	T2FA_ARATH^T2FA_ARATH^Q:1239-1424,H:481-543^65.08%ID^E:1e-12^RecName: Full=Transcription initiation factor IIF subunit alpha;^Eukaryota; Viridiplantae; Streptophyta; Embryophyta; Tracheophyta; Spermatophyta; Magnoliophyta; eudicotyledons; Gunneridae; Pentapetalae; rosids; malvids; Brassicales; Brassicaceae; Camelineae; Arabidopsis`T2FA_ARATH^T2FA_ARATH^Q:1239-1421,H:572-634^49.21%ID^E:3e-06^RecNa…	GO:0005634^cellular_component^nucleus`GO:0003824^molecular_function^catalytic activity`GO:0003677^molecular_function^DNA binding`GO:0008022^molecular_function^protein C-terminus binding`GO:0032968^biological_process^positive regulation of transcription elongation from RNA polymerase II promoter`GO:0006367^biological_process^transcription initiation from RNA polymerase II promoter
TR196773|c1_g1	-10.9	5.65318	7.59662e-07	0.00114304	0	0	433.246	399.1	.	.
TR171508|c2_g39	-10.7864	5.54144	7.69211e-07	0.00114304	0	0	471.421	615.247	TI214_CITSI^TI214_CITSI^Q:296-373,H:146-171^84.62%ID^E:2e-06^RecName: Full=Protein TIC 214 {ECO:0000250|UniProtKB:P56785};^Eukaryota; Viridiplantae; Streptophyta; Embryophyta; Tracheophyta; Spermatophyta; Magnoliophyta; eudicotyledons; Gunneridae; Pentapetalae; rosids; malvids; Sapindales; Rutaceae; Citrus	GO:0031969^cellular_component^chloroplast membrane`GO:0016021^cellular_component^integral component of membrane
TR185508|c5_g1	-10.946	5.69842	7.81246e-07	0.00114304	0	0	2121.86	1721.96	.	.
TR25430|c1_g3	-10.7437	5.49959	8.24975e-07	0.00118421	0	0	94.969	159.807	FOSB_GEOTN^FOSB_GEOTN^Q:264-635,H:1-117^31.3%ID^E:5e-08^RecName: Full=Metallothiol transferase FosB {ECO:0000255|HAMAP-Rule:MF_01512};^Bacteria; Firmicutes; Bacilli; Bacillales; Bacillaceae; Geobacillus	GO:0005737^cellular_component^cytoplasm`GO:0000287^molecular_function^magnesium ion binding`GO:0016765^molecular_function^transferase activity, transferring alkyl or aryl (other than methyl) groups`GO:0046677^biological_process^response to antibiotic
TR189701|c5_g31	-10.8143	5.56872	9.28997e-07	0.00128675	0	0	162.778	149.419	.	.
TR94877|c1_g3	-11.255	6.00313	9.52465e-07	0.00128798	0	0	29.019	12.837	ATPB_MAGTR^ATPB_MAGTR^Q:3140-1650,H:1-497^96.98%ID^E:0^RecName: Full=ATP synthase subunit beta, chloroplastic {ECO:0000255|HAMAP-Rule:MF_01347};^Eukaryota; Viridiplantae; Streptophyta; Embryophyta; Tracheophyta; Spermatophyta; Magnoliophyta; Magnoliidae; Magnoliales; Magnoliaceae; Magnolia	GO:0009535^cellular_component^chloroplast thylakoid membrane`GO:0045261^cellular_component^proton-transporting ATP synthase complex, catalytic core F(1)`GO:0005524^molecular_function^ATP binding`GO:0046933^molecular_function^proton-transporting ATP synthase activity, rotational mechanism`GO:0015991^biological_process^ATP hydrolysis coupled proton transport`GO:0015986^biological_process^ATP synthe…
TR227483|c0_g1	-10.7085	5.46506	1.04254e-06	0.00136832	0	0	32.64	78.118	.	.
TR56980|c3_g2	-10.6704	5.4276	1.07924e-06	0.00137601	0	0	202.309	441.595	RLA0_SOYBN^RLA0_SOYBN^Q:1-189,H:258-320^82.54%ID^E:2e-06^RecName: Full=60S acidic ribosomal protein P0;^Eukaryota; Viridiplantae; Streptophyta; Embryophyta; Tracheophyta; Spermatophyta; Magnoliophyta; eudicotyledons; Gunneridae; Pentapetalae; rosids; fabids; Fabales; Fabaceae; Papilionoideae; Phaseoleae; Glycine; Soja	GO:0005840^cellular_component^ribosome`GO:0003735^molecular_function^structural constituent of ribosome`GO:0042254^biological_process^ribosome biogenesis`GO:0006414^biological_process^translational elongation
TR208580|c1_g12	-10.6111	5.36913	1.15409e-06	0.00139607	0	0	126.966	219.657	ATP5E_ARATH^ATP5E_ARATH^Q:595-401,H:4-68^81.54%ID^E:1e-34^RecName: Full=ATP synthase subunit epsilon, mitochondrial;^Eukaryota; Viridiplantae; Streptophyta; Embryophyta; Tracheophyta; Spermatophyta; Magnoliophyta; eudicotyledons; Gunneridae; Pentapetalae; rosids; malvids; Brassicales; Brassicaceae; Camelineae; Arabidopsis	GO:0005753^cellular_component^mitochondrial proton-transporting ATP synthase complex`GO:0000275^cellular_component^mitochondrial proton-transporting ATP synthase complex, catalytic core F(1)`GO:0005739^cellular_component^mitochondrion`GO:0046933^molecular_function^proton-transporting ATP synthase activity, rotational mechanism`GO:0046961^molecular_function^proton-transporting ATPase activity, rot…
TR171508|c2_g56	-10.619	5.37678	1.16538e-06	0.00139607	0	0	327.877	468.091	HIDM_GLYEC^HIDM_GLYEC^Q:193-402,H:21-90^44.29%ID^E:1e-13^RecName: Full=2-hydroxyisoflavanone dehydratase;^Eukaryota; Viridiplantae; Streptophyta; Embryophyta; Tracheophyta; Spermatophyta; Magnoliophyta; eudicotyledons; Gunneridae; Pentapetalae; rosids; fabids; Fabales; Fabaceae; Papilionoideae; Galegeae; Glycyrrhiza	GO:0033987^molecular_function^2-hydroxyisoflavanone dehydratase activity`GO:0052689^molecular_function^carboxylic ester hydrolase activity`GO:0009813^biological_process^flavonoid biosynthetic process`GO:0009717^biological_process^isoflavonoid biosynthetic process`GO:0046287^biological_process^isoflavonoid metabolic process
TR148028|c4_g4	-8.82259	5.82511	1.28781e-06	0.00147354	0.74	0	150.086	319.302	.	.
TR5940|c0_g2	-10.5456	5.30485	1.40338e-06	0.00156562	0	0	263.059	461.465	PME45_ARATH^PME45_ARATH^Q:23-427,H:295-430^54.41%ID^E:1e-43^RecName: Full=Putative pectinesterase/pectinesterase inhibitor 45;^Eukaryota; Viridiplantae; Streptophyta; Embryophyta; Tracheophyta; Spermatophyta; Magnoliophyta; eudicotyledons; Gunneridae; Pentapetalae; rosids; malvids; Brassicales; Brassicaceae; Camelineae; Arabidopsis	GO:0005618^cellular_component^cell wall`GO:0016021^cellular_component^integral component of membrane`GO:0045330^molecular_function^aspartyl esterase activity`GO:0004857^molecular_function^enzyme inhibitor activity`GO:0030599^molecular_function^pectinesterase activity`GO:0042545^biological_process^cell wall modification`GO:0045490^biological_process^pectin catabolic process
TR147155|c1_g2	-10.5558	5.31496	1.46094e-06	0.00159009	0	0	248.452	532.052	.	.
TR226504|c1_g12	-10.5214	5.28092	1.5316e-06	0.0016273	0	0	447.574	650.456	SKP1B_ARATH^SKP1B_ARATH^Q:347-3,H:25-155^73.28%ID^E:7e-62^RecName: Full=SKP1-like protein 1B;^Eukaryota; Viridiplantae; Streptophyta; Embryophyta; Tracheophyta; Spermatophyta; Magnoliophyta; eudicotyledons; Gunneridae; Pentapetalae; rosids; malvids; Brassicales; Brassicaceae; Camelineae; Arabidopsis	GO:0005634^cellular_component^nucleus`GO:0009734^biological_process^auxin-activated signaling pathway`GO:0007059^biological_process^chromosome segregation`GO:0009793^biological_process^embryo development ending in seed dormancy`GO:0009873^biological_process^ethylene-activated signaling pathway`GO:0016567^biological_process^protein ubiquitination`GO:0006511^biological_process^ubiquitin-dependent p…
TR43063|c0_g1	-10.5302	5.28982	1.5574e-06	0.00163525	0	0	75.623	156.308	.	.
TR134882|c1_g6	-10.5041	5.26382	1.68989e-06	0.00170156	0	0	489.621	607.584	.	.
TR176910|c2_g10	-10.6407	5.39774	1.69681e-06	0.00170156	0	0	262.486	212.792	MIOX4_ARATH^MIOX4_ARATH^Q:1-159,H:266-317^77.36%ID^E:3e-19^RecName: Full=Inositol oxygenase 4;^Eukaryota; Viridiplantae; Streptophyta; Embryophyta; Tracheophyta; Spermatophyta; Magnoliophyta; eudicotyledons; Gunneridae; Pentapetalae; rosids; malvids; Brassicales; Brassicaceae; Camelineae; Arabidopsis	GO:0005737^cellular_component^cytoplasm`GO:0050113^molecular_function^inositol oxygenase activity`GO:0005506^molecular_function^iron ion binding`GO:0019310^biological_process^inositol catabolic process`GO:0019853^biological_process^L-ascorbic acid biosynthetic process
TR56980|c3_g8	-10.8401	5.59537	1.72278e-06	0.0017084	0	0	157.271	745.792	RLA0_SOYBN^RLA0_SOYBN^Q:1-351,H:162-278^87.18%ID^E:2e-67^RecName: Full=60S acidic ribosomal protein P0;^Eukaryota; Viridiplantae; Streptophyta; Embryophyta; Tracheophyta; Spermatophyta; Magnoliophyta; eudicotyledons; Gunneridae; Pentapetalae; rosids; fabids; Fabales; Fabaceae; Papilionoideae; Phaseoleae; Glycine; Soja	GO:0005840^cellular_component^ribosome`GO:0003735^molecular_function^structural constituent of ribosome`GO:0042254^biological_process^ribosome biogenesis`GO:0006414^biological_process^translational elongation
TR229911|c0_g1	-10.5152	5.27464	1.82299e-06	0.00176334	0	0	175.443	185.264	.	.
TR227156|c0_g3	-10.8074	5.56136	1.84759e-06	0.00176334	0	0	449.992	258.089	.	.
TR171508|c2_g52	-10.4464	5.20732	1.89672e-06	0.00176334	0	0	1900.15	2607.46	.	.
TR151180|c6_g11	-10.37	5.13271	2.38264e-06	0.00207317	0	0	345.629	734.264	PME_MEDSA^PME_MEDSA^Q:341-12,H:83-192^45.22%ID^E:2e-18^RecName: Full=Pectinesterase/pectinesterase inhibitor;^Eukaryota; Viridiplantae; Streptophyta; Embryophyta; Tracheophyta; Spermatophyta; Magnoliophyta; eudicotyledons; Gunneridae; Pentapetalae; rosids; fabids; Fabales; Fabaceae; Papilionoideae; Trifolieae; Medicago	GO:0005618^cellular_component^cell wall`GO:0005576^cellular_component^extracellular region`GO:0045330^molecular_function^aspartyl esterase activity`GO:0004857^molecular_function^enzyme inhibitor activity`GO:0030599^molecular_function^pectinesterase activity`GO:0042545^biological_process^cell wall modification`GO:0045490^biological_process^pectin catabolic process
TR122987|c0_g1	-10.4174	5.17864	2.39119e-06	0.00207317	0	0	161.926	165.796	.	.
TR7194|c1_g2	-10.3998	5.16144	2.3926e-06	0.00207317	0	0	432.072	466.861	GL24_ARATH^GL24_ARATH^Q:335-213,H:179-219^78.05%ID^E:4e-14^RecName: Full=Germin-like protein subfamily 2 member 4;^Eukaryota; Viridiplantae; Streptophyta; Embryophyta; Tracheophyta; Spermatophyta; Magnoliophyta; eudicotyledons; Gunneridae; Pentapetalae; rosids; malvids; Brassicales; Brassicaceae; Camelineae; Arabidopsis	GO:0048046^cellular_component^apoplast`GO:0005618^cellular_component^cell wall`GO:0009505^cellular_component^plant-type cell wall`GO:0030145^molecular_function^manganese ion binding`GO:0045735^molecular_function^nutrient reservoir activity
TR205232|c0_g8	-10.4392	5.19976	2.69265e-06	0.00224595	0	0	669.522	579.096	SP1L2_ARATH^SP1L2_ARATH^Q:316-8,H:4-108^62.04%ID^E:3e-32^RecName: Full=Protein SPIRAL1-like 2;^Eukaryota; Viridiplantae; Streptophyta; Embryophyta; Tracheophyta; Spermatophyta; Magnoliophyta; eudicotyledons; Gunneridae; Pentapetalae; rosids; malvids; Brassicales; Brassicaceae; Camelineae; Arabidopsis	GO:0005874^cellular_component^microtubule
TR151180|c6_g6	-10.3452	5.10792	2.80702e-06	0.00231385	0	0	262.192	285.431	.	.
TR173052|c4_g4	-7.01267	6.46567	2.82591e-06	0.00231385	1.822	2.128	162.373	419.283	.	.
TR88547|c0_g9	-10.3632	5.12552	2.86386e-06	0.00232361	0	0	214.47	215.553	.	.
TR145055|c0_g8	-10.4089	5.17003	2.94097e-06	0.00233382	0	0	112.806	93.901	P2A09_ARATH^P2A09_ARATH^Q:461-36,H:27-179^32.26%ID^E:6e-18^RecName: Full=Protein PHLOEM PROTEIN 2-LIKE A9;^Eukaryota; Viridiplantae; Streptophyta; Embryophyta; Tracheophyta; Spermatophyta; Magnoliophyta; eudicotyledons; Gunneridae; Pentapetalae; rosids; malvids; Brassicales; Brassicaceae; Camelineae; Arabidopsis	GO:0030246^molecular_function^carbohydrate binding
TR170268|c0_g1	-10.4437	5.20408	3.01209e-06	0.00233382	0	0	127.902	97.982	LAT52_SOLLC^LAT52_SOLLC^Q:663-385,H:1-93^50%ID^E:5e-23^RecName: Full=Anther-specific protein LAT52;^Eukaryota; Viridiplantae; Streptophyta; Embryophyta; Tracheophyta; Spermatophyta; Magnoliophyta; eudicotyledons; Gunneridae; Pentapetalae; asterids; lamiids; Solanales; Solanaceae; Solanoideae; Solaneae; Solanum; Lycopersicon`LAT52_SOLLC^LAT52_SOLLC^Q:389-192,H:93-160^30.88%ID^E:5e-23^RecName: Full…	GO:0005615^cellular_component^extracellular space
TR15919|c8_g60	-10.344	5.10648	3.46519e-06	0.00253496	0	0	1045.05	907.148	.	.
TR108246|c0_g2	-10.2094	4.97547	3.5393e-06	0.00256812	0	0	11.462	21.28	.	.
TR34328|c0_g1	-10.3882	5.15117	3.69037e-06	0.00261041	0	0	342.778	1286.43	RL40_BRARP^RL40_BRARP^Q:226-2,H:1-75^100%ID^E:9e-48^RecName: Full=Ubiquitin-60S ribosomal protein L40;^Eukaryota; Viridiplantae; Streptophyta; Embryophyta; Tracheophyta; Spermatophyta; Magnoliophyta; eudicotyledons; Gunneridae; Pentapetalae; rosids; malvids; Brassicales; Brassicaceae; Brassiceae; Brassica	GO:0005634^cellular_component^nucleus`GO:0005840^cellular_component^ribosome`GO:0003735^molecular_function^structural constituent of ribosome`GO:0006412^biological_process^translation
TR13986|c3_g1	-10.2038	4.97	3.71424e-06	0.00261041	0	0	40.23	76.756	.	.
TR102223|c3_g30	-10.1902	4.95658	3.84967e-06	0.00268421	0	0	1131.28	1677.22	BCP_PEA^BCP_PEA^Q:9-197,H:18-78^50.79%ID^E:3e-13^RecName: Full=Blue copper protein;^Eukaryota; Viridiplantae; Streptophyta; Embryophyta; Tracheophyta; Spermatophyta; Magnoliophyta; eudicotyledons; Gunneridae; Pentapetalae; rosids; fabids; Fabales; Fabaceae; Papilionoideae; Fabeae; Pisum	GO:0005507^molecular_function^copper ion binding`GO:0009055^molecular_function^electron carrier activity`GO:0055114^biological_process^oxidation-reduction process
TR98971|c2_g2	-10.2541	5.01859	3.96669e-06	0.00274436	0	0	138.652	133.504	TBA_PRUDU^TBA_PRUDU^Q:648-400,H:368-450^80.72%ID^E:6e-36^RecName: Full=Tubulin alpha chain;^Eukaryota; Viridiplantae; Streptophyta; Embryophyta; Tracheophyta; Spermatophyta; Magnoliophyta; eudicotyledons; Gunneridae; Pentapetalae; rosids; fabids; Rosales; Rosaceae; Maloideae; Amygdaleae; Prunus	GO:0005737^cellular_component^cytoplasm`GO:0005874^cellular_component^microtubule`GO:0005525^molecular_function^GTP binding`GO:0003924^molecular_function^GTPase activity`GO:0005200^molecular_function^structural constituent of cytoskeleton`GO:0007017^biological_process^microtubule-based process`GO:0051258^biological_process^protein polymerization
TR114753|c1_g1	-10.1643	4.93132	4.06261e-06	0.00278911	0	0	215.924	365.314	METK1_DAUCA^METK1_DAUCA^Q:417-262,H:389-440^90.38%ID^E:9e-27^RecName: Full=S-adenosylmethionine synthase 1;^Eukaryota; Viridiplantae; Streptophyta; Embryophyta; Tracheophyta; Spermatophyta; Magnoliophyta; eudicotyledons; Gunneridae; Pentapetalae; asterids; campanulids; Apiales; Apiaceae; Apioideae; Scandiceae; Daucinae; Daucus	GO:0005737^cellular_component^cytoplasm`GO:0005524^molecular_function^ATP binding`GO:0046872^molecular_function^metal ion binding`GO:0004478^molecular_function^methionine adenosyltransferase activity`GO:0006730^biological_process^one-carbon metabolic process`GO:0006556^biological_process^S-adenosylmethionine biosynthetic process
TR55655|c1_g11	-10.2284	4.99342	4.27602e-06	0.00289447	0	0	717.244	695.838	AOX1_SOYBN^AOX1_SOYBN^Q:290-3,H:127-222^91.67%ID^E:3e-59^RecName: Full=Ubiquinol oxidase 1, mitochondrial;^Eukaryota; Viridiplantae; Streptophyta; Embryophyta; Tracheophyta; Spermatophyta; Magnoliophyta; eudicotyledons; Gunneridae; Pentapetalae; rosids; fabids; Fabales; Fabaceae; Papilionoideae; Phaseoleae; Glycine; Soja	GO:0016021^cellular_component^integral component of membrane`GO:0005743^cellular_component^mitochondrial inner membrane`GO:0070469^cellular_component^respiratory chain`GO:0009916^molecular_function^alternative oxidase activity`GO:0046872^molecular_function^metal ion binding
TR44157|c0_g1	-10.2667	5.03206	4.28094e-06	0.00289447	0	0	11.532	35.665	.	.
TR165862|c0_g2	-10.1224	4.89014	4.8958e-06	0.00318881	0	0	250.129	311.236	.	.
TR240141|c0_g3	-10.1047	4.87304	4.93223e-06	0.00318881	0	0	324.075	464.604	NLTP_PRUAV^NLTP_PRUAV^Q:351-205,H:69-117^77.55%ID^E:9e-20^RecName: Full=Non-specific lipid-transfer protein;^Eukaryota; Viridiplantae; Streptophyta; Embryophyta; Tracheophyta; Spermatophyta; Magnoliophyta; eudicotyledons; Gunneridae; Pentapetalae; rosids; fabids; Rosales; Rosaceae; Maloideae; Amygdaleae; Prunus	GO:0008289^molecular_function^lipid binding`GO:0006869^biological_process^lipid transport
TR212818|c0_g1	-10.1	4.86859	4.96638e-06	0.00318881	0	0	37.21	64.603	TSJT1_TOBAC^TSJT1_TOBAC^Q:1175-738,H:1-148^41.22%ID^E:3e-34^RecName: Full=Stem-specific protein TSJT1;^Eukaryota; Viridiplantae; Streptophyta; Embryophyta; Tracheophyta; Spermatophyta; Magnoliophyta; eudicotyledons; Gunneridae; Pentapetalae; asterids; lamiids; Solanales; Solanaceae; Nicotianoideae; Nicotianeae; Nicotiana	.
TR198221|c6_g5	-10.1273	4.89555	5.12015e-06	0.00324465	0	0	215.281	533.546	RS27A_SOLTU^RS27A_SOLTU^Q:373-209,H:102-156^96.36%ID^E:6e-33^RecName: Full=Ubiquitin-40S ribosomal protein S27a;^Eukaryota; Viridiplantae; Streptophyta; Embryophyta; Tracheophyta; Spermatophyta; Magnoliophyta; eudicotyledons; Gunneridae; Pentapetalae; asterids; lamiids; Solanales; Solanaceae; Solanoideae; Solaneae; Solanum	GO:0005634^cellular_component^nucleus`GO:0005840^cellular_component^ribosome`GO:0046872^molecular_function^metal ion binding`GO:0003735^molecular_function^structural constituent of ribosome`GO:0006412^biological_process^translation
TR205680|c2_g49	-10.1725	4.93876	5.12605e-06	0.00324465	0	0	334.712	318.516	.	.
TR88928|c1_g17	-10.1038	4.87199	5.1629e-06	0.00324495	0	0	175.792	220.528	.	.
TR73837|c0_g1	-10.1555	4.92326	5.28313e-06	0.0032973	0	0	34.107	93.865	MLP28_ARATH^MLP28_ARATH^Q:1154-237,H:16-332^47%ID^E:1e-103^RecName: Full=MLP-like protein 28;^Eukaryota; Viridiplantae; Streptophyta; Embryophyta; Tracheophyta; Spermatophyta; Magnoliophyta; eudicotyledons; Gunneridae; Pentapetalae; rosids; malvids; Brassicales; Brassicaceae; Camelineae; Arabidopsis`MLP28_ARATH^MLP28_ARATH^Q:1148-687,H:180-335^48.08%ID^E:1e-44^RecName: Full=MLP-like protein 28;^E…	GO:0006952^biological_process^defense response`GO:0009607^biological_process^response to biotic stimulus
TR221518|c4_g10	-10.4248	5.18766	5.55349e-06	0.00342338	0	0	101.595	305.601	PMA8_ARATH^PMA8_ARATH^Q:2-463,H:642-795^88.31%ID^E:1e-87^RecName: Full=ATPase 8, plasma membrane-type;^Eukaryota; Viridiplantae; Streptophyta; Embryophyta; Tracheophyta; Spermatophyta; Magnoliophyta; eudicotyledons; Gunneridae; Pentapetalae; rosids; malvids; Brassicales; Brassicaceae; Camelineae; Arabidopsis	GO:0016021^cellular_component^integral component of membrane`GO:0016020^cellular_component^membrane`GO:0005886^cellular_component^plasma membrane`GO:0005524^molecular_function^ATP binding`GO:0008553^molecular_function^hydrogen-exporting ATPase activity, phosphorylative mechanism`GO:0046872^molecular_function^metal ion binding`GO:0006754^biological_process^ATP biosynthetic process
TR126560|c1_g18	-10.0574	4.82692	5.68259e-06	0.0034501	0	0	1191.27	1801.84	.	.
TR156918|c0_g12	-10.0655	4.83463	5.92164e-06	0.0035253	0	0	268.79	330.122	.	.
TR205680|c2_g35	-10.0496	4.81957	5.96445e-06	0.0035253	0	0	381.484	750.107	.	.
TR13426|c1_g2	-10.074	4.84368	6.2676e-06	0.0036792	0	0	304.952	781.584	METK_LITCN^METK_LITCN^Q:1-108,H:358-393^97.22%ID^E:6e-19^RecName: Full=S-adenosylmethionine synthase;^Eukaryota; Viridiplantae; Streptophyta; Embryophyta; Tracheophyta; Spermatophyta; Magnoliophyta; eudicotyledons; Gunneridae; Pentapetalae; rosids; malvids; Sapindales; Sapindaceae; Litchi	GO:0005737^cellular_component^cytoplasm`GO:0005524^molecular_function^ATP binding`GO:0046872^molecular_function^metal ion binding`GO:0004478^molecular_function^methionine adenosyltransferase activity`GO:0006730^biological_process^one-carbon metabolic process`GO:0006556^biological_process^S-adenosylmethionine biosynthetic process
TR203745|c2_g1	-10.1224	4.89115	6.30727e-06	0.0036792	0	0	16.047	48.922	.	.
TR125304|c0_g5	-7.48985	5.29525	6.39602e-06	0.00370674	2.445	0	250.129	342.941	RS15_ORYSJ^RS15_ORYSJ^Q:1-156,H:103-154^92.31%ID^E:1e-25^RecName: Full=40S ribosomal protein S15;^Eukaryota; Viridiplantae; Streptophyta; Embryophyta; Tracheophyta; Spermatophyta; Magnoliophyta; Liliopsida; Poales; Poaceae; BEP clade; Ehrhartoideae; Oryzeae; Oryza	GO:0015935^cellular_component^small ribosomal subunit`GO:0003723^molecular_function^RNA binding`GO:0003735^molecular_function^structural constituent of ribosome`GO:0006412^biological_process^translation
TR141420|c1_g2	-10.0088	4.77973	6.54725e-06	0.00373034	0	0	128.643	218.187	PSAG_ARATH^PSAG_ARATH^Q:1-243,H:80-160^92.59%ID^E:4e-49^RecName: Full=Photosystem I reaction center subunit V, chloroplastic;^Eukaryota; Viridiplantae; Streptophyta; Embryophyta; Tracheophyta; Spermatophyta; Magnoliophyta; eudicotyledons; Gunneridae; Pentapetalae; rosids; malvids; Brassicales; Brassicaceae; Camelineae; Arabidopsis	GO:0009507^cellular_component^chloroplast`GO:0009941^cellular_component^chloroplast envelope`GO:0030093^cellular_component^chloroplast photosystem I`GO:0009534^cellular_component^chloroplast thylakoid`GO:0009535^cellular_component^chloroplast thylakoid membrane`GO:0016021^cellular_component^integral component of membrane`GO:0009579^cellular_component^thylakoid`GO:0016168^molecular_function^chloro…
TR233060|c0_g1	-10.0204	4.79119	6.76401e-06	0.00382077	0	0	27.244	55.878	.	.
TR228745|c1_g1	-10.0447	4.81505	6.87935e-06	0.00383089	0	0	18.312	41.385	.	.
TR183903|c15_g21	-9.99634	4.76769	6.97916e-06	0.00384495	0	0	291.072	567.657	UBIQP_HORVU^UBIQP_HORVU^Q:335-3,H:8-118^100%ID^E:1e-72^RecName: Full=Polyubiquitin;^Eukaryota; Viridiplantae; Streptophyta; Embryophyta; Tracheophyta; Spermatophyta; Magnoliophyta; Liliopsida; Poales; Poaceae; BEP clade; Pooideae; Triticeae; Hordeum`UBIQP_HORVU^UBIQP_HORVU^Q:335-75,H:84-170^100%ID^E:2e-55^RecName: Full=Polyubiquitin;^Eukaryota; Viridiplantae; Streptophyta; Embryophyta; Tracheophy…	GO:0005737^cellular_component^cytoplasm`GO:0005634^cellular_component^nucleus
TR157289|c3_g1	-10.2796	5.04541	7.11024e-06	0.00389314	0	0	344.651	1655.97	EF1A_VICFA^EF1A_VICFA^Q:278-3,H:321-412^93.48%ID^E:3e-57^RecName: Full=Elongation factor 1-alpha;^Eukaryota; Viridiplantae; Streptophyta; Embryophyta; Tracheophyta; Spermatophyta; Magnoliophyta; eudicotyledons; Gunneridae; Pentapetalae; rosids; fabids; Fabales; Fabaceae; Papilionoideae; Fabeae; Vicia	GO:0005737^cellular_component^cytoplasm`GO:0005525^molecular_function^GTP binding`GO:0003924^molecular_function^GTPase activity`GO:0003746^molecular_function^translation elongation factor activity
TR207563|c0_g1	-9.97879	4.75053	7.22525e-06	0.00390816	0	0	23.903	42.339	.	.
TR147116|c0_g1	-9.97955	4.75137	7.38975e-06	0.00396146	0	0	715.847	1400.96	.	.
TR47308|c0_g3	-10.0655	4.83568	7.46637e-06	0.00396146	0	0	190.288	591.764	.	.
TR53531|c0_g1	-9.99061	4.76226	7.48972e-06	0.00396146	0	0	20.814	45.213	.	.
TR157555|c0_g9	-10.0695	4.83803	7.54571e-06	0.00396146	0	0	892.575	764.414	.	.
TR86269|c1_g1	-9.92759	4.70087	8.56207e-06	0.00431727	0	0	23.288	42.369	.	.
TR30243|c2_g16	-10.0466	4.81555	8.75332e-06	0.0043642	0	0	191.783	155.93	BAM1_ARATH^BAM1_ARATH^Q:503-318,H:513-575^71.43%ID^E:2e-22^RecName: Full=Beta-amylase 1, chloroplastic;^Eukaryota; Viridiplantae; Streptophyta; Embryophyta; Tracheophyta; Spermatophyta; Magnoliophyta; eudicotyledons; Gunneridae; Pentapetalae; rosids; malvids; Brassicales; Brassicaceae; Camelineae; Arabidopsis	GO:0009507^cellular_component^chloroplast`GO:0005829^cellular_component^cytosol`GO:0005634^cellular_component^nucleus`GO:0016161^molecular_function^beta-amylase activity`GO:0009414^biological_process^response to water deprivation`GO:0005983^biological_process^starch catabolic process
TR190306|c0_g1	-9.91723	4.69083	8.80184e-06	0.0043642	0	0	20.325	42.453	ASPL2_ARATH^ASPL2_ARATH^Q:1647-394,H:34-463^31.53%ID^E:5e-56^RecName: Full=Aspartic proteinase-like protein 2;^Eukaryota; Viridiplantae; Streptophyta; Embryophyta; Tracheophyta; Spermatophyta; Magnoliophyta; eudicotyledons; Gunneridae; Pentapetalae; rosids; malvids; Brassicales; Brassicaceae; Camelineae; Arabidopsis	GO:0031225^cellular_component^anchored component of membrane`GO:0046658^cellular_component^anchored component of plasma membrane`GO:0005886^cellular_component^plasma membrane`GO:0004190^molecular_function^aspartic-type endopeptidase activity
TR169185|c1_g7	-9.89089	4.66508	9.30801e-06	0.00447097	0	0	496.889	924.953	.	.
TR152208|c0_g1	-9.9122	4.68523	9.30909e-06	0.00447097	0	0	309.034	363.351	RS5_NICPL^RS5_NICPL^Q:353-3,H:23-139^95.73%ID^E:2e-77^RecName: Full=40S ribosomal protein S5;^Eukaryota; Viridiplantae; Streptophyta; Embryophyta; Tracheophyta; Spermatophyta; Magnoliophyta; eudicotyledons; Gunneridae; Pentapetalae; asterids; lamiids; Solanales; Solanaceae; Nicotianoideae; Nicotianeae; Nicotiana	GO:0015935^cellular_component^small ribosomal subunit`GO:0003723^molecular_function^RNA binding`GO:0003735^molecular_function^structural constituent of ribosome`GO:0006412^biological_process^translation
TR120943|c0_g1	-9.90167	4.67505	9.31775e-06	0.00447097	0	0	82.948	96.362	.	.
TR207885|c2_g6	-7.33732	5.38763	9.69369e-06	0.0046258	1.308	3.276	285.536	383.887	RHIE_DICD3^RHIE_DICD3^Q:6-416,H:353-467^32.85%ID^E:3e-09^RecName: Full=Rhamnogalacturonate lyase;^Bacteria; Proteobacteria; Gammaproteobacteria; Enterobacteriales; Enterobacteriaceae; Dickeya	GO:0005576^cellular_component^extracellular region`GO:0030246^molecular_function^carbohydrate binding`GO:0016829^molecular_function^lyase activity`GO:0005975^biological_process^carbohydrate metabolic process`GO:0009405^biological_process^pathogenesis
TR158332|c0_g6	-9.96898	4.74171	9.81966e-06	0.00463701	0	0	16.411	49.348	SMC1_ARATH^SMC1_ARATH^Q:2-1246,H:696-1132^44.37%ID^E:3e-108^RecName: Full=Structural maintenance of chromosomes protein 1;^Eukaryota; Viridiplantae; Streptophyta; Embryophyta; Tracheophyta; Spermatophyta; Magnoliophyta; eudicotyledons; Gunneridae; Pentapetalae; rosids; malvids; Brassicales; Brassicaceae; Camelineae; Arabidopsis`SMC1_ARATH^SMC1_ARATH^Q:1248-1505,H:1133-1215^60.47%ID^E:3e-108^RecNa…	GO:0008278^cellular_component^cohesin complex`GO:0005634^cellular_component^nucleus`GO:0005524^molecular_function^ATP binding`GO:0003682^molecular_function^chromatin binding`GO:0007059^biological_process^chromosome segregation`GO:0006281^biological_process^DNA repair`GO:0051321^biological_process^meiotic cell cycle`GO:0007064^biological_process^mitotic sister chromatid cohesion
TR125304|c0_g2	-10.0263	4.79558	1.02132e-05	0.00478	0	0	410.811	306.477	RS15_ORYSJ^RS15_ORYSJ^Q:1-144,H:107-154^93.75%ID^E:1e-23^RecName: Full=40S ribosomal protein S15;^Eukaryota; Viridiplantae; Streptophyta; Embryophyta; Tracheophyta; Spermatophyta; Magnoliophyta; Liliopsida; Poales; Poaceae; BEP clade; Ehrhartoideae; Oryzeae; Oryza	GO:0015935^cellular_component^small ribosomal subunit`GO:0003723^molecular_function^RNA binding`GO:0003735^molecular_function^structural constituent of ribosome`GO:0006412^biological_process^translation
TR162469|c1_g20	-9.85888	4.63362	1.02922e-05	0.0047842	0	0	207.9	287.003	TLP5_ORYSJ^TLP5_ORYSJ^Q:1-402,H:213-344^44.78%ID^E:4e-26^RecName: Full=Tubby-like F-box protein 5;^Eukaryota; Viridiplantae; Streptophyta; Embryophyta; Tracheophyta; Spermatophyta; Magnoliophyta; Liliopsida; Poales; Poaceae; BEP clade; Ehrhartoideae; Oryzeae; Oryza	.
TR157817|c0_g3	-9.85178	4.62678	1.03649e-05	0.00479306	0	0	46.674	50.362	.	.
TR227275|c3_g1	-9.84512	4.62043	1.04644e-05	0.00481412	0	0	91.544	143.256	.	.
TR188141|c1_g1	-9.92832	4.70053	1.06022e-05	0.00485251	0	0	146.577	134.95	RS13_SOYBN^RS13_SOYBN^Q:2-154,H:101-151^100%ID^E:6e-27^RecName: Full=40S ribosomal protein S13;^Eukaryota; Viridiplantae; Streptophyta; Embryophyta; Tracheophyta; Spermatophyta; Magnoliophyta; eudicotyledons; Gunneridae; Pentapetalae; rosids; fabids; Fabales; Fabaceae; Papilionoideae; Phaseoleae; Glycine; Soja	GO:0005840^cellular_component^ribosome`GO:0003735^molecular_function^structural constituent of ribosome`GO:0006412^biological_process^translation
TR47503|c1_g7	-9.84745	4.62302	1.08191e-05	0.0049265	0	0	129.985	265.045	1433_HELAN^1433_HELAN^Q:459-316,H:211-259^89.8%ID^E:4e-20^RecName: Full=14-3-3-like protein;^Eukaryota; Viridiplantae; Streptophyta; Embryophyta; Tracheophyta; Spermatophyta; Magnoliophyta; eudicotyledons; Gunneridae; Pentapetalae; asterids; campanulids; Asterales; Asteraceae; Asteroideae; Heliantheae alliance; Heliantheae; Helianthus	.
TR127826|c0_g1	-9.82213	4.59807	1.12509e-05	0.00504659	0	0	136.527	207.775	.	.
TR55042|c1_g1	-9.81972	4.59593	1.12525e-05	0.00504659	0	0	361.537	646.97	.	.
TR25431|c1_g1	-9.81535	4.59162	1.13802e-05	0.00507834	0	0	181.677	306.669	ADF7_ORYSJ^ADF7_ORYSJ^Q:403-230,H:82-139^89.66%ID^E:1e-30^RecName: Full=Actin-depolymerizing factor 7;^Eukaryota; Viridiplantae; Streptophyta; Embryophyta; Tracheophyta; Spermatophyta; Magnoliophyta; Liliopsida; Poales; Poaceae; BEP clade; Ehrhartoideae; Oryzeae; Oryza	GO:0015629^cellular_component^actin cytoskeleton`GO:0030042^biological_process^actin filament depolymerization
TR186111|c0_g1	-9.84616	4.62102	1.14613e-05	0.0050891	0	0	351.822	412.441	.	.
TR154803|c2_g2	-9.79481	4.57152	1.19769e-05	0.00526563	0	0	197.109	289.83	RL7A1_ARATH^RL7A1_ARATH^Q:396-307,H:228-257^93.33%ID^E:4e-10^RecName: Full=60S ribosomal protein L7a-1;^Eukaryota; Viridiplantae; Streptophyta; Embryophyta; Tracheophyta; Spermatophyta; Magnoliophyta; eudicotyledons; Gunneridae; Pentapetalae; rosids; malvids; Brassicales; Brassicaceae; Camelineae; Arabidopsis	GO:0009507^cellular_component^chloroplast`GO:0005829^cellular_component^cytosol`GO:0022625^cellular_component^cytosolic large ribosomal subunit`GO:0022626^cellular_component^cytosolic ribosome`GO:0005730^cellular_component^nucleolus`GO:0009506^cellular_component^plasmodesma`GO:0005774^cellular_component^vacuolar membrane`GO:0042254^biological_process^ribosome biogenesis
TR176910|c2_g21	-9.79389	4.57105	1.22456e-05	0.00533127	0	0	241.169	489.677	MIOX1_ARATH^MIOX1_ARATH^Q:128-337,H:35-104^64.29%ID^E:5e-20^RecName: Full=Inositol oxygenase 1;^Eukaryota; Viridiplantae; Streptophyta; Embryophyta; Tracheophyta; Spermatophyta; Magnoliophyta; eudicotyledons; Gunneridae; Pentapetalae; rosids; malvids; Brassicales; Brassicaceae; Camelineae; Arabidopsis	GO:0005737^cellular_component^cytoplasm`GO:0050113^molecular_function^inositol oxygenase activity`GO:0005506^molecular_function^iron ion binding`GO:0019310^biological_process^inositol catabolic process`GO:0019853^biological_process^L-ascorbic acid biosynthetic process`GO:0006949^biological_process^syncytium formation
TR236682|c0_g8	-9.83023	4.6066	1.24814e-05	0.00538624	0	0	68.41	168.551	NDK1_TOBAC^NDK1_TOBAC^Q:1-126,H:107-148^85.71%ID^E:6e-18^RecName: Full=Nucleoside diphosphate kinase 1;^Eukaryota; Viridiplantae; Streptophyta; Embryophyta; Tracheophyta; Spermatophyta; Magnoliophyta; eudicotyledons; Gunneridae; Pentapetalae; asterids; lamiids; Solanales; Solanaceae; Nicotianoideae; Nicotianeae; Nicotiana	GO:0005524^molecular_function^ATP binding`GO:0046872^molecular_function^metal ion binding`GO:0004550^molecular_function^nucleoside diphosphate kinase activity`GO:0006241^biological_process^CTP biosynthetic process`GO:0006183^biological_process^GTP biosynthetic process`GO:0006228^biological_process^UTP biosynthetic process
TR57615|c0_g2	-7.81139	5.13376	1.24926e-05	0.00538624	0	0.337	18.983	47.26	.	.
TR13392|c2_g14	-9.90266	4.67744	1.25814e-05	0.00539843	0	0	141.126	468.097	RS7_SECCE^RS7_SECCE^Q:113-385,H:1-91^82.42%ID^E:3e-48^RecName: Full=40S ribosomal protein S7;^Eukaryota; Viridiplantae; Streptophyta; Embryophyta; Tracheophyta; Spermatophyta; Magnoliophyta; Liliopsida; Poales; Poaceae; BEP clade; Pooideae; Triticeae; Secale	GO:0005840^cellular_component^ribosome`GO:0003735^molecular_function^structural constituent of ribosome`GO:0006412^biological_process^translation
TR92593|c0_g2	-9.84484	4.61946	1.27584e-05	0.00540041	0	0	16.816	16.281	.	.
TR155875|c0_g2	-9.77845	4.55554	1.27675e-05	0.00540041	0	0	29.606	39.692	FB251_ARATH^FB251_ARATH^Q:1294-311,H:73-395^26.01%ID^E:5e-16^RecName: Full=F-box protein At5g03970;^Eukaryota; Viridiplantae; Streptophyta; Embryophyta; Tracheophyta; Spermatophyta; Magnoliophyta; eudicotyledons; Gunneridae; Pentapetalae; rosids; malvids; Brassicales; Brassicaceae; Camelineae; Arabidopsis	.
TR184389|c3_g3	-9.77511	4.55296	1.35094e-05	0.0056341	0	0	28.558	55.8	.	.
TR77560|c2_g3	-9.75751	4.53565	1.36535e-05	0.00566775	0	0	325.277	597.598	PME28_ARATH^PME28_ARATH^Q:1-303,H:68-170^37.86%ID^E:8e-20^RecName: Full=Putative pectinesterase/pectinesterase inhibitor 28;^Eukaryota; Viridiplantae; Streptophyta; Embryophyta; Tracheophyta; Spermatophyta; Magnoliophyta; eudicotyledons; Gunneridae; Pentapetalae; rosids; malvids; Brassicales; Brassicaceae; Camelineae; Arabidopsis	GO:0005618^cellular_component^cell wall`GO:0016021^cellular_component^integral component of membrane`GO:0045330^molecular_function^aspartyl esterase activity`GO:0004857^molecular_function^enzyme inhibitor activity`GO:0030599^molecular_function^pectinesterase activity`GO:0042545^biological_process^cell wall modification`GO:0045490^biological_process^pectin catabolic process
TR58289|c0_g1	-9.81403	4.58942	1.45335e-05	0.00597743	0	0	80.012	73.539	.	.
TR49594|c1_g20	-9.74973	4.52755	1.47869e-05	0.00605375	0	0	196.228	242.324	TBB1_DAUCA^TBB1_DAUCA^Q:408-124,H:204-298^98.95%ID^E:4e-63^RecName: Full=Tubulin beta-1 chain;^Eukaryota; Viridiplantae; Streptophyta; Embryophyta; Tracheophyta; Spermatophyta; Magnoliophyta; eudicotyledons; Gunneridae; Pentapetalae; asterids; campanulids; Apiales; Apiaceae; Apioideae; Scandiceae; Daucinae; Daucus	GO:0005737^cellular_component^cytoplasm`GO:0005874^cellular_component^microtubule`GO:0005525^molecular_function^GTP binding`GO:0003924^molecular_function^GTPase activity`GO:0005200^molecular_function^structural constituent of cytoskeleton`GO:0007017^biological_process^microtubule-based process`GO:0051258^biological_process^protein polymerization
TR174647|c0_g1	-9.74156	4.51961	1.50878e-05	0.00614207	0	0	377.85	461.141	PER41_ARATH^PER41_ARATH^Q:311-6,H:214-315^57.84%ID^E:5e-33^RecName: Full=Peroxidase 41;^Eukaryota; Viridiplantae; Streptophyta; Embryophyta; Tracheophyta; Spermatophyta; Magnoliophyta; eudicotyledons; Gunneridae; Pentapetalae; rosids; malvids; Brassicales; Brassicaceae; Camelineae; Arabidopsis	GO:0005576^cellular_component^extracellular region`GO:0020037^molecular_function^heme binding`GO:0046872^molecular_function^metal ion binding`GO:0004601^molecular_function^peroxidase activity`GO:0042744^biological_process^hydrogen peroxide catabolic process
TR159609|c0_g6	-9.73335	4.51163	1.54254e-05	0.00619183	0	0	97.206	115.302	.	.
TR171508|c2_g33	-9.69789	4.47815	1.65085e-05	0.00642942	0	0	289.758	619.118	.	.
TR83036|c0_g2	-7.88335	4.90149	1.70546e-05	0.0064872	2.897	0	422.86	657.202	RS4_SOLTU^RS4_SOLTU^Q:1-231,H:188-264^87.01%ID^E:4e-42^RecName: Full=40S ribosomal protein S4;^Eukaryota; Viridiplantae; Streptophyta; Embryophyta; Tracheophyta; Spermatophyta; Magnoliophyta; eudicotyledons; Gunneridae; Pentapetalae; asterids; lamiids; Solanales; Solanaceae; Solanoideae; Solaneae; Solanum	GO:0005840^cellular_component^ribosome`GO:0019843^molecular_function^rRNA binding`GO:0003735^molecular_function^structural constituent of ribosome`GO:0006412^biological_process^translation
TR91855|c2_g5	-9.67312	4.45362	1.72048e-05	0.0064872	0	0	251.793	367.978	Y3707_ARATH^Y3707_ARATH^Q:2-343,H:200-313^80.7%ID^E:3e-61^RecName: Full=Serine/threonine-protein kinase At3g07070;^Eukaryota; Viridiplantae; Streptophyta; Embryophyta; Tracheophyta; Spermatophyta; Magnoliophyta; eudicotyledons; Gunneridae; Pentapetalae; rosids; malvids; Brassicales; Brassicaceae; Camelineae; Arabidopsis	GO:0005524^molecular_function^ATP binding`GO:0004674^molecular_function^protein serine/threonine kinase activity
TR128903|c0_g1	-9.92566	4.69684	1.72788e-05	0.0064872	0	0	60.149	34.783	.	.
TR158439|c1_g5	-7.03139	5.32707	1.75643e-05	0.00650454	11.75	0	73.568	147.841	CVIF1_ARATH^CVIF1_ARATH^Q:266-3,H:25-112^45.45%ID^E:2e-23^RecName: Full=Cell wall / vacuolar inhibitor of fructosidase 1;^Eukaryota; Viridiplantae; Streptophyta; Embryophyta; Tracheophyta; Spermatophyta; Magnoliophyta; eudicotyledons; Gunneridae; Pentapetalae; rosids; malvids; Brassicales; Brassicaceae; Camelineae; Arabidopsis	GO:0005618^cellular_component^cell wall`GO:0005773^cellular_component^vacuole`GO:0004857^molecular_function^enzyme inhibitor activity`GO:0030599^molecular_function^pectinesterase activity`GO:0043086^biological_process^negative regulation of catalytic activity
TR125677|c0_g10	-9.75802	4.53703	1.77233e-05	0.00652783	0	0	186.891	574.283	XTH7_ARATH^XTH7_ARATH^Q:336-121,H:222-293^76.39%ID^E:2e-35^RecName: Full=Probable xyloglucan endotransglucosylase/hydrolase protein 7;^Eukaryota; Viridiplantae; Streptophyta; Embryophyta; Tracheophyta; Spermatophyta; Magnoliophyta; eudicotyledons; Gunneridae; Pentapetalae; rosids; malvids; Brassicales; Brassicaceae; Camelineae; Arabidopsis	GO:0048046^cellular_component^apoplast`GO:0005618^cellular_component^cell wall`GO:0004553^molecular_function^hydrolase activity, hydrolyzing O-glycosyl compounds`GO:0016762^molecular_function^xyloglucan:xyloglucosyl transferase activity`GO:0071555^biological_process^cell wall organization`GO:0006073^biological_process^cellular glucan metabolic process
TR81720|c0_g8	-9.77927	4.5581	1.97939e-05	0.00712332	0	0	167.125	621.572	TRXH1_ARATH^TRXH1_ARATH^Q:83-244,H:2-55^64.81%ID^E:1e-19^RecName: Full=Thioredoxin H1;^Eukaryota; Viridiplantae; Streptophyta; Embryophyta; Tracheophyta; Spermatophyta; Magnoliophyta; eudicotyledons; Gunneridae; Pentapetalae; rosids; malvids; Brassicales; Brassicaceae; Camelineae; Arabidopsis	GO:0048046^cellular_component^apoplast`GO:0005829^cellular_component^cytosol`GO:0008047^molecular_function^enzyme activator activity`GO:0016671^molecular_function^oxidoreductase activity, acting on a sulfur group of donors, disulfide as acceptor`GO:0015035^molecular_function^protein disulfide oxidoreductase activity`GO:0045454^biological_process^cell redox homeostasis`GO:0006662^biological_proces…
TR226504|c1_g25	-9.67391	4.45376	1.99085e-05	0.0071358	0	0	120.158	122.185	.	.
TR15671|c0_g2	-9.62825	4.40993	2.0439e-05	0.0072786	0	0	167.349	201.978	RL52_ORYSJ^RL52_ORYSJ^Q:1-93,H:264-294^83.87%ID^E:7e-09^RecName: Full=60S ribosomal protein L5-2;^Eukaryota; Viridiplantae; Streptophyta; Embryophyta; Tracheophyta; Spermatophyta; Magnoliophyta; Liliopsida; Poales; Poaceae; BEP clade; Ehrhartoideae; Oryzeae; Oryza	GO:0005840^cellular_component^ribosome`GO:0008097^molecular_function^5S rRNA binding`GO:0003735^molecular_function^structural constituent of ribosome`GO:0006412^biological_process^translation
TR50934|c3_g1	-9.61561	4.39847	2.04733e-05	0.0072786	0	0	18.172	34.381	.	.
TR153262|c1_g1	-9.62763	4.40921	2.11109e-05	0.00741782	0	0	11.476	12.807	FB268_ARATH^FB268_ARATH^Q:3104-2679,H:2-132^33.8%ID^E:8e-07^RecName: Full=Putative F-box protein At5g38390;^Eukaryota; Viridiplantae; Streptophyta; Embryophyta; Tracheophyta; Spermatophyta; Magnoliophyta; eudicotyledons; Gunneridae; Pentapetalae; rosids; malvids; Brassicales; Brassicaceae; Camelineae; Arabidopsis	.
TR140213|c0_g13	-9.71368	4.49173	2.14831e-05	0.007519	0	0	541.047	438.391	.	.
TR116154|c4_g11	-9.79984	4.57464	2.22843e-05	0.00773873	0	0	763.583	479.769	MT3_ACTDE^MT3_ACTDE^Q:194-60,H:1-45^57.78%ID^E:2e-09^RecName: Full=Metallothionein-like protein type 3;^Eukaryota; Viridiplantae; Streptophyta; Embryophyta; Tracheophyta; Spermatophyta; Magnoliophyta; eudicotyledons; Gunneridae; Pentapetalae; asterids; Ericales; Actinidiaceae; Actinidia	GO:0046872^molecular_function^metal ion binding
TR157555|c0_g8	-9.67228	4.45174	2.31119e-05	0.00796471	0	0	245.516	208.159	.	.
TR3591|c3_g13	-9.58062	4.3641	2.31135e-05	0.00796471	0	0	309.761	420.765	PR1F2_ARATH^PR1F2_ARATH^Q:312-1,H:18-121^54.81%ID^E:9e-29^RecName: Full=PRA1 family protein F2;^Eukaryota; Viridiplantae; Streptophyta; Embryophyta; Tracheophyta; Spermatophyta; Magnoliophyta; eudicotyledons; Gunneridae; Pentapetalae; rosids; malvids; Brassicales; Brassicaceae; Camelineae; Arabidopsis	GO:0005783^cellular_component^endoplasmic reticulum`GO:0010008^cellular_component^endosome membrane`GO:0005794^cellular_component^Golgi apparatus`GO:0016021^cellular_component^integral component of membrane`GO:0005774^cellular_component^vacuolar membrane`GO:0016192^biological_process^vesicle-mediated transport
TR52054|c1_g5	-9.56103	4.34568	2.38872e-05	0.00816824	0	0	153.245	274.641	GLUA_DICDI^GLUA_DICDI^Q:53-361,H:80-199^36.59%ID^E:6e-14^RecName: Full=Lysosomal beta glucosidase;^Eukaryota; Amoebozoa; Mycetozoa; Dictyosteliida; Dictyostelium	GO:0005764^cellular_component^lysosome`GO:0008422^molecular_function^beta-glucosidase activity`GO:0005975^biological_process^carbohydrate metabolic process
TR162469|c1_g24	-9.55892	4.34332	2.43829e-05	0.00830591	0	0	102.056	150.223	TLP5_ORYSJ^TLP5_ORYSJ^Q:1-162,H:375-428^88.89%ID^E:2e-26^RecName: Full=Tubby-like F-box protein 5;^Eukaryota; Viridiplantae; Streptophyta; Embryophyta; Tracheophyta; Spermatophyta; Magnoliophyta; Liliopsida; Poales; Poaceae; BEP clade; Ehrhartoideae; Oryzeae; Oryza	.
TR66265|c0_g2	-9.54633	4.33137	2.46433e-05	0.00836271	0	0	57.703	109.907	PRS1_SOLTU^PRS1_SOLTU^Q:513-208,H:53-155^55.34%ID^E:9e-29^RecName: Full=Pathogenesis-related protein STH-21;^Eukaryota; Viridiplantae; Streptophyta; Embryophyta; Tracheophyta; Spermatophyta; Magnoliophyta; eudicotyledons; Gunneridae; Pentapetalae; asterids; lamiids; Solanales; Solanaceae; Solanoideae; Solaneae; Solanum	GO:0006952^biological_process^defense response`GO:0009607^biological_process^response to biotic stimulus
TR171508|c2_g63	-9.58321	4.36624	2.4852e-05	0.00840159	0	0	1255.62	1396.02	CXE2_ARATH^CXE2_ARATH^Q:1-222,H:217-293^44.87%ID^E:4e-11^RecName: Full=Probable carboxylesterase 2;^Eukaryota; Viridiplantae; Streptophyta; Embryophyta; Tracheophyta; Spermatophyta; Magnoliophyta; eudicotyledons; Gunneridae; Pentapetalae; rosids; malvids; Brassicales; Brassicaceae; Camelineae; Arabidopsis	GO:0052689^molecular_function^carboxylic ester hydrolase activity
TR68369|c4_g12	-9.54848	4.33377	2.52978e-05	0.00852001	0	0	925.201	1830.74	.	.
TR92643|c0_g4	-9.56544	4.34915	2.55566e-05	0.00856413	0	0	88.371	101.817	EMC4_XENLA^EMC4_XENLA^Q:579-436,H:131-178^54.17%ID^E:2e-11^RecName: Full=ER membrane protein complex subunit 4;^Eukaryota; Metazoa; Chordata; Craniata; Vertebrata; Euteleostomi; Amphibia; Batrachia; Anura; Pipoidea; Pipidae; Xenopodinae; Xenopus; Xenopus	GO:0072546^cellular_component^ER membrane protein complex`GO:0016021^cellular_component^integral component of membrane
TR229648|c4_g1	-7.52777	4.8594	2.56207e-05	0.00856413	0	21.005	1497.06	1795.47	PME28_ARATH^PME28_ARATH^Q:1-228,H:337-412^75%ID^E:3e-37^RecName: Full=Putative pectinesterase/pectinesterase inhibitor 28;^Eukaryota; Viridiplantae; Streptophyta; Embryophyta; Tracheophyta; Spermatophyta; Magnoliophyta; eudicotyledons; Gunneridae; Pentapetalae; rosids; malvids; Brassicales; Brassicaceae; Camelineae; Arabidopsis	GO:0005618^cellular_component^cell wall`GO:0016021^cellular_component^integral component of membrane`GO:0045330^molecular_function^aspartyl esterase activity`GO:0004857^molecular_function^enzyme inhibitor activity`GO:0030599^molecular_function^pectinesterase activity`GO:0042545^biological_process^cell wall modification`GO:0045490^biological_process^pectin catabolic process
TR54704|c0_g1	-9.51641	4.30222	2.68005e-05	0.00889189	0	0	9.785	13.395	.	.
TR70264|c2_g27	-9.59309	4.37759	2.73424e-05	0.00897162	0	0	122.688	357.488	DCAM1_DIACA^DCAM1_DIACA^Q:141-1,H:21-67^82.98%ID^E:6e-18^RecName: Full=S-adenosylmethionine decarboxylase proenzyme 1;^Eukaryota; Viridiplantae; Streptophyta; Embryophyta; Tracheophyta; Spermatophyta; Magnoliophyta; eudicotyledons; Gunneridae; Pentapetalae; Caryophyllales; Caryophyllaceae; Dianthus	GO:0004014^molecular_function^adenosylmethionine decarboxylase activity`GO:0006557^biological_process^S-adenosylmethioninamine biosynthetic process`GO:0008295^biological_process^spermidine biosynthetic process`GO:0006597^biological_process^spermine biosynthetic process
TR69341|c4_g32	-9.52305	4.30974	2.9122e-05	0.00945129	0	0	66.467	166.618	PIP12_ORYSJ^PIP12_ORYSJ^Q:1-174,H:231-288^91.38%ID^E:4e-29^RecName: Full=Probable aquaporin PIP1-2;^Eukaryota; Viridiplantae; Streptophyta; Embryophyta; Tracheophyta; Spermatophyta; Magnoliophyta; Liliopsida; Poales; Poaceae; BEP clade; Ehrhartoideae; Oryzeae; Oryza	GO:0016021^cellular_component^integral component of membrane`GO:0005886^cellular_component^plasma membrane`GO:0005215^molecular_function^transporter activity
TR95979|c4_g9	-9.47655	4.26433	3.0321e-05	0.00971974	0	0	514.264	936.013	PLY3_ARATH^PLY3_ARATH^Q:254-3,H:106-189^67.86%ID^E:2e-35^RecName: Full=Probable pectate lyase 3;^Eukaryota; Viridiplantae; Streptophyta; Embryophyta; Tracheophyta; Spermatophyta; Magnoliophyta; eudicotyledons; Gunneridae; Pentapetalae; rosids; malvids; Brassicales; Brassicaceae; Camelineae; Arabidopsis	GO:0046872^molecular_function^metal ion binding`GO:0030570^molecular_function^pectate lyase activity`GO:0045490^biological_process^pectin catabolic process`GO:0009664^biological_process^plant-type cell wall organization
TR23402|c1_g17	-9.51423	4.30138	3.08101e-05	0.00971974	0	0	325.221	870.03	.	.
TR64253|c0_g1	-9.54475	4.32863	3.08666e-05	0.00971974	0	0	73.345	66.758	.	.
TR52981|c0_g2	-9.46506	4.253	3.09293e-05	0.00971974	0	0	80.753	126.386	ALF_ORYSJ^ALF_ORYSJ^Q:2-259,H:273-358^84.88%ID^E:8e-43^RecName: Full=Fructose-bisphosphate aldolase cytoplasmic isozyme;^Eukaryota; Viridiplantae; Streptophyta; Embryophyta; Tracheophyta; Spermatophyta; Magnoliophyta; Liliopsida; Poales; Poaceae; BEP clade; Ehrhartoideae; Oryzeae; Oryza	GO:0005737^cellular_component^cytoplasm`GO:0004332^molecular_function^fructose-bisphosphate aldolase activity`GO:0006096^biological_process^glycolytic process
TR124692|c1_g1	-9.50944	4.29677	3.18225e-05	0.00993051	0	0	146.144	391.053	PSBP1_ARATH^PSBP1_ARATH^Q:1-357,H:128-246^85.71%ID^E:1e-69^RecName: Full=Oxygen-evolving enhancer protein 2-1, chloroplastic;^Eukaryota; Viridiplantae; Streptophyta; Embryophyta; Tracheophyta; Spermatophyta; Magnoliophyta; eudicotyledons; Gunneridae; Pentapetalae; rosids; malvids; Brassicales; Brassicaceae; Camelineae; Arabidopsis	GO:0048046^cellular_component^apoplast`GO:0009507^cellular_component^chloroplast`GO:0009941^cellular_component^chloroplast envelope`GO:0009570^cellular_component^chloroplast stroma`GO:0009534^cellular_component^chloroplast thylakoid`GO:0009543^cellular_component^chloroplast thylakoid lumen`GO:0009535^cellular_component^chloroplast thylakoid membrane`GO:0019898^cellular_component^extrinsic compone…
TR49408|c2_g2	-9.44083	4.22976	3.37079e-05	0.0104097	0	0	25.511	29.292	.	.
TR150001|c0_g3	-9.48923	4.27534	3.39964e-05	0.010437	0	0	132.655	134.236	.	.
TR18696|c0_g1	-9.43238	4.22188	3.46975e-05	0.0105676	0	0	31.298	56.982	.	.
TR70264|c2_g6	-9.47058	4.25929	3.50049e-05	0.0105904	0	0	135.213	351.577	DCAM2_ARATH^DCAM2_ARATH^Q:368-3,H:16-137^77.05%ID^E:6e-56^RecName: Full=S-adenosylmethionine decarboxylase proenzyme 2 {ECO:0000305};^Eukaryota; Viridiplantae; Streptophyta; Embryophyta; Tracheophyta; Spermatophyta; Magnoliophyta; eudicotyledons; Gunneridae; Pentapetalae; rosids; malvids; Brassicales; Brassicaceae; Camelineae; Arabidopsis	GO:0004014^molecular_function^adenosylmethionine decarboxylase activity`GO:0006557^biological_process^S-adenosylmethioninamine biosynthetic process`GO:0008295^biological_process^spermidine biosynthetic process`GO:0006597^biological_process^spermine biosynthetic process
TR76979|c1_g3	-7.64599	4.66974	3.52111e-05	0.0106167	1.09	0	116.23	225.947	NDK3_ARATH^NDK3_ARATH^Q:1-180,H:179-238^91.67%ID^E:4e-33^RecName: Full=Nucleoside diphosphate kinase III, chloroplastic/mitochondrial;^Eukaryota; Viridiplantae; Streptophyta; Embryophyta; Tracheophyta; Spermatophyta; Magnoliophyta; eudicotyledons; Gunneridae; Pentapetalae; rosids; malvids; Brassicales; Brassicaceae; Camelineae; Arabidopsis	GO:0009543^cellular_component^chloroplast thylakoid lumen`GO:0005743^cellular_component^mitochondrial inner membrane`GO:0005758^cellular_component^mitochondrial intermembrane space`GO:0005739^cellular_component^mitochondrion`GO:0009536^cellular_component^plastid`GO:0005524^molecular_function^ATP binding`GO:0050897^molecular_function^cobalt ion binding`GO:0004550^molecular_function^nucleoside diph…
TR201082|c0_g7	-7.64	4.66376	3.54144e-05	0.0106421	0.981	0	123.205	184.832	.	.
TR88547|c0_g6	-9.5967	4.37786	3.64692e-05	0.0108495	0	0	844.867	567.309	.	.
TR136828|c1_g1	-7.3757	4.7137	3.66278e-05	0.0108604	0	2.511	124.366	230.148	RL151_ARATH^RL151_ARATH^Q:500-237,H:117-204^88.64%ID^E:3e-50^RecName: Full=60S ribosomal protein L15-1;^Eukaryota; Viridiplantae; Streptophyta; Embryophyta; Tracheophyta; Spermatophyta; Magnoliophyta; eudicotyledons; Gunneridae; Pentapetalae; rosids; malvids; Brassicales; Brassicaceae; Camelineae; Arabidopsis	GO:0005829^cellular_component^cytosol`GO:0022625^cellular_component^cytosolic large ribosomal subunit`GO:0022626^cellular_component^cytosolic ribosome`GO:0005886^cellular_component^plasma membrane`GO:0005774^cellular_component^vacuolar membrane`GO:0003735^molecular_function^structural constituent of ribosome`GO:0006412^biological_process^translation
TR82179|c3_g3	-9.37265	4.16391	3.99677e-05	0.0116362	0	0	602.272	839.61	PLY3_ARATH^PLY3_ARATH^Q:1-246,H:223-304^64.63%ID^E:5e-30^RecName: Full=Probable pectate lyase 3;^Eukaryota; Viridiplantae; Streptophyta; Embryophyta; Tracheophyta; Spermatophyta; Magnoliophyta; eudicotyledons; Gunneridae; Pentapetalae; rosids; malvids; Brassicales; Brassicaceae; Camelineae; Arabidopsis	GO:0046872^molecular_function^metal ion binding`GO:0030570^molecular_function^pectate lyase activity`GO:0045490^biological_process^pectin catabolic process`GO:0009664^biological_process^plant-type cell wall organization
TR116185|c0_g1	-9.38583	4.17611	4.1821e-05	0.0119631	0	0	20.073	22.427	LYK4_ARATH^LYK4_ARATH^Q:271-1740,H:5-546^30.22%ID^E:2e-54^RecName: Full=LysM domain receptor-like kinase 4;^Eukaryota; Viridiplantae; Streptophyta; Embryophyta; Tracheophyta; Spermatophyta; Magnoliophyta; eudicotyledons; Gunneridae; Pentapetalae; rosids; malvids; Brassicales; Brassicaceae; Camelineae; Arabidopsis	GO:0016021^cellular_component^integral component of membrane`GO:0005886^cellular_component^plasma membrane`GO:0005524^molecular_function^ATP binding`GO:0008061^molecular_function^chitin binding`GO:0004672^molecular_function^protein kinase activity`GO:0071323^biological_process^cellular response to chitin`GO:0071219^biological_process^cellular response to molecule of bacterial origin`GO:0045087^bi…
TR198264|c0_g1	-7.32416	4.66443	4.1982e-05	0.0119708	0	0.98	48.225	83.381	.	.
TR15441|c0_g1	-9.35597	4.14861	4.28148e-05	0.0121307	0	0	53.314	101.817	CX6B1_ARATH^CX6B1_ARATH^Q:656-522,H:146-190^91.11%ID^E:5e-23^RecName: Full=Cytochrome c oxidase subunit 6b-1;^Eukaryota; Viridiplantae; Streptophyta; Embryophyta; Tracheophyta; Spermatophyta; Magnoliophyta; eudicotyledons; Gunneridae; Pentapetalae; rosids; malvids; Brassicales; Brassicaceae; Camelineae; Arabidopsis	GO:0009507^cellular_component^chloroplast`GO:0009535^cellular_component^chloroplast thylakoid membrane`GO:0005739^cellular_component^mitochondrion`GO:0009579^cellular_component^thylakoid`GO:0005507^molecular_function^copper ion binding`GO:0004129^molecular_function^cytochrome-c oxidase activity`GO:0009651^biological_process^response to salt stress
TR87739|c5_g3	-9.37526	4.16592	4.30822e-05	0.0121537	0	0	29.998	34.459	FL3H_VITVI^FL3H_VITVI^Q:359-213,H:219-264^65.31%ID^E:2e-10^RecName: Full=Naringenin,2-oxoglutarate 3-dioxygenase;^Eukaryota; Viridiplantae; Streptophyta; Embryophyta; Tracheophyta; Spermatophyta; Magnoliophyta; eudicotyledons; Gunneridae; Pentapetalae; rosids; Vitales; Vitaceae; Vitis	GO:0031418^molecular_function^L-ascorbic acid binding`GO:0046872^molecular_function^metal ion binding`GO:0045486^molecular_function^naringenin 3-dioxygenase activity`GO:0009813^biological_process^flavonoid biosynthetic process
TR19314|c4_g8	-9.34681	4.13918	4.43802e-05	0.01232	0	0	97.248	138.047	IF4A1_ORYSJ^IF4A1_ORYSJ^Q:494-372,H:374-414^97.56%ID^E:2e-18^RecName: Full=Eukaryotic initiation factor 4A-1;^Eukaryota; Viridiplantae; Streptophyta; Embryophyta; Tracheophyta; Spermatophyta; Magnoliophyta; Liliopsida; Poales; Poaceae; BEP clade; Ehrhartoideae; Oryzeae; Oryza	GO:0005524^molecular_function^ATP binding`GO:0008026^molecular_function^ATP-dependent helicase activity`GO:0003743^molecular_function^translation initiation factor activity
TR232550|c6_g6	-9.34681	4.13918	4.44222e-05	0.01232	0	0	123.177	175.032	CIPKC_ARATH^CIPKC_ARATH^Q:1-429,H:34-176^93.01%ID^E:5e-88^RecName: Full=CBL-interacting serine/threonine-protein kinase 12;^Eukaryota; Viridiplantae; Streptophyta; Embryophyta; Tracheophyta; Spermatophyta; Magnoliophyta; eudicotyledons; Gunneridae; Pentapetalae; rosids; malvids; Brassicales; Brassicaceae; Camelineae; Arabidopsis	GO:0005524^molecular_function^ATP binding`GO:0004674^molecular_function^protein serine/threonine kinase activity`GO:0007165^biological_process^signal transduction
TR162935|c1_g21	-6.70457	5.00651	4.44493e-05	0.01232	7.779	0	129.566	297.698	.	.
TR241247|c0_g7	-9.41381	4.20234	4.5509e-05	0.0124982	0	0	190.008	168.419	.	.
TR35004|c0_g5	-9.35872	4.15176	4.55121e-05	0.0124982	0	0	52.419	125.414	HSP7S_SPIOL^HSP7S_SPIOL^Q:610-536,H:522-546^96%ID^E:4e-10^RecName: Full=Stromal 70 kDa heat shock-related protein, chloroplastic;^Eukaryota; Viridiplantae; Streptophyta; Embryophyta; Tracheophyta; Spermatophyta; Magnoliophyta; eudicotyledons; Gunneridae; Pentapetalae; Caryophyllales; Amaranthaceae; Chenopodioideae; Anserineae; Spinacia`HSP7S_SPIOL^HSP7S_SPIOL^Q:474-406,H:568-590^65.22%ID^E:4e-10^…	GO:0009570^cellular_component^chloroplast stroma`GO:0005524^molecular_function^ATP binding`GO:0006457^biological_process^protein folding
TR115892|c0_g6	-9.36493	4.15792	4.59705e-05	0.0125758	0	0	70.898	189.453	RS18_ARATH^RS18_ARATH^Q:482-339,H:105-152^100%ID^E:2e-13^RecName: Full=40S ribosomal protein S18;^Eukaryota; Viridiplantae; Streptophyta; Embryophyta; Tracheophyta; Spermatophyta; Magnoliophyta; eudicotyledons; Gunneridae; Pentapetalae; rosids; malvids; Brassicales; Brassicaceae; Camelineae; Arabidopsis	GO:0005618^cellular_component^cell wall`GO:0005829^cellular_component^cytosol`GO:0022626^cellular_component^cytosolic ribosome`GO:0022627^cellular_component^cytosolic small ribosomal subunit`GO:0016020^cellular_component^membrane`GO:0005730^cellular_component^nucleolus`GO:0005886^cellular_component^plasma membrane`GO:0009506^cellular_component^plasmodesma`GO:0005840^cellular_component^ribosome`GO…
TR67393|c0_g3	-9.31146	4.10567	4.76468e-05	0.0128146	0	0	546.415	918.814	.	.
TR70264|c2_g29	-9.33179	4.1259	4.90078e-05	0.0130955	0	0	113.532	260.4	DCAM_DATST^DCAM_DATST^Q:398-3,H:80-211^74.24%ID^E:2e-55^RecName: Full=S-adenosylmethionine decarboxylase proenzyme;^Eukaryota; Viridiplantae; Streptophyta; Embryophyta; Tracheophyta; Spermatophyta; Magnoliophyta; eudicotyledons; Gunneridae; Pentapetalae; asterids; lamiids; Solanales; Solanaceae; Solanoideae; Datureae; Datura	GO:0004014^molecular_function^adenosylmethionine decarboxylase activity`GO:0006557^biological_process^S-adenosylmethioninamine biosynthetic process`GO:0008295^biological_process^spermidine biosynthetic process`GO:0006597^biological_process^spermine biosynthetic process
TR105319|c56_g2	-9.32728	4.12177	5.08771e-05	0.013474	0	0	26.349	63.577	.	.
TR39490|c0_g1	-9.35753	4.14835	5.16751e-05	0.0135918	0	0	43.249	39.716	ISU1_ARATH^ISU1_ARATH^Q:922-512,H:19-155^82.48%ID^E:1e-77^RecName: Full=Iron-sulfur cluster assembly protein 1;^Eukaryota; Viridiplantae; Streptophyta; Embryophyta; Tracheophyta; Spermatophyta; Magnoliophyta; eudicotyledons; Gunneridae; Pentapetalae; rosids; malvids; Brassicales; Brassicaceae; Camelineae; Arabidopsis	GO:0005759^cellular_component^mitochondrial matrix`GO:0005739^cellular_component^mitochondrion`GO:0051537^molecular_function^2 iron, 2 sulfur cluster binding`GO:0005506^molecular_function^iron ion binding`GO:0005198^molecular_function^structural molecule activity`GO:0016226^biological_process^iron-sulfur cluster assembly
TR155310|c0_g7	-9.50836	4.29199	5.1779e-05	0.0135918	0	0	305.945	179.929	.	.
TR214633|c0_g1	-9.35599	4.14979	5.27518e-05	0.0137261	0	0	13.182	39.368	.	.
TR111799|c0_g4	-9.30091	4.09463	5.29531e-05	0.0137384	0	0	99.414	113.243	CML25_ARATH^CML25_ARATH^Q:1-165,H:124-178^76.36%ID^E:8e-20^RecName: Full=Probable calcium-binding protein CML25;^Eukaryota; Viridiplantae; Streptophyta; Embryophyta; Tracheophyta; Spermatophyta; Magnoliophyta; eudicotyledons; Gunneridae; Pentapetalae; rosids; malvids; Brassicales; Brassicaceae; Camelineae; Arabidopsis	GO:0005737^cellular_component^cytoplasm`GO:0005634^cellular_component^nucleus`GO:0005509^molecular_function^calcium ion binding`GO:0009409^biological_process^response to cold`GO:0048767^biological_process^root hair elongation
TR223285|c1_g4	-6.56844	5.21212	5.37732e-05	0.0138721	5.98	0	191.993	127.286	SUMO2_ARATH^SUMO2_ARATH^Q:627-358,H:7-94^92.22%ID^E:1e-50^RecName: Full=Small ubiquitin-related modifier 2;^Eukaryota; Viridiplantae; Streptophyta; Embryophyta; Tracheophyta; Spermatophyta; Magnoliophyta; eudicotyledons; Gunneridae; Pentapetalae; rosids; malvids; Brassicales; Brassicaceae; Camelineae; Arabidopsis	GO:0005737^cellular_component^cytoplasm`GO:0005634^cellular_component^nucleus
TR68198|c17_g4	-6.46754	5.73764	5.37904e-05	0.0138721	14.304	34.998	93.278	685.006	CUCM1_CUCME^CUCM1_CUCME^Q:252-43,H:666-731^40%ID^E:3e-07^RecName: Full=Cucumisin;^Eukaryota; Viridiplantae; Streptophyta; Embryophyta; Tracheophyta; Spermatophyta; Magnoliophyta; eudicotyledons; Gunneridae; Pentapetalae; rosids; fabids; Cucurbitales; Cucurbitaceae; Benincaseae; Cucumis	GO:0005576^cellular_component^extracellular region`GO:0004252^molecular_function^serine-type endopeptidase activity
TR19037|c2_g2	-7.48486	4.51322	5.39346e-05	0.0138721	0.42	0	44.172	81.245	.	.
TR127165|c0_g6	-9.26755	4.06367	5.41366e-05	0.013884	0	0	39.209	66.872	DNJ11_ARATH^DNJ11_ARATH^Q:68-391,H:66-161^49.54%ID^E:1e-23^RecName: Full=Chaperone protein dnaJ 11, chloroplastic;^Eukaryota; Viridiplantae; Streptophyta; Embryophyta; Tracheophyta; Spermatophyta; Magnoliophyta; eudicotyledons; Gunneridae; Pentapetalae; rosids; malvids; Brassicales; Brassicaceae; Camelineae; Arabidopsis	GO:0009507^cellular_component^chloroplast`GO:0009570^cellular_component^chloroplast stroma`GO:0005634^cellular_component^nucleus`GO:0009536^cellular_component^plastid
TR33559|c1_g23	-9.28505	4.07956	5.43977e-05	0.0139095	0	0	269.042	325.555	YSL6_ARATH^YSL6_ARATH^Q:314-3,H:571-674^86.54%ID^E:2e-58^RecName: Full=Probable metal-nicotianamine transporter YSL6;^Eukaryota; Viridiplantae; Streptophyta; Embryophyta; Tracheophyta; Spermatophyta; Magnoliophyta; eudicotyledons; Gunneridae; Pentapetalae; rosids; malvids; Brassicales; Brassicaceae; Camelineae; Arabidopsis	GO:0016021^cellular_component^integral component of membrane`GO:0005774^cellular_component^vacuolar membrane`GO:0055085^biological_process^transmembrane transport
TR108802|c0_g2	-9.48462	4.26914	5.52278e-05	0.0140428	0	0	124.03	73.857	.	.
TR155097|c2_g1	-9.25141	4.04837	5.59013e-05	0.0141335	0	0	11.448	25.319	.	.
TR150536|c0_g4	-9.27172	4.06844	5.70646e-05	0.0143464	0	0	11.434	39.278	.	.
TR126138|c0_g2	-9.34074	4.13541	5.81986e-05	0.0145904	0	0	127.762	411.487	.	.
TR147515|c1_g1	-9.2478	4.04529	5.9236e-05	0.0148088	0	0	55.173	116.052	ATP5H_ARATH^ATP5H_ARATH^Q:590-477,H:131-168^89.47%ID^E:3e-15^RecName: Full=ATP synthase subunit d, mitochondrial;^Eukaryota; Viridiplantae; Streptophyta; Embryophyta; Tracheophyta; Spermatophyta; Magnoliophyta; eudicotyledons; Gunneridae; Pentapetalae; rosids; malvids; Brassicales; Brassicaceae; Camelineae; Arabidopsis	GO:0009507^cellular_component^chloroplast`GO:0009535^cellular_component^chloroplast thylakoid membrane`GO:0022626^cellular_component^cytosolic ribosome`GO:0005753^cellular_component^mitochondrial proton-transporting ATP synthase complex`GO:0000276^cellular_component^mitochondrial proton-transporting ATP synthase complex, coupling factor F(o)`GO:0005739^cellular_component^mitochondrion`GO:0005730^…
TR205680|c2_g18	-9.28775	4.08148	6.11422e-05	0.0151204	0	0	569.241	543.88	.	.
TR240676|c1_g5	-9.28776	4.08148	6.11601e-05	0.0151204	0	0	173.164	165.916	.	.
TR124546|c1_g1	-9.29806	4.09117	6.14291e-05	0.015145	0	0	103.146	92.323	.	.
TR29294|c0_g1	-9.36367	4.15801	6.25244e-05	0.0152883	0	0	12.147	47.002	FB253_ARATH^FB253_ARATH^Q:1099-707,H:36-170^29.79%ID^E:6e-06^RecName: Full=F-box protein At5g07610;^Eukaryota; Viridiplantae; Streptophyta; Embryophyta; Tracheophyta; Spermatophyta; Magnoliophyta; eudicotyledons; Gunneridae; Pentapetalae; rosids; malvids; Brassicales; Brassicaceae; Camelineae; Arabidopsis	.
TR49829|c0_g2	-9.2175	4.01606	6.40203e-05	0.0155235	0	0	25.189	46.918	.	.
TR67401|c0_g1	-9.20815	4.00649	6.53761e-05	0.0157225	0	0	40.915	59.262	ENT1_ARATH^ENT1_ARATH^Q:630-4,H:57-266^64.76%ID^E:1e-63^RecName: Full=Equilibrative nucleotide transporter 1;^Eukaryota; Viridiplantae; Streptophyta; Embryophyta; Tracheophyta; Spermatophyta; Magnoliophyta; eudicotyledons; Gunneridae; Pentapetalae; rosids; malvids; Brassicales; Brassicaceae; Camelineae; Arabidopsis	GO:0016021^cellular_component^integral component of membrane`GO:0005774^cellular_component^vacuolar membrane`GO:0010174^molecular_function^nucleoside transmembrane transporter activity, against a concentration gradient`GO:1901642^biological_process^nucleoside transmembrane transport
TR12162|c1_g6	-6.65341	4.4789	6.57093e-05	0.0157225	0.677	0	32.038	62.737	CB121_HORVU^CB121_HORVU^Q:1133-927,H:174-242^86.96%ID^E:2e-34^RecName: Full=Chlorophyll a-b binding protein 1B-21, chloroplastic;^Eukaryota; Viridiplantae; Streptophyta; Embryophyta; Tracheophyta; Spermatophyta; Magnoliophyta; Liliopsida; Poales; Poaceae; BEP clade; Pooideae; Triticeae; Hordeum	GO:0009941^cellular_component^chloroplast envelope`GO:0009535^cellular_component^chloroplast thylakoid membrane`GO:0016021^cellular_component^integral component of membrane`GO:0009522^cellular_component^photosystem I`GO:0009523^cellular_component^photosystem II`GO:0010287^cellular_component^plastoglobule`GO:0016168^molecular_function^chlorophyll binding`GO:0046872^molecular_function^metal ion bin…
TR200456|c2_g8	-9.22668	4.02551	6.68625e-05	0.0159131	0	0	268.567	647.042	.	.
TR147120|c1_g1	-9.20102	3.99945	6.84631e-05	0.0161688	0	0	258.488	353.737	.	.
TR209413|c0_g7	-9.21557	4.01271	7.06995e-05	0.0165781	0	0	292.567	315.737	BGA13_ARATH^BGA13_ARATH^Q:1-177,H:786-848^42.86%ID^E:5e-11^RecName: Full=Beta-galactosidase 13;^Eukaryota; Viridiplantae; Streptophyta; Embryophyta; Tracheophyta; Spermatophyta; Magnoliophyta; eudicotyledons; Gunneridae; Pentapetalae; rosids; malvids; Brassicales; Brassicaceae; Camelineae; Arabidopsis	GO:0048046^cellular_component^apoplast`GO:0004565^molecular_function^beta-galactosidase activity`GO:0030246^molecular_function^carbohydrate binding`GO:0005975^biological_process^carbohydrate metabolic process
TR140022|c0_g2	-9.17923	3.97899	7.0771e-05	0.0165781	0	0	180.014	275.349	RL211_ARATH^RL211_ARATH^Q:4-168,H:110-164^94.55%ID^E:2e-28^RecName: Full=60S ribosomal protein L21-1;^Eukaryota; Viridiplantae; Streptophyta; Embryophyta; Tracheophyta; Spermatophyta; Magnoliophyta; eudicotyledons; Gunneridae; Pentapetalae; rosids; malvids; Brassicales; Brassicaceae; Camelineae; Arabidopsis	GO:0009507^cellular_component^chloroplast`GO:0022625^cellular_component^cytosolic large ribosomal subunit`GO:0022626^cellular_component^cytosolic ribosome`GO:0005730^cellular_component^nucleolus`GO:0003735^molecular_function^structural constituent of ribosome`GO:0006412^biological_process^translation
TR230376|c2_g10	-5.19685	6.78454	7.1379e-05	0.0166767	45.621	20.224	461.412	588.68	CFI_CAMSI^CFI_CAMSI^Q:401-3,H:12-144^58.65%ID^E:2e-54^RecName: Full=Chalcone--flavonone isomerase;^Eukaryota; Viridiplantae; Streptophyta; Embryophyta; Tracheophyta; Spermatophyta; Magnoliophyta; eudicotyledons; Gunneridae; Pentapetalae; asterids; Ericales; Theaceae; Camellia	GO:0045430^molecular_function^chalcone isomerase activity`GO:0009813^biological_process^flavonoid biosynthetic process
TR38091|c0_g3	-9.216	4.01554	7.18251e-05	0.0167371	0	0	30.165	76.144	NDUS6_ARATH^NDUS6_ARATH^Q:130-432,H:1-107^67.29%ID^E:1e-44^RecName: Full=NADH dehydrogenase [ubiquinone] iron-sulfur protein 6, mitochondrial;^Eukaryota; Viridiplantae; Streptophyta; Embryophyta; Tracheophyta; Spermatophyta; Magnoliophyta; eudicotyledons; Gunneridae; Pentapetalae; rosids; malvids; Brassicales; Brassicaceae; Camelineae; Arabidopsis	GO:0005743^cellular_component^mitochondrial inner membrane`GO:0005739^cellular_component^mitochondrion`GO:0070469^cellular_component^respiratory chain`GO:0055114^biological_process^oxidation-reduction process
TR227513|c0_g2	-9.17434	3.97452	7.23836e-05	0.0167698	0	0	83.101	135.868	CB21_RAPSA^CB21_RAPSA^Q:21-161,H:78-124^97.87%ID^E:1e-24^RecName: Full=Chlorophyll a-b binding of LHCII type 1 protein;^Eukaryota; Viridiplantae; Streptophyta; Embryophyta; Tracheophyta; Spermatophyta; Magnoliophyta; eudicotyledons; Gunneridae; Pentapetalae; rosids; malvids; Brassicales; Brassicaceae; Brassiceae; Raphanus	GO:0009535^cellular_component^chloroplast thylakoid membrane`GO:0016021^cellular_component^integral component of membrane`GO:0009522^cellular_component^photosystem I`GO:0009523^cellular_component^photosystem II`GO:0016168^molecular_function^chlorophyll binding`GO:0046872^molecular_function^metal ion binding`GO:0009765^biological_process^photosynthesis, light harvesting`GO:0018298^biological_proce…
TR3951|c5_g3	-9.17554	3.97588	7.25571e-05	0.0167698	0	0	32.905	63.589	.	.
TR81047|c1_g3	-9.17314	3.97315	7.27167e-05	0.0167698	0	0	37.308	55.704	.	.
TR225505|c3_g1	-9.16453	3.96557	7.34177e-05	0.0168444	0	0	261.857	491.082	.	.
TR189701|c5_g24	-9.19225	3.9928	7.5349e-05	0.017199	0	0	429.318	1083.82	PLY59_SOLLC^PLY59_SOLLC^Q:7-240,H:81-156^65.38%ID^E:5e-28^RecName: Full=Probable pectate lyase P59;^Eukaryota; Viridiplantae; Streptophyta; Embryophyta; Tracheophyta; Spermatophyta; Magnoliophyta; eudicotyledons; Gunneridae; Pentapetalae; asterids; lamiids; Solanales; Solanaceae; Solanoideae; Solaneae; Solanum; Lycopersicon	GO:0046872^molecular_function^metal ion binding`GO:0030570^molecular_function^pectate lyase activity`GO:0045490^biological_process^pectin catabolic process
TR18091|c0_g2	-9.83176	4.60187	7.62079e-05	0.0173034	0	0	151.33	34.993	.	.
TR162469|c1_g22	-9.15345	3.95519	7.6388e-05	0.0173034	0	0	83.968	171.665	.	.
TR25557|c1_g1	-5.64087	6.01207	7.69314e-05	0.0173824	3.325	8.589	181.146	449.163	RL6_MESCR^RL6_MESCR^Q:49-633,H:11-205^84.62%ID^E:1e-94^RecName: Full=60S ribosomal protein L6;^Eukaryota; Viridiplantae; Streptophyta; Embryophyta; Tracheophyta; Spermatophyta; Magnoliophyta; eudicotyledons; Gunneridae; Pentapetalae; Caryophyllales; Aizoaceae; Mesembryanthemum	GO:0005840^cellular_component^ribosome`GO:0003735^molecular_function^structural constituent of ribosome`GO:0006412^biological_process^translation
TR211545|c3_g14	-9.14602	3.94787	7.74036e-05	0.0173942	0	0	323.823	604.769	.	.
TR237219|c0_g9	-9.14725	3.94814	7.85716e-05	0.017575	0	0	382.686	511.852	.	.
TR107536|c0_g1	-9.18734	3.98839	8.14177e-05	0.0180309	0	0	55.494	151.729	.	.
TR173014|c4_g5	-9.15605	3.95579	8.31394e-05	0.0183666	0	0	935.657	978.454	.	.
TR158227|c3_g1	-9.1435	3.94619	8.33778e-05	0.0183738	0	0	29.648	70.329	TMK1_ARATH^TMK1_ARATH^Q:819-277,H:267-446^58.79%ID^E:1e-57^RecName: Full=Probable receptor protein kinase TMK1;^Eukaryota; Viridiplantae; Streptophyta; Embryophyta; Tracheophyta; Spermatophyta; Magnoliophyta; eudicotyledons; Gunneridae; Pentapetalae; rosids; malvids; Brassicales; Brassicaceae; Camelineae; Arabidopsis`TMK1_ARATH^TMK1_ARATH^Q:651-352,H:26-121^32%ID^E:2e-07^RecName: Full=Probable re…	GO:0005576^cellular_component^extracellular region`GO:0016021^cellular_component^integral component of membrane`GO:0005886^cellular_component^plasma membrane`GO:0005524^molecular_function^ATP binding`GO:0004675^molecular_function^transmembrane receptor protein serine/threonine kinase activity`GO:0007165^biological_process^signal transduction`GO:0007178^biological_process^transmembrane receptor pr…
TR91855|c2_g6	-9.11331	3.91637	8.51012e-05	0.0185702	0	0	76.588	125.198	.	.
TR66829|c0_g4	-9.112	3.91488	8.56567e-05	0.01861	0	0	70.353	105.298	.	.
TR131697|c2_g7	-9.25068	4.0447	8.57009e-05	0.01861	0	0	779.113	539.764	.	.
TR14022|c4_g3	-9.10561	3.90877	8.59349e-05	0.0186156	0	0	58.765	98.594	.	.
TR235494|c1_g4	-9.10956	3.91326	8.66667e-05	0.0187213	0	0	66.901	128.991	SUCB_ORYSJ^SUCB_ORYSJ^Q:1-123,H:365-405^92.68%ID^E:1e-15^RecName: Full=Succinyl-CoA ligase [ADP-forming] subunit beta, mitochondrial;^Eukaryota; Viridiplantae; Streptophyta; Embryophyta; Tracheophyta; Spermatophyta; Magnoliophyta; Liliopsida; Poales; Poaceae; BEP clade; Ehrhartoideae; Oryzeae; Oryza	GO:0005739^cellular_component^mitochondrion`GO:0005524^molecular_function^ATP binding`GO:0005507^molecular_function^copper ion binding`GO:0004775^molecular_function^succinate-CoA ligase (ADP-forming) activity`GO:0006094^biological_process^gluconeogenesis`GO:0006096^biological_process^glycolytic process`GO:0019243^biological_process^methylglyoxal catabolic process to D-lactate`GO:0009853^biologica…
TR42778|c0_g27	-9.16109	3.96033	8.68893e-05	0.0187213	0	0	133.214	130.749	.	.
TR138193|c1_g20	-9.13102	3.93428	8.70525e-05	0.0187213	0	0	35.17	82.325	.	.
TR78174|c1_g3	-9.14362	3.94385	8.77338e-05	0.0188193	0	0	85.799	88.098	.	.
TR216905|c0_g2	-9.17032	3.97242	8.79297e-05	0.0188193	0	0	13.126	24.833	.	.
TR98311|c2_g5	-9.11845	3.92227	8.90692e-05	0.0190176	0	0	55.522	128.619	.	.
TR41362|c4_g1	-6.47867	4.78503	9.12356e-05	0.0193873	1.331	0	25.133	64.207	.	.
TR143313|c0_g2	-7.29571	4.33002	9.44962e-05	0.0198663	0.662	0	56.319	109.967	.	.
TR90487|c5_g13	-9.13341	3.93716	9.46545e-05	0.0198663	0	0	312.235	883.809	.	.
TR165862|c0_g6	-9.21647	4.01193	9.55937e-05	0.0199337	0	0	86.037	59.736	.	.
TR158637|c0_g2	-9.07868	3.88406	9.69176e-05	0.0201627	0	0	48.868	98.606	.	.
TR192572|c1_g4	-9.08517	3.89026	9.72675e-05	0.0201884	0	0	61.868	126.53	.	.
TR226245|c2_g11	-7.28714	4.32175	9.78338e-05	0.0202589	7.911	0	645.801	1340.49	.	.
TR116469|c1_g7	-9.06144	3.86682	9.99593e-05	0.0204616	0	0	60.051	90.811	.	.
TR145613|c0_g5	-9.06527	3.86994	0.000100513	0.0205279	0	0	152.826	197.573	PUM4_ARATH^PUM4_ARATH^Q:365-3,H:857-977^86.78%ID^E:5e-68^RecName: Full=Pumilio homolog 4;^Eukaryota; Viridiplantae; Streptophyta; Embryophyta; Tracheophyta; Spermatophyta; Magnoliophyta; eudicotyledons; Gunneridae; Pentapetalae; rosids; malvids; Brassicales; Brassicaceae; Camelineae; Arabidopsis`PUM4_ARATH^PUM4_ARATH^Q:362-3,H:713-826^25.83%ID^E:1e-07^RecName: Full=Pumilio homolog 4;^Eukaryota; V…	GO:0005737^cellular_component^cytoplasm`GO:0003729^molecular_function^mRNA binding`GO:0006417^biological_process^regulation of translation
TR28635|c0_g1	-9.40809	4.19341	0.000103084	0.0209095	0	0	272.578	108.298	RS15A_BRANA^RS15A_BRANA^Q:2-124,H:90-130^100%ID^E:4e-21^RecName: Full=40S ribosomal protein S15a;^Eukaryota; Viridiplantae; Streptophyta; Embryophyta; Tracheophyta; Spermatophyta; Magnoliophyta; eudicotyledons; Gunneridae; Pentapetalae; rosids; malvids; Brassicales; Brassicaceae; Brassiceae; Brassica	GO:0005840^cellular_component^ribosome`GO:0003735^molecular_function^structural constituent of ribosome`GO:0006412^biological_process^translation
TR68198|c17_g3	-9.87365	4.65462	0.000104433	0.021035	0	0	22.379	366.052	SDD1_ARATH^SDD1_ARATH^Q:508-11,H:559-720^44.44%ID^E:3e-35^RecName: Full=Subtilisin-like protease SDD1 {ECO:0000303|PubMed:10809670};^Eukaryota; Viridiplantae; Streptophyta; Embryophyta; Tracheophyta; Spermatophyta; Magnoliophyta; eudicotyledons; Gunneridae; Pentapetalae; rosids; malvids; Brassicales; Brassicaceae; Camelineae; Arabidopsis	GO:0048046^cellular_component^apoplast`GO:0005618^cellular_component^cell wall`GO:0009897^cellular_component^external side of plasma membrane`GO:0004252^molecular_function^serine-type endopeptidase activity`GO:0008152^biological_process^metabolic process`GO:0042127^biological_process^regulation of cell proliferation`GO:0010103^biological_process^stomatal complex morphogenesis
TR28461|c1_g1	-6.51645	4.34588	0.000104468	0.021035	0.833	0	22.337	51.125	PROT1_ARATH^PROT1_ARATH^Q:816-911,H:34-65^81.25%ID^E:3e-06^RecName: Full=Proline transporter 1;^Eukaryota; Viridiplantae; Streptophyta; Embryophyta; Tracheophyta; Spermatophyta; Magnoliophyta; eudicotyledons; Gunneridae; Pentapetalae; rosids; malvids; Brassicales; Brassicaceae; Camelineae; Arabidopsis	GO:0016021^cellular_component^integral component of membrane`GO:0005886^cellular_component^plasma membrane`GO:0015193^molecular_function^L-proline transmembrane transporter activity`GO:0035524^biological_process^proline transmembrane transport`GO:0015824^biological_process^proline transport
TR171508|c2_g12	-9.03621	3.84302	0.000104706	0.021035	0	0	454.311	729.001	CXE1_ARATH^CXE1_ARATH^Q:15-245,H:107-182^54.55%ID^E:9e-22^RecName: Full=Probable carboxylesterase 1;^Eukaryota; Viridiplantae; Streptophyta; Embryophyta; Tracheophyta; Spermatophyta; Magnoliophyta; eudicotyledons; Gunneridae; Pentapetalae; rosids; malvids; Brassicales; Brassicaceae; Camelineae; Arabidopsis	GO:0052689^molecular_function^carboxylic ester hydrolase activity
TR221186|c0_g2	-9.04005	3.84612	0.000106384	0.0211935	0	0	100.602	136.258	.	.
TR83933|c1_g5	-9.03863	3.84447	0.000109499	0.0217171	0	0	42.341	51.815	PUB53_ARATH^PUB53_ARATH^Q:1-246,H:696-776^37.65%ID^E:4e-07^RecName: Full=Putative U-box domain-containing protein 53;^Eukaryota; Viridiplantae; Streptophyta; Embryophyta; Tracheophyta; Spermatophyta; Magnoliophyta; eudicotyledons; Gunneridae; Pentapetalae; rosids; malvids; Brassicales; Brassicaceae; Camelineae; Arabidopsis	GO:0005524^molecular_function^ATP binding`GO:0016874^molecular_function^ligase activity`GO:0004674^molecular_function^protein serine/threonine kinase activity`GO:0004842^molecular_function^ubiquitin-protein transferase activity
TR211545|c3_g28	-9.02656	3.83324	0.00011056	0.0218789	0	0	103.328	138.839	ARF_VIGUN^ARF_VIGUN^Q:32-427,H:1-132^100%ID^E:9e-93^RecName: Full=ADP-ribosylation factor;^Eukaryota; Viridiplantae; Streptophyta; Embryophyta; Tracheophyta; Spermatophyta; Magnoliophyta; eudicotyledons; Gunneridae; Pentapetalae; rosids; fabids; Fabales; Fabaceae; Papilionoideae; Phaseoleae; Vigna	GO:0005794^cellular_component^Golgi apparatus`GO:0005525^molecular_function^GTP binding`GO:0015031^biological_process^protein transport`GO:0007264^biological_process^small GTPase mediated signal transduction`GO:0016192^biological_process^vesicle-mediated transport
TR95397|c0_g3	-9.11605	3.91664	0.000111363	0.0219457	0	0	59.827	48.52	.	.
TR39108|c2_g9	-9.22656	4.02079	0.000111389	0.0219457	0	0	435.385	259.476	.	.
TR208117|c1_g7	-9.01441	3.82195	0.000112179	0.0220041	0	0	186.639	270.362	.	.
TR193802|c0_g2	-9.04328	3.85121	0.000114626	0.0223858	0	0	112.442	288.798	XTH28_ARATH^XTH28_ARATH^Q:1-351,H:194-306^54.7%ID^E:9e-39^RecName: Full=Probable xyloglucan endotransglucosylase/hydrolase protein 28;^Eukaryota; Viridiplantae; Streptophyta; Embryophyta; Tracheophyta; Spermatophyta; Magnoliophyta; eudicotyledons; Gunneridae; Pentapetalae; rosids; malvids; Brassicales; Brassicaceae; Camelineae; Arabidopsis	GO:0048046^cellular_component^apoplast`GO:0005618^cellular_component^cell wall`GO:0004553^molecular_function^hydrolase activity, hydrolyzing O-glycosyl compounds`GO:0016762^molecular_function^xyloglucan:xyloglucosyl transferase activity`GO:0071555^biological_process^cell wall organization`GO:0006073^biological_process^cellular glucan metabolic process`GO:0010154^biological_process^fruit developme…
TR94201|c1_g12	-9.03585	3.84115	0.000121752	0.0233682	0	0	89.601	91.291	.	.
TR188888|c0_g1	-9.01103	3.82088	0.000127446	0.0240907	0	0	29.229	78.742	.	.
TR69553|c0_g3	-8.96572	3.77555	0.000129651	0.0243093	0	0	33.227	44.703	RSH2_ORYSJ^RSH2_ORYSJ^Q:854-3,H:151-442^71.23%ID^E:4e-144^RecName: Full=Probable GTP diphosphokinase RSH2, chloroplastic;^Eukaryota; Viridiplantae; Streptophyta; Embryophyta; Tracheophyta; Spermatophyta; Magnoliophyta; Liliopsida; Poales; Poaceae; BEP clade; Ehrhartoideae; Oryzeae; Oryza	GO:0009507^cellular_component^chloroplast`GO:0005524^molecular_function^ATP binding`GO:0005525^molecular_function^GTP binding`GO:0008728^molecular_function^GTP diphosphokinase activity`GO:0016301^molecular_function^kinase activity`GO:0015969^biological_process^guanosine tetraphosphate metabolic process
TR237219|c0_g12	-9.09572	3.89657	0.000131578	0.0245161	0	0	180.74	128.973	.	.
TR221441|c1_g1	-8.97514	3.78638	0.000132567	0.024649	0	0	8.499	20.146	7OMT_PAPSO^7OMT_PAPSO^Q:125-1159,H:5-355^53.28%ID^E:3e-119^RecName: Full=(R,S)-reticuline 7-O-methyltransferase;^Eukaryota; Viridiplantae; Streptophyta; Embryophyta; Tracheophyta; Spermatophyta; Magnoliophyta; eudicotyledons; Ranunculales; Papaveraceae; Papaveroideae; Papaver	GO:0042802^molecular_function^identical protein binding`GO:0008171^molecular_function^O-methyltransferase activity`GO:0009821^biological_process^alkaloid biosynthetic process
TR138262|c0_g1	-8.93814	3.75091	0.000139688	0.0258115	0	0	20.171	41.054	PITH1_ARATH^PITH1_ARATH^Q:183-671,H:14-176^85.89%ID^E:1e-98^RecName: Full=PITH domain-containing protein At3g04780;^Eukaryota; Viridiplantae; Streptophyta; Embryophyta; Tracheophyta; Spermatophyta; Magnoliophyta; eudicotyledons; Gunneridae; Pentapetalae; rosids; malvids; Brassicales; Brassicaceae; Camelineae; Arabidopsis	GO:0015035^molecular_function^protein disulfide oxidoreductase activity`GO:0045454^biological_process^cell redox homeostasis`GO:0006662^biological_process^glycerol ether metabolic process
TR53254|c1_g7	-7.2117	4.55707	0.000141523	0.0260967	0	5.251	170.802	268.808	AX10A_SOYBN^AX10A_SOYBN^Q:295-65,H:10-87^46.15%ID^E:3e-19^RecName: Full=Auxin-induced protein X10A;^Eukaryota; Viridiplantae; Streptophyta; Embryophyta; Tracheophyta; Spermatophyta; Magnoliophyta; eudicotyledons; Gunneridae; Pentapetalae; rosids; fabids; Fabales; Fabaceae; Papilionoideae; Phaseoleae; Glycine; Soja	GO:0009734^biological_process^auxin-activated signaling pathway
TR124692|c1_g11	-9.11373	3.9205	0.00014186	0.0261048	0	0	139.686	642.259	PSBP2_ARATH^PSBP2_ARATH^Q:1-201,H:59-125^86.57%ID^E:6e-36^RecName: Full=Putative oxygen-evolving enhancer protein 2-2;^Eukaryota; Viridiplantae; Streptophyta; Embryophyta; Tracheophyta; Spermatophyta; Magnoliophyta; eudicotyledons; Gunneridae; Pentapetalae; rosids; malvids; Brassicales; Brassicaceae; Camelineae; Arabidopsis	GO:0019898^cellular_component^extrinsic component of membrane`GO:0009654^cellular_component^photosystem II oxygen evolving complex`GO:0005509^molecular_function^calcium ion binding`GO:0015979^biological_process^photosynthesis
TR13539|c0_g2	-8.93094	3.74408	0.000143428	0.0261939	0	0	10.064	22.355	.	.
TR131697|c2_g17	-8.92988	3.7414	0.00014525	0.026402	0	0	552.901	689.447	.	.
TR108698|c2_g2	-8.91865	3.73141	0.00014748	0.0266056	0	0	10.847	16.785	BXL7_ARATH^BXL7_ARATH^Q:2458-380,H:79-765^63.88%ID^E:0^RecName: Full=Probable beta-D-xylosidase 7;^Eukaryota; Viridiplantae; Streptophyta; Embryophyta; Tracheophyta; Spermatophyta; Magnoliophyta; eudicotyledons; Gunneridae; Pentapetalae; rosids; malvids; Brassicales; Brassicaceae; Camelineae; Arabidopsis	GO:0048046^cellular_component^apoplast`GO:0005618^cellular_component^cell wall`GO:0009507^cellular_component^chloroplast`GO:0009505^cellular_component^plant-type cell wall`GO:0009506^cellular_component^plasmodesma`GO:0005578^cellular_component^proteinaceous extracellular matrix`GO:0004553^molecular_function^hydrolase activity, hydrolyzing O-glycosyl compounds`GO:0005975^biological_process^carbohy…
TR185706|c0_g1	-8.92261	3.73447	0.000152589	0.0271825	0	0	30.724	37.802	.	.
TR188094|c1_g4	-8.94996	3.76327	0.000156838	0.027842	0	0	75.819	214.634	NLTP_PRUAV^NLTP_PRUAV^Q:398-285,H:80-117^71.05%ID^E:2e-11^RecName: Full=Non-specific lipid-transfer protein;^Eukaryota; Viridiplantae; Streptophyta; Embryophyta; Tracheophyta; Spermatophyta; Magnoliophyta; eudicotyledons; Gunneridae; Pentapetalae; rosids; fabids; Rosales; Rosaceae; Maloideae; Amygdaleae; Prunus	GO:0008289^molecular_function^lipid binding`GO:0006869^biological_process^lipid transport
TR139161|c0_g1	-8.88909	3.70333	0.000157392	0.027842	0	0	49.05	70.142	.	.
TR180476|c0_g3	-8.90345	3.71836	0.000157428	0.027842	0	0	21.764	48.052	.	.
TR116154|c4_g9	-8.88121	3.69727	0.00016185	0.0282589	0	0	67.138	142.391	MT3_ACTDE^MT3_ACTDE^Q:375-241,H:1-45^53.33%ID^E:1e-08^RecName: Full=Metallothionein-like protein type 3;^Eukaryota; Viridiplantae; Streptophyta; Embryophyta; Tracheophyta; Spermatophyta; Magnoliophyta; eudicotyledons; Gunneridae; Pentapetalae; asterids; Ericales; Actinidiaceae; Actinidia	GO:0046872^molecular_function^metal ion binding
TR124359|c3_g18	-8.87767	3.69319	0.000161918	0.0282589	0	0	594.486	1026.42	CB2D_SOLLC^CB2D_SOLLC^Q:226-2,H:13-87^92%ID^E:2e-44^RecName: Full=Chlorophyll a-b binding protein 1D;^Eukaryota; Viridiplantae; Streptophyta; Embryophyta; Tracheophyta; Spermatophyta; Magnoliophyta; eudicotyledons; Gunneridae; Pentapetalae; asterids; lamiids; Solanales; Solanaceae; Solanoideae; Solaneae; Solanum; Lycopersicon	GO:0009535^cellular_component^chloroplast thylakoid membrane`GO:0016021^cellular_component^integral component of membrane`GO:0009522^cellular_component^photosystem I`GO:0009523^cellular_component^photosystem II`GO:0016168^molecular_function^chlorophyll binding`GO:0046872^molecular_function^metal ion binding`GO:0009765^biological_process^photosynthesis, light harvesting`GO:0018298^biological_proce…
TR4575|c4_g12	-8.98082	3.79347	0.00016201	0.0282589	0	0	8.792	31.627	.	.
TR149793|c0_g1	-8.98082	3.79347	0.000162115	0.0282589	0	0	34.219	122.527	UBIQ_WHEAT^UBIQ_WHEAT^Q:475-251,H:1-74^46.67%ID^E:1e-15^RecName: Full=Ubiquitin;^Eukaryota; Viridiplantae; Streptophyta; Embryophyta; Tracheophyta; Spermatophyta; Magnoliophyta; Liliopsida; Poales; Poaceae; BEP clade; Pooideae; Triticeae; Triticum	GO:0005737^cellular_component^cytoplasm`GO:0005634^cellular_component^nucleus
TR32843|c0_g3	-8.90512	3.72032	0.000162985	0.0283001	0	0	22.114	50.152	.	.
TR42778|c0_g10	-8.92129	3.73608	0.000166548	0.0287509	0	0	72.743	199.001	.	.
TR168541|c1_g1	-9.34158	4.14089	0.000168485	0.0289732	0	0	140.147	1299.5	.	.
TR52054|c1_g3	-8.86255	3.67887	0.000169865	0.0290985	0	0	102.503	174.138	.	.
TR232996|c0_g3	-8.8586	3.67586	0.000174449	0.0297046	0	0	38.664	79.3	.	.
TR200729|c0_g1	-8.84541	3.66225	0.000175881	0.0297424	0	0	183.41	277.797	.	.
TR230379|c1_g2	-7.25651	4.28961	0.000175938	0.0297424	1.736	0	84.891	377.928	.	.
TR140996|c5_g8	-8.87053	3.68492	0.000175957	0.0297424	0	0	81.718	93.235	.	.
TR67907|c0_g1	-8.86293	3.67769	0.000182411	0.0306592	0	0	152.113	172.836	ACCO_ACTDE^ACCO_ACTDE^Q:1-351,H:192-309^86.44%ID^E:3e-68^RecName: Full=1-aminocyclopropane-1-carboxylate oxidase;^Eukaryota; Viridiplantae; Streptophyta; Embryophyta; Tracheophyta; Spermatophyta; Magnoliophyta; eudicotyledons; Gunneridae; Pentapetalae; asterids; Ericales; Actinidiaceae; Actinidia	GO:0009815^molecular_function^1-aminocyclopropane-1-carboxylate oxidase activity`GO:0031418^molecular_function^L-ascorbic acid binding`GO:0046872^molecular_function^metal ion binding`GO:0016706^molecular_function^oxidoreductase activity, acting on paired donors, with incorporation or reduction of molecular oxygen, 2-oxoglutarate as one donor, and incorporation of one atom each of oxygen into both…
TR80596|c4_g11	-8.83748	3.65627	0.000183571	0.0306808	0	0	23.232	51.395	.	.
TR222572|c0_g2	-8.97676	3.78303	0.000184201	0.0307285	0	0	17.151	11.366	FBK50_ARATH^FBK50_ARATH^Q:1835-639,H:4-423^25.93%ID^E:1e-23^RecName: Full=F-box/kelch-repeat protein At3g06240;^Eukaryota; Viridiplantae; Streptophyta; Embryophyta; Tracheophyta; Spermatophyta; Magnoliophyta; eudicotyledons; Gunneridae; Pentapetalae; rosids; malvids; Brassicales; Brassicaceae; Camelineae; Arabidopsis	.
TR102223|c3_g22	-8.9236	3.73365	0.000185648	0.0308813	0	0	87.435	72.891	.	.
TR78512|c0_g1	-6.36298	4.19402	0.000186438	0.0309282	0.491	0	26.419	22.787	.	.
TR134948|c1_g2	-8.8952	3.71231	0.000192887	0.0318207	0	0	50.308	165.862	Y4391_ARATH^Y4391_ARATH^Q:3-452,H:612-760^85.33%ID^E:7e-84^RecName: Full=Probable receptor-like protein kinase At4g39110;^Eukaryota; Viridiplantae; Streptophyta; Embryophyta; Tracheophyta; Spermatophyta; Magnoliophyta; eudicotyledons; Gunneridae; Pentapetalae; rosids; malvids; Brassicales; Brassicaceae; Camelineae; Arabidopsis	GO:0009507^cellular_component^chloroplast`GO:0016021^cellular_component^integral component of membrane`GO:0005524^molecular_function^ATP binding`GO:0004674^molecular_function^protein serine/threonine kinase activity
TR148026|c1_g5	-8.83807	3.65358	0.000201566	0.0326674	0	0	191.042	187.401	SWT15_ARATH^SWT15_ARATH^Q:1-327,H:58-167^49.55%ID^E:2e-28^RecName: Full=Bidirectional sugar transporter SWEET15;^Eukaryota; Viridiplantae; Streptophyta; Embryophyta; Tracheophyta; Spermatophyta; Magnoliophyta; eudicotyledons; Gunneridae; Pentapetalae; rosids; malvids; Brassicales; Brassicaceae; Camelineae; Arabidopsis	GO:0005887^cellular_component^integral component of plasma membrane`GO:0008515^molecular_function^sucrose transmembrane transporter activity`GO:0051119^molecular_function^sugar transmembrane transporter activity`GO:0034219^biological_process^carbohydrate transmembrane transport`GO:0071215^biological_process^cellular response to abscisic acid stimulus`GO:0071470^biological_process^cellular respons…
TR139841|c0_g3	-8.83807	3.65358	0.00020168	0.0326674	0	0	76.546	75.448	CRSP_ARATH^CRSP_ARATH^Q:501-334,H:707-762^37.5%ID^E:5e-07^RecName: Full=CO(2)-response secreted protease {ECO:0000303|PubMed:25043023};^Eukaryota; Viridiplantae; Streptophyta; Embryophyta; Tracheophyta; Spermatophyta; Magnoliophyta; eudicotyledons; Gunneridae; Pentapetalae; rosids; malvids; Brassicales; Brassicaceae; Camelineae; Arabidopsis	GO:0048046^cellular_component^apoplast`GO:0005618^cellular_component^cell wall`GO:0004252^molecular_function^serine-type endopeptidase activity`GO:0008152^biological_process^metabolic process`GO:2000122^biological_process^negative regulation of stomatal complex development
TR108167|c0_g8	-6.17012	4.48621	0.000202833	0.0327947	3.387	0	81.969	206.191	.	.
TR96679|c0_g4	-8.80443	3.62299	0.000205374	0.0329714	0	0	141.783	180.265	.	.
TR164287|c10_g1	-8.80443	3.62299	0.000205404	0.0329714	0	0	211.255	271.28	.	.
TR125105|c2_g15	-8.81832	3.63572	0.000206999	0.0331678	0	0	77.58	90.367	.	.
TR233090|c0_g2	-8.79837	3.61935	0.000211033	0.0336816	0	0	16.928	38.222	.	.
TR200456|c2_g3	-8.80817	3.62905	0.000211338	0.0336816	0	0	106.445	257.411	.	.
TR58871|c0_g5	-8.83031	3.64617	0.000213105	0.0337841	0	0	60.82	58.146	.	.
TR226431|c0_g9	-8.77636	3.59728	0.000213117	0.0337841	0	0	42.914	64.153	WLIM1_ARATH^WLIM1_ARATH^Q:632-480,H:137-186^84.31%ID^E:7e-20^RecName: Full=LIM domain-containing protein WLIM1 {ECO:0000305};^Eukaryota; Viridiplantae; Streptophyta; Embryophyta; Tracheophyta; Spermatophyta; Magnoliophyta; eudicotyledons; Gunneridae; Pentapetalae; rosids; malvids; Brassicales; Brassicaceae; Camelineae; Arabidopsis	GO:0005737^cellular_component^cytoplasm`GO:0005856^cellular_component^cytoskeleton`GO:0005886^cellular_component^plasma membrane`GO:0051015^molecular_function^actin filament binding`GO:0008270^molecular_function^zinc ion binding`GO:0051017^biological_process^actin filament bundle assembly
TR76212|c0_g5	-8.86548	3.67861	0.000215077	0.0339142	0	0	67.18	71.085	.	.
TR43848|c0_g3	-5.46639	4.81208	0.000215821	0.0339515	1.44	0.674	47.708	38.414	DPO1_BACCA^DPO1_BACCA^Q:431-694,H:179-260^34.09%ID^E:7e-07^RecName: Full=DNA polymerase I;^Bacteria; Firmicutes; Bacilli; Bacillales; Bacillaceae; Geobacillus; Geobacillus thermoleovorans group	GO:0008408^molecular_function^3'-5' exonuclease activity`GO:0003677^molecular_function^DNA binding`GO:0003887^molecular_function^DNA-directed DNA polymerase activity`GO:0006281^biological_process^DNA repair`GO:0006261^biological_process^DNA-dependent DNA replication
TR235403|c0_g6	-5.70987	4.76816	0.000216075	0.0339515	1.059	2.48	77.58	93.133	YUGF_BACSU^YUGF_BACSU^Q:37-219,H:213-272^37.7%ID^E:3e-06^RecName: Full=Uncharacterized hydrolase YugF;^Bacteria; Firmicutes; Bacilli; Bacillales; Bacillaceae; Bacillus	GO:0052689^molecular_function^carboxylic ester hydrolase activity
TR16247|c1_g6	-8.76218	3.58431	0.000218583	0.0342506	0	0	272.313	447.789	.	.
TR227515|c1_g4	-8.76009	3.5819	0.00022035	0.0342506	0	0	53.551	78.418	.	.
TR201318|c2_g3	-8.79453	3.61313	0.000220665	0.0342506	0	0	42.718	47.566	HS154_ARATH^HS154_ARATH^Q:2-223,H:61-134^54.67%ID^E:3e-16^RecName: Full=15.4 kDa class V heat shock protein;^Eukaryota; Viridiplantae; Streptophyta; Embryophyta; Tracheophyta; Spermatophyta; Magnoliophyta; eudicotyledons; Gunneridae; Pentapetalae; rosids; malvids; Brassicales; Brassicaceae; Camelineae; Arabidopsis	GO:0005737^cellular_component^cytoplasm
TR21400|c0_g1	-8.77639	3.59905	0.000225006	0.0348035	0	0	41.432	95.57	.	.
TR126560|c1_g10	-6.19435	4.28961	0.000227355	0.0351059	2.383	5.527	232.139	329.564	.	.
TR203153|c2_g12	-8.78632	3.60891	0.000228364	0.0351129	0	0	32.388	157.749	R37A1_ARATH^R37A1_ARATH^Q:1-114,H:55-92^97.37%ID^E:9e-19^RecName: Full=Putative 60S ribosomal protein L37a-1;^Eukaryota; Viridiplantae; Streptophyta; Embryophyta; Tracheophyta; Spermatophyta; Magnoliophyta; eudicotyledons; Gunneridae; Pentapetalae; rosids; malvids; Brassicales; Brassicaceae; Camelineae; Arabidopsis	GO:0005829^cellular_component^cytosol`GO:0022625^cellular_component^cytosolic large ribosomal subunit`GO:0046872^molecular_function^metal ion binding`GO:0003735^molecular_function^structural constituent of ribosome`GO:0006412^biological_process^translation
TR222751|c1_g2	-8.81465	3.63122	0.00022897	0.0351129	0	0	33.842	31.483	.	.
TR16454|c0_g7	-9.03917	3.85154	0.000229159	0.0351129	0	0	63.406	395.974	.	.
TR214522|c0_g2	-6.20782	4.51739	0.000229367	0.0351129	0.638	0	33.31	18.502	.	.
TR225505|c4_g3	-7.0326	4.38882	0.000233018	0.0356106	0	3.307	134.053	234.847	.	.
TR206507|c0_g1	-8.89075	3.70931	0.000234405	0.0357003	0	0	6.444	26.495	SCP40_ARATH^SCP40_ARATH^Q:222-1475,H:75-491^51.88%ID^E:2e-126^RecName: Full=Serine carboxypeptidase-like 40;^Eukaryota; Viridiplantae; Streptophyta; Embryophyta; Tracheophyta; Spermatophyta; Magnoliophyta; eudicotyledons; Gunneridae; Pentapetalae; rosids; malvids; Brassicales; Brassicaceae; Camelineae; Arabidopsis	GO:0005576^cellular_component^extracellular region`GO:0004185^molecular_function^serine-type carboxypeptidase activity
TR213553|c1_g1	-6.50524	4.85991	0.000236827	0.0358653	0	1.332	51.315	43.545	RNHX1_ARATH^RNHX1_ARATH^Q:798-367,H:393-538^36.24%ID^E:2e-31^RecName: Full=Putative ribonuclease H protein At1g65750;^Eukaryota; Viridiplantae; Streptophyta; Embryophyta; Tracheophyta; Spermatophyta; Magnoliophyta; eudicotyledons; Gunneridae; Pentapetalae; rosids; malvids; Brassicales; Brassicaceae; Camelineae; Arabidopsis`RNHX1_ARATH^RNHX1_ARATH^Q:1214-828,H:241-378^27.54%ID^E:2e-31^RecName: Ful…	GO:0046872^molecular_function^metal ion binding`GO:0003676^molecular_function^nucleic acid binding`GO:0004523^molecular_function^RNA-DNA hybrid ribonuclease activity
TR218656|c0_g1	-8.82907	3.65033	0.000237095	0.0358653	0	0	36.749	126.944	XYL2_MEDSV^XYL2_MEDSV^Q:2-475,H:617-773^58.23%ID^E:1e-58^RecName: Full=Beta-xylosidase/alpha-L-arabinofuranosidase 2 {ECO:0000303|PubMed:17615411, ECO:0000312|EMBL:ABQ45228.1};^Eukaryota; Viridiplantae; Streptophyta; Embryophyta; Tracheophyta; Spermatophyta; Magnoliophyta; eudicotyledons; Gunneridae; Pentapetalae; rosids; fabids; Fabales; Fabaceae; Papilionoideae; Trifolieae; Medicago	GO:0005578^cellular_component^proteinaceous extracellular matrix`GO:0046556^molecular_function^alpha-L-arabinofuranosidase activity`GO:0009044^molecular_function^xylan 1,4-beta-xylosidase activity`GO:0045493^biological_process^xylan catabolic process
TR175746|c0_g7	-8.7477	3.56925	0.000241833	0.0364583	0	0	117.922	137.368	.	.
TR58314|c0_g1	-8.8213	3.64304	0.000242363	0.0364766	0	0	32.765	112.121	.	.
TR102223|c3_g32	-8.71456	3.53983	0.000246464	0.0368209	0	0	548.484	936.818	.	.
TR179578|c1_g8	-8.71233	3.53727	0.000247142	0.0368209	0	0	72.59	111.371	.	.
TR124359|c3_g19	-6.24852	4.34431	0.000247351	0.0368209	3.06	6.813	189.547	598.558	CB22_PEA^CB22_PEA^Q:314-3,H:152-255^96.15%ID^E:4e-66^RecName: Full=Chlorophyll a-b binding protein AB80, chloroplastic;^Eukaryota; Viridiplantae; Streptophyta; Embryophyta; Tracheophyta; Spermatophyta; Magnoliophyta; eudicotyledons; Gunneridae; Pentapetalae; rosids; fabids; Fabales; Fabaceae; Papilionoideae; Fabeae; Pisum	GO:0009535^cellular_component^chloroplast thylakoid membrane`GO:0016021^cellular_component^integral component of membrane`GO:0009522^cellular_component^photosystem I`GO:0009523^cellular_component^photosystem II`GO:0016168^molecular_function^chlorophyll binding`GO:0046872^molecular_function^metal ion binding`GO:0009765^biological_process^photosynthesis, light harvesting`GO:0018298^biological_proce…
TR134384|c0_g3	-8.7273	3.55277	0.000247951	0.0368209	0	0	88.301	196.205	.	.
TR47602|c1_g3	-8.7722	3.59614	0.000248486	0.0368392	0	0	87.77	255.875	.	.
TR15919|c8_g1	-8.82693	3.64172	0.000249322	0.0368639	0	0	819.398	620.426	.	.
TR92064|c0_g5	-8.74566	3.56678	0.000254447	0.0372728	0	0	27.454	28.632	NAP1B_ORYSJ^NAP1B_ORYSJ^Q:964-296,H:81-305^85.84%ID^E:6e-109^RecName: Full=Nucleosome assembly protein 1;2;^Eukaryota; Viridiplantae; Streptophyta; Embryophyta; Tracheophyta; Spermatophyta; Magnoliophyta; Liliopsida; Poales; Poaceae; BEP clade; Ehrhartoideae; Oryzeae; Oryza	GO:0005737^cellular_component^cytoplasm`GO:0005634^cellular_component^nucleus`GO:0006334^biological_process^nucleosome assembly
TR42778|c0_g17	-8.70384	3.52926	0.000254483	0.0372728	0	0	295.181	444.47	.	.
TR198920|c0_g4	-8.74566	3.56678	0.000254527	0.0372728	0	0	16.592	16.785	.	.
TR148924|c0_g2	-8.69985	3.52644	0.000256727	0.0374389	0	0	16.648	31.074	PER15_IPOBA^PER15_IPOBA^Q:1032-139,H:21-327^66.12%ID^E:8e-139^RecName: Full=Peroxidase 15 {ECO:0000303|PubMed:17936696};^Eukaryota; Viridiplantae; Streptophyta; Embryophyta; Tracheophyta; Spermatophyta; Magnoliophyta; eudicotyledons; Gunneridae; Pentapetalae; asterids; lamiids; Solanales; Convolvulaceae; Ipomoeeae; Ipomoea	GO:0005576^cellular_component^extracellular region`GO:0020037^molecular_function^heme binding`GO:0046872^molecular_function^metal ion binding`GO:0004601^molecular_function^peroxidase activity`GO:0042744^biological_process^hydrogen peroxide catabolic process
TR88436|c0_g4	-8.73969	3.5655	0.000262652	0.0381161	0	0	64.678	181.538	.	.
TR89728|c3_g4	-8.8699	3.69031	0.000265537	0.0383429	0	0	6.975	26.285	Y1670_ARATH^Y1670_ARATH^Q:708-1,H:540-779^51.45%ID^E:3e-74^RecName: Full=Probable receptor-like protein kinase At1g67000;^Eukaryota; Viridiplantae; Streptophyta; Embryophyta; Tracheophyta; Spermatophyta; Magnoliophyta; eudicotyledons; Gunneridae; Pentapetalae; rosids; malvids; Brassicales; Brassicaceae; Camelineae; Arabidopsis	GO:0016021^cellular_component^integral component of membrane`GO:0005886^cellular_component^plasma membrane`GO:0005524^molecular_function^ATP binding`GO:0004674^molecular_function^protein serine/threonine kinase activity
TR173052|c6_g4	-6.03538	4.35689	0.000265678	0.0383429	2.344	0	52.489	92.413	.	.
TR150911|c8_g4	-9.27918	4.06594	0.0002693	0.0387033	0	0	448.161	102.057	.	.
TR158931|c0_g1	-8.74366	3.5643	0.00026974	0.0387042	0	0	59.394	54.251	PYL9_ARATH^PYL9_ARATH^Q:432-1,H:19-161^77.78%ID^E:2e-78^RecName: Full=Abscisic acid receptor PYL9;^Eukaryota; Viridiplantae; Streptophyta; Embryophyta; Tracheophyta; Spermatophyta; Magnoliophyta; eudicotyledons; Gunneridae; Pentapetalae; rosids; malvids; Brassicales; Brassicaceae; Camelineae; Arabidopsis	GO:0005737^cellular_component^cytoplasm`GO:0005634^cellular_component^nucleus`GO:0010427^molecular_function^abscisic acid binding`GO:0042803^molecular_function^protein homodimerization activity`GO:0004872^molecular_function^receptor activity`GO:0009738^biological_process^abscisic acid-activated signaling pathway
TR232550|c6_g16	-8.75825	3.57754	0.000271216	0.0387913	0	0	221.18	185.696	CIPKC_ARATH^CIPKC_ARATH^Q:1-309,H:128-230^91.26%ID^E:2e-65^RecName: Full=CBL-interacting serine/threonine-protein kinase 12;^Eukaryota; Viridiplantae; Streptophyta; Embryophyta; Tracheophyta; Spermatophyta; Magnoliophyta; eudicotyledons; Gunneridae; Pentapetalae; rosids; malvids; Brassicales; Brassicaceae; Camelineae; Arabidopsis	GO:0005524^molecular_function^ATP binding`GO:0004674^molecular_function^protein serine/threonine kinase activity`GO:0007165^biological_process^signal transduction
TR78627|c0_g2	-8.67172	3.49949	0.000274831	0.0391203	0	0	129.062	210.95	.	.
TR147670|c0_g6	-8.72056	3.54299	0.000278727	0.0394859	0	0	397.671	393.477	PAPA5_CARPA^PAPA5_CARPA^Q:255-115,H:41-87^74.47%ID^E:4e-20^RecName: Full=Cysteine proteinase;^Eukaryota; Viridiplantae; Streptophyta; Embryophyta; Tracheophyta; Spermatophyta; Magnoliophyta; eudicotyledons; Gunneridae; Pentapetalae; rosids; malvids; Brassicales; Caricaceae; Carica	GO:0008234^molecular_function^cysteine-type peptidase activity
TR74239|c0_g4	-8.68855	3.51327	0.000283707	0.0400642	0	0	259.886	276.315	RL391_ARATH^RL391_ARATH^Q:282-199,H:24-51^100%ID^E:4e-12^RecName: Full=60S ribosomal protein L39-1;^Eukaryota; Viridiplantae; Streptophyta; Embryophyta; Tracheophyta; Spermatophyta; Magnoliophyta; eudicotyledons; Gunneridae; Pentapetalae; rosids; malvids; Brassicales; Brassicaceae; Camelineae; Arabidopsis	GO:0022625^cellular_component^cytosolic large ribosomal subunit`GO:0003735^molecular_function^structural constituent of ribosome`GO:0006412^biological_process^translation
TR178245|c0_g2	-8.75002	3.56969	0.000284852	0.0401623	0	0	158.738	131.787	.	.
TR158228|c0_g3	-8.75642	3.57509	0.000293677	0.0410822	0	0	50.071	36.866	.	.
TR76212|c0_g4	-8.69501	3.51876	0.000297797	0.0414634	0	0	56.808	53.417	RT19_PETHY^RT19_PETHY^Q:534-310,H:3-75^78.67%ID^E:3e-29^RecName: Full=Ribosomal protein S19, mitochondrial;^Eukaryota; Viridiplantae; Streptophyta; Embryophyta; Tracheophyta; Spermatophyta; Magnoliophyta; eudicotyledons; Gunneridae; Pentapetalae; asterids; lamiids; Solanales; Solanaceae; Petunioideae; Petunia	GO:0005739^cellular_component^mitochondrion`GO:0015935^cellular_component^small ribosomal subunit`GO:0003723^molecular_function^RNA binding`GO:0003735^molecular_function^structural constituent of ribosome`GO:0006412^biological_process^translation
TR210166|c0_g1	-8.6405	3.46906	0.00030532	0.0420533	0	0	134.821	166.967	.	.
TR223473|c0_g5	-8.6405	3.46906	0.000305331	0.0420533	0	0	70.661	86.904	.	.
TR86754|c0_g1	-8.67121	3.49684	0.00030657	0.0421416	0	0	29.97	33.439	.	.
TR145390|c0_g2	-8.725	3.54587	0.000307389	0.0421416	0	0	13.615	10.55	FBK92_ARATH^FBK92_ARATH^Q:311-793,H:30-203^26.67%ID^E:3e-07^RecName: Full=F-box/kelch-repeat protein At4g33900;^Eukaryota; Viridiplantae; Streptophyta; Embryophyta; Tracheophyta; Spermatophyta; Magnoliophyta; eudicotyledons; Gunneridae; Pentapetalae; rosids; malvids; Brassicales; Brassicaceae; Camelineae; Arabidopsis	.
TR79855|c1_g2	-8.63	3.46078	0.000308634	0.0421856	0	0	130.516	225.827	.	.
TR154184|c1_g2	-8.94456	3.7627	0.000308656	0.0421856	0	0	19.402	127.664	XTHB_PHAAN^XTHB_PHAAN^Q:1-264,H:206-293^78.41%ID^E:4e-46^RecName: Full=Probable xyloglucan endotransglucosylase/hydrolase protein B;^Eukaryota; Viridiplantae; Streptophyta; Embryophyta; Tracheophyta; Spermatophyta; Magnoliophyta; eudicotyledons; Gunneridae; Pentapetalae; rosids; fabids; Fabales; Fabaceae; Papilionoideae; Phaseoleae; Vigna	GO:0048046^cellular_component^apoplast`GO:0005618^cellular_component^cell wall`GO:0004553^molecular_function^hydrolase activity, hydrolyzing O-glycosyl compounds`GO:0016762^molecular_function^xyloglucan:xyloglucosyl transferase activity`GO:0071555^biological_process^cell wall organization`GO:0006073^biological_process^cellular glucan metabolic process
TR47046|c0_g3	-8.634	3.46349	0.000310183	0.0423295	0	0	17.739	24.563	.	.
TR27701|c0_g2	-8.66359	3.49396	0.000312203	0.0424752	0	0	39.433	101.163	PSBW_SPIOL^PSBW_SPIOL^Q:1-147,H:89-137^89.8%ID^E:1e-22^RecName: Full=Photosystem II reaction center W protein, chloroplastic;^Eukaryota; Viridiplantae; Streptophyta; Embryophyta; Tracheophyta; Spermatophyta; Magnoliophyta; eudicotyledons; Gunneridae; Pentapetalae; Caryophyllales; Amaranthaceae; Chenopodioideae; Anserineae; Spinacia	GO:0009535^cellular_component^chloroplast thylakoid membrane`GO:0016021^cellular_component^integral component of membrane`GO:0009523^cellular_component^photosystem II`GO:0015979^biological_process^photosynthesis
TR140589|c0_g2	-8.61197	3.44385	0.000320357	0.0431245	0	0	38.552	51.683	.	.
TR32843|c0_g1	-8.67441	3.50476	0.000321148	0.0431659	0	0	18.913	48.52	.	.
TR211346|c2_g4	-8.62255	3.45214	0.000324265	0.0434583	0	0	173.5	210.409	.	.
TR64808|c4_g3	-8.62255	3.45214	0.000324298	0.0434583	0	0	80.348	96.236	HIDM_GLYEC^HIDM_GLYEC^Q:431-270,H:274-327^46.3%ID^E:8e-11^RecName: Full=2-hydroxyisoflavanone dehydratase;^Eukaryota; Viridiplantae; Streptophyta; Embryophyta; Tracheophyta; Spermatophyta; Magnoliophyta; eudicotyledons; Gunneridae; Pentapetalae; rosids; fabids; Fabales; Fabaceae; Papilionoideae; Galegeae; Glycyrrhiza	GO:0033987^molecular_function^2-hydroxyisoflavanone dehydratase activity`GO:0052689^molecular_function^carboxylic ester hydrolase activity`GO:0009813^biological_process^flavonoid biosynthetic process`GO:0009717^biological_process^isoflavonoid biosynthetic process`GO:0046287^biological_process^isoflavonoid metabolic process
TR225543|c2_g17	-8.60543	3.43826	0.00032538	0.0435107	0	0	332.462	623.661	.	.
TR201250|c4_g7	-8.61597	3.44653	0.000326624	0.0435738	0	0	12.608	15.477	.	.
TR126888|c1_g6	-6.05057	4.15417	0.000329262	0.0438558	0.389	0.919	36.036	46.72	CP19C_ARATH^CP19C_ARATH^Q:62-580,H:1-173^86.71%ID^E:7e-95^RecName: Full=Peptidyl-prolyl cis-trans isomerase CYP19-3;^Eukaryota; Viridiplantae; Streptophyta; Embryophyta; Tracheophyta; Spermatophyta; Magnoliophyta; eudicotyledons; Gunneridae; Pentapetalae; rosids; malvids; Brassicales; Brassicaceae; Camelineae; Arabidopsis	GO:0005829^cellular_component^cytosol`GO:0005794^cellular_component^Golgi apparatus`GO:0005739^cellular_component^mitochondrion`GO:0016018^molecular_function^cyclosporin A binding`GO:0003755^molecular_function^peptidyl-prolyl cis-trans isomerase activity`GO:0006457^biological_process^protein folding`GO:0046686^biological_process^response to cadmium ion`GO:0007165^biological_process^signal transdu…
TR228093|c2_g7	-8.5937	3.42671	0.000333386	0.0440363	0	0	125.386	213.284	.	.
TR227161|c1_g10	-8.88706	3.70829	0.000334627	0.0440363	0	0	84.513	535.401	R27A2_ARATH^R27A2_ARATH^Q:297-1,H:11-109^89.9%ID^E:3e-61^RecName: Full=60S ribosomal protein L27a-2;^Eukaryota; Viridiplantae; Streptophyta; Embryophyta; Tracheophyta; Spermatophyta; Magnoliophyta; eudicotyledons; Gunneridae; Pentapetalae; rosids; malvids; Brassicales; Brassicaceae; Camelineae; Arabidopsis	GO:0022625^cellular_component^cytosolic large ribosomal subunit`GO:0022626^cellular_component^cytosolic ribosome`GO:0005730^cellular_component^nucleolus`GO:0009506^cellular_component^plasmodesma`GO:0003735^molecular_function^structural constituent of ribosome`GO:0009908^biological_process^flower development`GO:0010229^biological_process^inflorescence development`GO:0009791^biological_process^post…
TR98772|c1_g3	-8.5963	3.4297	0.000336151	0.0440564	0	0	10.19	18.748	U90A1_ARATH^U90A1_ARATH^Q:110-1444,H:9-458^55.14%ID^E:7e-157^RecName: Full=UDP-glycosyltransferase 90A1;^Eukaryota; Viridiplantae; Streptophyta; Embryophyta; Tracheophyta; Spermatophyta; Magnoliophyta; eudicotyledons; Gunneridae; Pentapetalae; rosids; malvids; Brassicales; Brassicaceae; Camelineae; Arabidopsis	GO:0016758^molecular_function^transferase activity, transferring hexosyl groups
TR138943|c17_g2	-5.67892	4.35707	0.000336166	0.0440564	20.774	0	400.271	975.52	RL40_BRARP^RL40_BRARP^Q:1-207,H:8-76^100%ID^E:9e-43^RecName: Full=Ubiquitin-60S ribosomal protein L40;^Eukaryota; Viridiplantae; Streptophyta; Embryophyta; Tracheophyta; Spermatophyta; Magnoliophyta; eudicotyledons; Gunneridae; Pentapetalae; rosids; malvids; Brassicales; Brassicaceae; Brassiceae; Brassica	GO:0005634^cellular_component^nucleus`GO:0005840^cellular_component^ribosome`GO:0003735^molecular_function^structural constituent of ribosome`GO:0006412^biological_process^translation
TR164585|c0_g1	-7.02407	4.05993	0.000340431	0.04455	1.791	0	207.327	120.985	.	.
TR15331|c1_g2	-6.8293	3.882	0.00034262	0.0447493	1.456	0	97.779	165.112	ACCO_ACTDE^ACCO_ACTDE^Q:1-126,H:277-318^83.33%ID^E:6e-16^RecName: Full=1-aminocyclopropane-1-carboxylate oxidase;^Eukaryota; Viridiplantae; Streptophyta; Embryophyta; Tracheophyta; Spermatophyta; Magnoliophyta; eudicotyledons; Gunneridae; Pentapetalae; asterids; Ericales; Actinidiaceae; Actinidia	GO:0009815^molecular_function^1-aminocyclopropane-1-carboxylate oxidase activity`GO:0031418^molecular_function^L-ascorbic acid binding`GO:0046872^molecular_function^metal ion binding`GO:0016706^molecular_function^oxidoreductase activity, acting on paired donors, with incorporation or reduction of molecular oxygen, 2-oxoglutarate as one donor, and incorporation of one atom each of oxygen into both…
TR32521|c2_g6	-8.74647	3.56472	0.000343633	0.0447721	0	0	61.645	39.026	.	.
TR69712|c2_g3	-8.97165	3.77381	0.000348974	0.0451705	0	0	158.515	54.527	TIP51_ARATH^TIP51_ARATH^Q:3-143,H:208-256^65.31%ID^E:2e-10^RecName: Full=Probable aquaporin TIP5-1;^Eukaryota; Viridiplantae; Streptophyta; Embryophyta; Tracheophyta; Spermatophyta; Magnoliophyta; eudicotyledons; Gunneridae; Pentapetalae; rosids; malvids; Brassicales; Brassicaceae; Camelineae; Arabidopsis	GO:0016021^cellular_component^integral component of membrane`GO:0005739^cellular_component^mitochondrion`GO:0090406^cellular_component^pollen tube`GO:0015204^molecular_function^urea transmembrane transporter activity`GO:0015250^molecular_function^water channel activity`GO:0048235^biological_process^pollen sperm cell differentiation`GO:0071918^biological_process^urea transmembrane transport`GO:001…
TR158269|c0_g1	-5.78823	4.33928	0.000349221	0.0451705	0.693	0.811	35.882	47.116	DEFA_ANTMA^DEFA_ANTMA^Q:1034-420,H:1-205^62.93%ID^E:2e-88^RecName: Full=Floral homeotic protein DEFICIENS;^Eukaryota; Viridiplantae; Streptophyta; Embryophyta; Tracheophyta; Spermatophyta; Magnoliophyta; eudicotyledons; Gunneridae; Pentapetalae; asterids; lamiids; Lamiales; Plantaginaceae; Antirrhineae; Antirrhinum	GO:0005634^cellular_component^nucleus`GO:0003677^molecular_function^DNA binding`GO:0003700^molecular_function^sequence-specific DNA binding transcription factor activity`GO:0007275^biological_process^multicellular organismal development`GO:0006351^biological_process^transcription, DNA-templated
TR66242|c1_g1	-8.79221	3.60676	0.000351532	0.0454036	0	0	102.923	56.07	.	.
TR55577|c1_g26	-5.66219	5.28857	0.000353639	0.0456097	0.553	20.331	127.022	125.444	P4KG4_ARATH^P4KG4_ARATH^Q:771-46,H:320-561^73.14%ID^E:2e-131^RecName: Full=Phosphatidylinositol 4-kinase gamma 4;^Eukaryota; Viridiplantae; Streptophyta; Embryophyta; Tracheophyta; Spermatophyta; Magnoliophyta; eudicotyledons; Gunneridae; Pentapetalae; rosids; malvids; Brassicales; Brassicaceae; Camelineae; Arabidopsis	GO:0005829^cellular_component^cytosol`GO:0016020^cellular_component^membrane`GO:0004430^molecular_function^1-phosphatidylinositol 4-kinase activity`GO:0004674^molecular_function^protein serine/threonine kinase activity`GO:0046854^biological_process^phosphatidylinositol phosphorylation`GO:0046777^biological_process^protein autophosphorylation`GO:0009651^biological_process^response to salt stress
TR6849|c1_g1	-8.56853	3.40369	0.000354877	0.0457034	0	0	13.391	23.789	.	.
TR148028|c4_g10	-6.81341	3.86629	0.000356681	0.0458035	1.059	0	153.58	148.237	.	.
TR38984|c2_g1	-8.64178	3.47484	0.000362432	0.046342	0	0	14.356	46.144	GL32_ARATH^GL32_ARATH^Q:808-236,H:24-221^62.81%ID^E:2e-81^RecName: Full=Germin-like protein subfamily 3 member 2;^Eukaryota; Viridiplantae; Streptophyta; Embryophyta; Tracheophyta; Spermatophyta; Magnoliophyta; eudicotyledons; Gunneridae; Pentapetalae; rosids; malvids; Brassicales; Brassicaceae; Camelineae; Arabidopsis	GO:0048046^cellular_component^apoplast`GO:0030145^molecular_function^manganese ion binding`GO:0045735^molecular_function^nutrient reservoir activity
TR221105|c0_g1	-5.64133	4.59215	0.000365745	0.046632	0.981	0	20.94	37.406	.	.
TR27266|c0_g2	-8.70618	3.52712	0.000367671	0.0467962	0	0	112.694	74.799	.	.
TR38091|c0_g1	-8.78418	3.59903	0.00036916	0.0467962	0	0	58.22	31.236	NDUS6_ARATH^NDUS6_ARATH^Q:130-432,H:1-107^67.29%ID^E:2e-45^RecName: Full=NADH dehydrogenase [ubiquinone] iron-sulfur protein 6, mitochondrial;^Eukaryota; Viridiplantae; Streptophyta; Embryophyta; Tracheophyta; Spermatophyta; Magnoliophyta; eudicotyledons; Gunneridae; Pentapetalae; rosids; malvids; Brassicales; Brassicaceae; Camelineae; Arabidopsis	GO:0005743^cellular_component^mitochondrial inner membrane`GO:0005739^cellular_component^mitochondrion`GO:0070469^cellular_component^respiratory chain`GO:0055114^biological_process^oxidation-reduction process
TR143434|c0_g1	-5.49963	4.56926	0.000369507	0.0467962	0.397	0.934	19.15	41.679	APR3_ARATH^APR3_ARATH^Q:163-1476,H:25-458^76.42%ID^E:0^RecName: Full=5'-adenylylsulfate reductase 3, chloroplastic;^Eukaryota; Viridiplantae; Streptophyta; Embryophyta; Tracheophyta; Spermatophyta; Magnoliophyta; eudicotyledons; Gunneridae; Pentapetalae; rosids; malvids; Brassicales; Brassicaceae; Camelineae; Arabidopsis	GO:0009507^cellular_component^chloroplast`GO:0051539^molecular_function^4 iron, 4 sulfur cluster binding`GO:0033741^molecular_function^adenylyl-sulfate reductase (glutathione) activity`GO:0009973^molecular_function^adenylyl-sulfate reductase activity`GO:0046872^molecular_function^metal ion binding`GO:0045454^biological_process^cell redox homeostasis`GO:0019344^biological_process^cysteine biosynth…
TR204592|c0_g2	-5.39414	4.28443	0.00037235	0.0468874	0.615	0.566	18.13	30.126	ENDUA_XENLA^ENDUA_XENLA^Q:1128-334,H:11-282^42.39%ID^E:7e-58^RecName: Full=Poly(U)-specific endoribonuclease-A;^Eukaryota; Metazoa; Chordata; Craniata; Vertebrata; Euteleostomi; Amphibia; Batrachia; Anura; Pipoidea; Pipidae; Xenopodinae; Xenopus; Xenopus	GO:0004521^molecular_function^endoribonuclease activity`GO:0046872^molecular_function^metal ion binding`GO:0003723^molecular_function^RNA binding`GO:0090502^biological_process^RNA phosphodiester bond hydrolysis, endonucleolytic
TR227120|c1_g3	-8.5645	3.40113	0.000373121	0.0469024	0	0	63.755	151.513	PSB1_PETHY^PSB1_PETHY^Q:1-231,H:147-223^84.42%ID^E:6e-40^RecName: Full=Proteasome subunit beta type-1;^Eukaryota; Viridiplantae; Streptophyta; Embryophyta; Tracheophyta; Spermatophyta; Magnoliophyta; eudicotyledons; Gunneridae; Pentapetalae; asterids; lamiids; Solanales; Solanaceae; Petunioideae; Petunia	GO:0005737^cellular_component^cytoplasm`GO:0005634^cellular_component^nucleus`GO:0005839^cellular_component^proteasome core complex`GO:0004298^molecular_function^threonine-type endopeptidase activity`GO:0051603^biological_process^proteolysis involved in cellular protein catabolic process
TR203008|c0_g2	-8.55367	3.3886	0.000374356	0.0469915	0	0	7.758	10.532	.	.
TR78432|c0_g11	-5.40745	5.05581	0.000377134	0.0471494	2.71	6.323	203.777	127.352	LEA5_CITSI^LEA5_CITSI^Q:420-527,H:58-92^69.44%ID^E:2e-09^RecName: Full=Late embryogenesis abundant protein Lea5;^Eukaryota; Viridiplantae; Streptophyta; Embryophyta; Tracheophyta; Spermatophyta; Magnoliophyta; eudicotyledons; Gunneridae; Pentapetalae; rosids; malvids; Sapindales; Rutaceae; Citrus	GO:0006950^biological_process^response to stress
TR127763|c3_g7	-8.54019	3.37717	0.000382312	0.0477216	0	0	21.163	25.937	GDT13_ORYSJ^GDT13_ORYSJ^Q:4-135,H:109-152^56.82%ID^E:2e-06^RecName: Full=GDT1-like protein 3;^Eukaryota; Viridiplantae; Streptophyta; Embryophyta; Tracheophyta; Spermatophyta; Magnoliophyta; Liliopsida; Poales; Poaceae; BEP clade; Ehrhartoideae; Oryzeae; Oryza	GO:0016021^cellular_component^integral component of membrane
TR71833|c0_g5	-8.5971	3.433	0.000386817	0.0481492	0	0	23.568	131.871	NDUV2_ARATH^NDUV2_ARATH^Q:655-512,H:208-255^77.08%ID^E:7e-16^RecName: Full=NADH dehydrogenase [ubiquinone] flavoprotein 2, mitochondrial;^Eukaryota; Viridiplantae; Streptophyta; Embryophyta; Tracheophyta; Spermatophyta; Magnoliophyta; eudicotyledons; Gunneridae; Pentapetalae; rosids; malvids; Brassicales; Brassicaceae; Camelineae; Arabidopsis	GO:0005747^cellular_component^mitochondrial respiratory chain complex I`GO:0005739^cellular_component^mitochondrion`GO:0051537^molecular_function^2 iron, 2 sulfur cluster binding`GO:0008137^molecular_function^NADH dehydrogenase (ubiquinone) activity`GO:0008270^molecular_function^zinc ion binding`GO:0006120^biological_process^mitochondrial electron transport, NADH to ubiquinone`GO:0006979^biologic…
TR229342|c1_g5	-8.52776	3.36495	0.000389601	0.0483071	0	0	103.37	158.403	RS29_ARATH^RS29_ARATH^Q:353-231,H:16-56^82.93%ID^E:1e-16^RecName: Full=40S ribosomal protein S29;^Eukaryota; Viridiplantae; Streptophyta; Embryophyta; Tracheophyta; Spermatophyta; Magnoliophyta; eudicotyledons; Gunneridae; Pentapetalae; rosids; malvids; Brassicales; Brassicaceae; Camelineae; Arabidopsis	GO:0022627^cellular_component^cytosolic small ribosomal subunit`GO:0046872^molecular_function^metal ion binding`GO:0003735^molecular_function^structural constituent of ribosome`GO:0006412^biological_process^translation
TR123832|c3_g15	-5.75769	4.31102	0.000396659	0.0487651	2.009	2.342	73.512	179.509	CB13_SOLLC^CB13_SOLLC^Q:172-519,H:1-117^82.05%ID^E:7e-41^RecName: Full=Chlorophyll a-b binding protein 8, chloroplastic;^Eukaryota; Viridiplantae; Streptophyta; Embryophyta; Tracheophyta; Spermatophyta; Magnoliophyta; eudicotyledons; Gunneridae; Pentapetalae; asterids; lamiids; Solanales; Solanaceae; Solanoideae; Solaneae; Solanum; Lycopersicon	GO:0009535^cellular_component^chloroplast thylakoid membrane`GO:0016021^cellular_component^integral component of membrane`GO:0009522^cellular_component^photosystem I`GO:0009523^cellular_component^photosystem II`GO:0016168^molecular_function^chlorophyll binding`GO:0046872^molecular_function^metal ion binding`GO:0009765^biological_process^photosynthesis, light harvesting`GO:0018298^biological_proce…
TR219599|c0_g3	-8.52381	3.36248	0.000397021	0.0487651	0	0	11.84	15.483	PME6_ARATH^PME6_ARATH^Q:805-1413,H:288-457^44.83%ID^E:2e-41^RecName: Full=Probable pectinesterase/pectinesterase inhibitor 6;^Eukaryota; Viridiplantae; Streptophyta; Embryophyta; Tracheophyta; Spermatophyta; Magnoliophyta; eudicotyledons; Gunneridae; Pentapetalae; rosids; malvids; Brassicales; Brassicaceae; Camelineae; Arabidopsis	GO:0005618^cellular_component^cell wall`GO:0005576^cellular_component^extracellular region`GO:0045330^molecular_function^aspartyl esterase activity`GO:0004857^molecular_function^enzyme inhibitor activity`GO:0030599^molecular_function^pectinesterase activity`GO:0042545^biological_process^cell wall modification`GO:0045490^biological_process^pectin catabolic process
TR199292|c0_g7	-8.52381	3.36248	0.000397228	0.0487651	0	0	58.024	96.326	.	.
TR21168|c0_g2	-9.1367	3.94821	0.000398242	0.0488224	0	0	3.858	51.101	MCC01_ARATH^MCC01_ARATH^Q:981-628,H:10-125^36.97%ID^E:1e-12^RecName: Full=MATH domain and coiled-coil domain-containing protein At1g31390;^Eukaryota; Viridiplantae; Streptophyta; Embryophyta; Tracheophyta; Spermatophyta; Magnoliophyta; eudicotyledons; Gunneridae; Pentapetalae; rosids; malvids; Brassicales; Brassicaceae; Camelineae; Arabidopsis	.
TR169185|c1_g8	-8.68909	3.51073	0.000399673	0.0489306	0	0	534.827	340.09	.	.
TR26682|c0_g1	-8.52494	3.36166	0.000402985	0.0492012	0	0	6.766	9.722	Y5457_ARATH^Y5457_ARATH^Q:603-2438,H:6-614^70.16%ID^E:0^RecName: Full=Probable LRR receptor-like serine/threonine-protein kinase At5g45780;^Eukaryota; Viridiplantae; Streptophyta; Embryophyta; Tracheophyta; Spermatophyta; Magnoliophyta; eudicotyledons; Gunneridae; Pentapetalae; rosids; malvids; Brassicales; Brassicaceae; Camelineae; Arabidopsis	GO:0016021^cellular_component^integral component of membrane`GO:0005524^molecular_function^ATP binding`GO:0004674^molecular_function^protein serine/threonine kinase activity
TR141493|c3_g1	-8.54835	3.38671	0.000404288	0.0492928	0	0	12.091	30.732	.	.
TR193444|c0_g1	-6.93193	3.97213	0.000406267	0.0494664	1.145	0	122.073	75.79	.	.
TR140213|c0_g2	-6.04696	3.89241	0.000410705	0.0499387	10.107	0	429.542	432.395	.	.
TR181731|c0_g6	-8.52096	3.35919	0.000411412	0.0499566	0	0	10.861	18.13	PEPK2_ARATH^PEPK2_ARATH^Q:1504-332,H:81-470^58.78%ID^E:6e-156^RecName: Full=Serine/threonine-protein kinase PEPKR2;^Eukaryota; Viridiplantae; Streptophyta; Embryophyta; Tracheophyta; Spermatophyta; Magnoliophyta; eudicotyledons; Gunneridae; Pentapetalae; rosids; malvids; Brassicales; Brassicaceae; Camelineae; Arabidopsis	GO:0005524^molecular_function^ATP binding`GO:0004674^molecular_function^protein serine/threonine kinase activity
TR140118|c2_g1	11.076	8.0561	3.7506e-09	7.63167e-05	688.396	643.311	0	0.372	.	.
TR228526|c2_g5	13.2115	7.94992	4.20446e-09	7.63167e-05	797.748	1771.97	0	0	.	.
TR68560|c0_g1	10.0979	7.86993	6.13933e-09	7.63167e-05	876.243	430.599	0	0.54	GDL54_ARATH^GDL54_ARATH^Q:1220-303,H:22-366^41.14%ID^E:9e-79^RecName: Full=GDSL esterase/lipase At3g27950;^Eukaryota; Viridiplantae; Streptophyta; Embryophyta; Tracheophyta; Spermatophyta; Magnoliophyta; eudicotyledons; Gunneridae; Pentapetalae; rosids; malvids; Brassicales; Brassicaceae; Camelineae; Arabidopsis	GO:0005576^cellular_component^extracellular region`GO:0016788^molecular_function^hydrolase activity, acting on ester bonds`GO:0016042^biological_process^lipid catabolic process
TR233049|c1_g1	13.2601	7.99851	6.25919e-09	7.63167e-05	516.418	157.598	0	0	.	.
TR67724|c0_g1	10.2884	8.05633	6.84079e-09	7.63167e-05	130.251	221.607	0	0.198	AB8A_ARATH^AB8A_ARATH^Q:3245-939,H:6-745^50.13%ID^E:0^RecName: Full=ABC transporter A family member 8;^Eukaryota; Viridiplantae; Streptophyta; Embryophyta; Tracheophyta; Spermatophyta; Magnoliophyta; eudicotyledons; Gunneridae; Pentapetalae; rosids; malvids; Brassicales; Brassicaceae; Camelineae; Arabidopsis`AB8A_ARATH^AB8A_ARATH^Q:856-392,H:744-898^67.1%ID^E:0^RecName: Full=ABC transporter A fam…	GO:0016021^cellular_component^integral component of membrane`GO:0005524^molecular_function^ATP binding`GO:0016887^molecular_function^ATPase activity`GO:0005215^molecular_function^transporter activity
TR31251|c6_g22	12.5923	7.33363	9.2534e-09	9.17619e-05	1281.54	2015.56	0	0	PGLR_TOBAC^PGLR_TOBAC^Q:405-196,H:321-386^48.57%ID^E:4e-12^RecName: Full=Polygalacturonase;^Eukaryota; Viridiplantae; Streptophyta; Embryophyta; Tracheophyta; Spermatophyta; Magnoliophyta; eudicotyledons; Gunneridae; Pentapetalae; asterids; lamiids; Solanales; Solanaceae; Nicotianoideae; Nicotianeae; Nicotiana	GO:0005618^cellular_component^cell wall`GO:0005576^cellular_component^extracellular region`GO:0004650^molecular_function^polygalacturonase activity`GO:0005975^biological_process^carbohydrate metabolic process`GO:0071555^biological_process^cell wall organization
TR125677|c0_g5	13.1195	7.85844	1.90876e-08	0.000166586	6266.04	1394.45	0	0	XTH7_ARATH^XTH7_ARATH^Q:336-121,H:222-293^76.39%ID^E:2e-35^RecName: Full=Probable xyloglucan endotransglucosylase/hydrolase protein 7;^Eukaryota; Viridiplantae; Streptophyta; Embryophyta; Tracheophyta; Spermatophyta; Magnoliophyta; eudicotyledons; Gunneridae; Pentapetalae; rosids; malvids; Brassicales; Brassicaceae; Camelineae; Arabidopsis	GO:0048046^cellular_component^apoplast`GO:0005618^cellular_component^cell wall`GO:0004553^molecular_function^hydrolase activity, hydrolyzing O-glycosyl compounds`GO:0016762^molecular_function^xyloglucan:xyloglucosyl transferase activity`GO:0071555^biological_process^cell wall organization`GO:0006073^biological_process^cellular glucan metabolic process
TR84891|c5_g2	10.1739	7.15758	4.32423e-08	0.000241208	4211.92	5279.65	0	5.143	RBG7_ARATH^RBG7_ARATH^Q:23-262,H:4-83^91.25%ID^E:2e-47^RecName: Full=Glycine-rich RNA-binding protein 7;^Eukaryota; Viridiplantae; Streptophyta; Embryophyta; Tracheophyta; Spermatophyta; Magnoliophyta; eudicotyledons; Gunneridae; Pentapetalae; rosids; malvids; Brassicales; Brassicaceae; Camelineae; Arabidopsis	GO:0048046^cellular_component^apoplast`GO:0009507^cellular_component^chloroplast`GO:0005737^cellular_component^cytoplasm`GO:0005829^cellular_component^cytosol`GO:0005634^cellular_component^nucleus`GO:0005777^cellular_component^peroxisome`GO:0009506^cellular_component^plasmodesma`GO:0003690^molecular_function^double-stranded DNA binding`GO:0003729^molecular_function^mRNA binding`GO:0000166^molecul…
TR194683|c1_g1	12.2409	6.98461	9.02303e-08	0.000383474	810.658	209.467	0	0	DIRL1_ARATH^DIRL1_ARATH^Q:95-328,H:26-102^46.15%ID^E:1e-15^RecName: Full=Putative lipid-transfer protein DIR1;^Eukaryota; Viridiplantae; Streptophyta; Embryophyta; Tracheophyta; Spermatophyta; Magnoliophyta; eudicotyledons; Gunneridae; Pentapetalae; rosids; malvids; Brassicales; Brassicaceae; Camelineae; Arabidopsis	GO:0048046^cellular_component^apoplast`GO:0005783^cellular_component^endoplasmic reticulum`GO:0009506^cellular_component^plasmodesma`GO:0005504^molecular_function^fatty acid binding`GO:0043621^molecular_function^protein self-association`GO:0008270^molecular_function^zinc ion binding`GO:0006869^biological_process^lipid transport`GO:0009862^biological_process^systemic acquired resistance, salicylic…
TR98544|c0_g1	8.94028	7.56263	1.51713e-07	0.000541611	100.413	161.746	0.322	0.21	AB2A_ARATH^AB2A_ARATH^Q:63-2969,H:1-955^55.09%ID^E:0^RecName: Full=ABC transporter A family member 2;^Eukaryota; Viridiplantae; Streptophyta; Embryophyta; Tracheophyta; Spermatophyta; Magnoliophyta; eudicotyledons; Gunneridae; Pentapetalae; rosids; malvids; Brassicales; Brassicaceae; Camelineae; Arabidopsis	GO:0016021^cellular_component^integral component of membrane`GO:0005524^molecular_function^ATP binding`GO:0016887^molecular_function^ATPase activity`GO:0005215^molecular_function^transporter activity
TR30091|c0_g3	11.2642	6.01774	2.04779e-07	0.000702936	199.612	152.346	0	0	.	.
TR120563|c35_g1	11.2628	6.01626	2.21653e-07	0.00073268	284.99	151.78	0	0	.	.
TR194772|c1_g1	11.5481	6.29786	2.40197e-07	0.000739219	839.336	1927.61	0	0	.	.
TR228493|c1_g12	9.52278	6.51101	2.53095e-07	0.00075295	566.71	788.784	0	1.14	.	.
TR98971|c2_g1	11.0909	5.84686	3.60527e-07	0.000893797	225.759	297.773	0	0	TBA_PRUDU^TBA_PRUDU^Q:649-401,H:368-450^80.72%ID^E:6e-36^RecName: Full=Tubulin alpha chain;^Eukaryota; Viridiplantae; Streptophyta; Embryophyta; Tracheophyta; Spermatophyta; Magnoliophyta; eudicotyledons; Gunneridae; Pentapetalae; rosids; fabids; Rosales; Rosaceae; Maloideae; Amygdaleae; Prunus	GO:0005737^cellular_component^cytoplasm`GO:0005874^cellular_component^microtubule`GO:0005525^molecular_function^GTP binding`GO:0003924^molecular_function^GTPase activity`GO:0005200^molecular_function^structural constituent of cytoskeleton`GO:0007017^biological_process^microtubule-based process`GO:0051258^biological_process^protein polymerization
TR104268|c0_g1	11.0175	5.77466	3.86957e-07	0.000933392	68.435	112.924	0	0	NRAM5_ORYSJ^NRAM5_ORYSJ^Q:977-258,H:295-534^67.5%ID^E:4e-109^RecName: Full=Metal transporter Nramp5;^Eukaryota; Viridiplantae; Streptophyta; Embryophyta; Tracheophyta; Spermatophyta; Magnoliophyta; Liliopsida; Poales; Poaceae; BEP clade; Ehrhartoideae; Oryzeae; Oryza	GO:0016021^cellular_component^integral component of membrane`GO:0005215^molecular_function^transporter activity`GO:0006811^biological_process^ion transport`GO:0055072^biological_process^iron ion homeostasis
TR143919|c0_g1	11.1283	5.88362	4.82344e-07	0.00107622	246.463	459.886	0	0	.	.
TR99353|c1_g7	8.42587	6.20896	5.11486e-07	0.00108671	217.926	1991.92	0	4.885	CBL10_ARATH^CBL10_ARATH^Q:4-231,H:595-672^56.41%ID^E:6e-18^RecName: Full=COBRA-like protein 10;^Eukaryota; Viridiplantae; Streptophyta; Embryophyta; Tracheophyta; Spermatophyta; Magnoliophyta; eudicotyledons; Gunneridae; Pentapetalae; rosids; malvids; Brassicales; Brassicaceae; Camelineae; Arabidopsis	GO:0031225^cellular_component^anchored component of membrane`GO:0005886^cellular_component^plasma membrane`GO:0016049^biological_process^cell growth`GO:0010215^biological_process^cellulose microfibril organization
TR71905|c0_g1	11.5684	8.5197	5.16046e-07	0.00108671	1530.13	127.055	0	0.174	C82A3_SOYBN^C82A3_SOYBN^Q:637-236,H:391-524^63.43%ID^E:2e-54^RecName: Full=Cytochrome P450 82A3;^Eukaryota; Viridiplantae; Streptophyta; Embryophyta; Tracheophyta; Spermatophyta; Magnoliophyta; eudicotyledons; Gunneridae; Pentapetalae; rosids; fabids; Fabales; Fabaceae; Papilionoideae; Phaseoleae; Glycine; Soja	GO:0016020^cellular_component^membrane`GO:0020037^molecular_function^heme binding`GO:0005506^molecular_function^iron ion binding`GO:0004497^molecular_function^monooxygenase activity`GO:0016705^molecular_function^oxidoreductase activity, acting on paired donors, with incorporation or reduction of molecular oxygen
TR68854|c1_g2	10.192	7.16282	5.5181e-07	0.00108671	649.301	3125.05	0	2.749	.	.
TR205232|c0_g2	9.13371	6.12734	5.5921e-07	0.00108671	548.692	550.091	0	1.2	SP1L2_ORYSJ^SP1L2_ORYSJ^Q:379-221,H:61-113^79.25%ID^E:1e-24^RecName: Full=Protein SPIRAL1-like 2;^Eukaryota; Viridiplantae; Streptophyta; Embryophyta; Tracheophyta; Spermatophyta; Magnoliophyta; Liliopsida; Poales; Poaceae; BEP clade; Ehrhartoideae; Oryzeae; Oryza	GO:0005874^cellular_component^microtubule
TR38091|c0_g4	10.8676	5.62745	5.80305e-07	0.00108671	175.381	149.744	0	0	NDUS6_ARATH^NDUS6_ARATH^Q:130-432,H:1-107^67.29%ID^E:1e-44^RecName: Full=NADH dehydrogenase [ubiquinone] iron-sulfur protein 6, mitochondrial;^Eukaryota; Viridiplantae; Streptophyta; Embryophyta; Tracheophyta; Spermatophyta; Magnoliophyta; eudicotyledons; Gunneridae; Pentapetalae; rosids; malvids; Brassicales; Brassicaceae; Camelineae; Arabidopsis	GO:0005743^cellular_component^mitochondrial inner membrane`GO:0005739^cellular_component^mitochondrion`GO:0070469^cellular_component^respiratory chain`GO:0055114^biological_process^oxidation-reduction process
TR25430|c1_g2	10.9489	5.7072	6.21337e-07	0.00108671	117.333	179.643	0	0	FOSB_GEOTN^FOSB_GEOTN^Q:264-635,H:1-117^31.3%ID^E:5e-08^RecName: Full=Metallothiol transferase FosB {ECO:0000255|HAMAP-Rule:MF_01512};^Bacteria; Firmicutes; Bacilli; Bacillales; Bacillaceae; Geobacillus	GO:0005737^cellular_component^cytoplasm`GO:0000287^molecular_function^magnesium ion binding`GO:0016765^molecular_function^transferase activity, transferring alkyl or aryl (other than methyl) groups`GO:0046677^biological_process^response to antibiotic
TR112172|c0_g1	11.8114	6.55898	6.43645e-07	0.00108671	418.364	70.363	0	0	.	.
TR193297|c0_g1	11.0292	5.78608	6.86109e-07	0.00108771	65.764	132.658	0	0	PER50_ARATH^PER50_ARATH^Q:1163-246,H:25-329^58.17%ID^E:3e-121^RecName: Full=Peroxidase 50;^Eukaryota; Viridiplantae; Streptophyta; Embryophyta; Tracheophyta; Spermatophyta; Magnoliophyta; eudicotyledons; Gunneridae; Pentapetalae; rosids; malvids; Brassicales; Brassicaceae; Camelineae; Arabidopsis	GO:0005737^cellular_component^cytoplasm`GO:0005576^cellular_component^extracellular region`GO:0020037^molecular_function^heme binding`GO:0046872^molecular_function^metal ion binding`GO:0004601^molecular_function^peroxidase activity`GO:0042744^biological_process^hydrogen peroxide catabolic process`GO:0048511^biological_process^rhythmic process
TR2743|c0_g3	10.7794	5.54086	7.50347e-07	0.00114304	202.065	160.261	0	0	.	.
TR227156|c0_g27	10.8036	5.56457	8.35919e-07	0.00118421	333.305	473.129	0	0	.	.
TR23402|c1_g10	10.7997	5.56067	9.37139e-07	0.00128675	152.909	310.617	0	0	.	.
TR205680|c2_g21	10.7635	5.52518	1.01101e-06	0.00134675	300.182	466.332	0	0	.	.
TR135753|c6_g5	9.72049	6.69666	1.06261e-06	0.00137445	2475.98	9820.65	0	9.506	.	.
TR228093|c2_g12	10.8586	5.61837	1.11409e-06	0.00139607	547.626	1103.6	0	0	.	.
TR5940|c0_g3	10.6091	5.37405	1.15308e-06	0.00139607	400.323	366.681	0	0	PME45_ARATH^PME45_ARATH^Q:23-427,H:295-430^54.41%ID^E:1e-43^RecName: Full=Putative pectinesterase/pectinesterase inhibitor 45;^Eukaryota; Viridiplantae; Streptophyta; Embryophyta; Tracheophyta; Spermatophyta; Magnoliophyta; eudicotyledons; Gunneridae; Pentapetalae; rosids; malvids; Brassicales; Brassicaceae; Camelineae; Arabidopsis	GO:0005618^cellular_component^cell wall`GO:0016021^cellular_component^integral component of membrane`GO:0045330^molecular_function^aspartyl esterase activity`GO:0004857^molecular_function^enzyme inhibitor activity`GO:0030599^molecular_function^pectinesterase activity`GO:0042545^biological_process^cell wall modification`GO:0045490^biological_process^pectin catabolic process
TR31251|c6_g2	8.36348	6.56513	1.18166e-06	0.00139607	1560.49	1188.29	6.793	2.22	PGLR_TOBAC^PGLR_TOBAC^Q:339-115,H:316-386^46.67%ID^E:3e-13^RecName: Full=Polygalacturonase;^Eukaryota; Viridiplantae; Streptophyta; Embryophyta; Tracheophyta; Spermatophyta; Magnoliophyta; eudicotyledons; Gunneridae; Pentapetalae; asterids; lamiids; Solanales; Solanaceae; Nicotianoideae; Nicotianeae; Nicotiana	GO:0005618^cellular_component^cell wall`GO:0005576^cellular_component^extracellular region`GO:0004650^molecular_function^polygalacturonase activity`GO:0005975^biological_process^carbohydrate metabolic process`GO:0071555^biological_process^cell wall organization
TR212818|c0_g2	10.5992	5.36445	1.18883e-06	0.00139607	81.088	66.015	0	0	TSJT1_TOBAC^TSJT1_TOBAC^Q:1175-738,H:1-148^41.22%ID^E:3e-34^RecName: Full=Stem-specific protein TSJT1;^Eukaryota; Viridiplantae; Streptophyta; Embryophyta; Tracheophyta; Spermatophyta; Magnoliophyta; eudicotyledons; Gunneridae; Pentapetalae; asterids; lamiids; Solanales; Solanaceae; Nicotianoideae; Nicotianeae; Nicotiana	.
TR175939|c4_g2	9.77271	6.74738	1.28462e-06	0.00147354	381.028	74.374	0	0.264	DET2_GOSHI^DET2_GOSHI^Q:800-273,H:62-258^27.78%ID^E:5e-15^RecName: Full=Steroid 5-alpha-reductase DET2;^Eukaryota; Viridiplantae; Streptophyta; Embryophyta; Tracheophyta; Spermatophyta; Magnoliophyta; eudicotyledons; Gunneridae; Pentapetalae; rosids; malvids; Malvales; Malvaceae; Malvoideae; Gossypium	GO:0005737^cellular_component^cytoplasm`GO:0016021^cellular_component^integral component of membrane`GO:0003865^molecular_function^3-oxo-5-alpha-steroid 4-dehydrogenase activity`GO:0047751^molecular_function^cholestenone 5-alpha-reductase activity`GO:0050213^molecular_function^progesterone 5-alpha-reductase activity`GO:0016132^biological_process^brassinosteroid biosynthetic process`GO:0055114^bio…
TR160198|c4_g19	8.51973	6.29124	1.40255e-06	0.00156562	388.526	1034.43	0	2.869	.	.
TR183501|c0_g1	7.19559	6.76096	1.43969e-06	0.0015863	122.387	273.951	0.643	1.224	GPDL7_ARATH^GPDL7_ARATH^Q:214-549,H:33-143^45.54%ID^E:2e-22^RecName: Full=Glycerophosphodiester phosphodiesterase GDPDL7 {ECO:0000305};^Eukaryota; Viridiplantae; Streptophyta; Embryophyta; Tracheophyta; Spermatophyta; Magnoliophyta; eudicotyledons; Gunneridae; Pentapetalae; rosids; malvids; Brassicales; Brassicaceae; Camelineae; Arabidopsis	GO:0031225^cellular_component^anchored component of membrane`GO:0048046^cellular_component^apoplast`GO:0008889^molecular_function^glycerophosphodiester phosphodiesterase activity`GO:0006071^biological_process^glycerol metabolic process`GO:0006629^biological_process^lipid metabolic process
TR238165|c2_g11	8.91046	6.66947	1.5171e-06	0.0016273	246.043	656.998	0	1.746	.	.
TR7580|c5_g11	10.9275	5.68583	1.66135e-06	0.00170156	183.144	531.337	0	0	ACT3_PEA^ACT3_PEA^Q:494-369,H:336-377^100%ID^E:2e-21^RecName: Full=Actin-3;^Eukaryota; Viridiplantae; Streptophyta; Embryophyta; Tracheophyta; Spermatophyta; Magnoliophyta; eudicotyledons; Gunneridae; Pentapetalae; rosids; fabids; Fabales; Fabaceae; Papilionoideae; Fabeae; Pisum	GO:0005737^cellular_component^cytoplasm`GO:0005856^cellular_component^cytoskeleton`GO:0005524^molecular_function^ATP binding
TR240820|c0_g2	7.42566	7.08901	1.66562e-06	0.00170156	525.606	717.915	4.878	2.797	.	.
TR226174|c1_g2	9.05958	7.62577	1.84262e-06	0.00176334	154.988	1588.18	0	2.821	.	.
TR90487|c5_g2	10.7165	5.47893	1.86931e-06	0.00176334	312.064	708.729	0	0	PME_PETIN^PME_PETIN^Q:382-41,H:74-187^66.67%ID^E:4e-46^RecName: Full=Pectinesterase;^Eukaryota; Viridiplantae; Streptophyta; Embryophyta; Tracheophyta; Spermatophyta; Magnoliophyta; eudicotyledons; Gunneridae; Pentapetalae; asterids; lamiids; Solanales; Solanaceae; Petunioideae; Petunia	GO:0005618^cellular_component^cell wall`GO:0005576^cellular_component^extracellular region`GO:0045330^molecular_function^aspartyl esterase activity`GO:0030599^molecular_function^pectinesterase activity`GO:0042545^biological_process^cell wall modification`GO:0045490^biological_process^pectin catabolic process
TR174375|c1_g5	10.567	5.33311	1.8931e-06	0.00176334	126.918	440.091	0	0	.	.
TR88603|c0_g1	11.4366	6.18854	2.06608e-06	0.00190098	233.982	32.487	0	0	GGH1_ARATH^GGH1_ARATH^Q:114-1058,H:24-345^59.44%ID^E:2e-130^RecName: Full=Gamma-glutamyl hydrolase 1;^Eukaryota; Viridiplantae; Streptophyta; Embryophyta; Tracheophyta; Spermatophyta; Magnoliophyta; eudicotyledons; Gunneridae; Pentapetalae; rosids; malvids; Brassicales; Brassicaceae; Camelineae; Arabidopsis	GO:0005618^cellular_component^cell wall`GO:0005615^cellular_component^extracellular space`GO:0005773^cellular_component^vacuole`GO:0034722^molecular_function^gamma-glutamyl-peptidase activity`GO:0008242^molecular_function^omega peptidase activity`GO:0006541^biological_process^glutamine metabolic process`GO:0006508^biological_process^proteolysis`GO:0046900^biological_process^tetrahydrofolylpolyglu…
TR5150|c1_g6	7.87136	5.66286	2.11747e-06	0.00192839	91.942	119.4	0	0.558	ATCA7_ARATH^ATCA7_ARATH^Q:134-868,H:33-271^49.39%ID^E:1e-75^RecName: Full=Alpha carbonic anhydrase 7;^Eukaryota; Viridiplantae; Streptophyta; Embryophyta; Tracheophyta; Spermatophyta; Magnoliophyta; eudicotyledons; Gunneridae; Pentapetalae; rosids; malvids; Brassicales; Brassicaceae; Camelineae; Arabidopsis	GO:0009570^cellular_component^chloroplast stroma`GO:0004089^molecular_function^carbonate dehydratase activity`GO:0008270^molecular_function^zinc ion binding`GO:0006730^biological_process^one-carbon metabolic process
TR51876|c0_g1	10.4663	5.23472	2.24791e-06	0.0020265	127.783	73.838	0	0	.	.
TR4210|c3_g6	10.3702	5.1407	2.28531e-06	0.00203962	229.403	246.118	0	0	SF3_HELAN^SF3_HELAN^Q:1-114,H:139-176^92.11%ID^E:7e-17^RecName: Full=Pollen-specific protein SF3;^Eukaryota; Viridiplantae; Streptophyta; Embryophyta; Tracheophyta; Spermatophyta; Magnoliophyta; eudicotyledons; Gunneridae; Pentapetalae; asterids; campanulids; Asterales; Asteraceae; Asteroideae; Heliantheae alliance; Heliantheae; Helianthus	GO:0008270^molecular_function^zinc ion binding
TR13426|c1_g10	10.729	5.49199	2.48738e-06	0.00212321	500.074	147.998	0	0	METK2_VITVI^METK2_VITVI^Q:20-457,H:248-393^93.84%ID^E:3e-82^RecName: Full=S-adenosylmethionine synthase 2;^Eukaryota; Viridiplantae; Streptophyta; Embryophyta; Tracheophyta; Spermatophyta; Magnoliophyta; eudicotyledons; Gunneridae; Pentapetalae; rosids; Vitales; Vitaceae; Vitis	GO:0005737^cellular_component^cytoplasm`GO:0005524^molecular_function^ATP binding`GO:0046872^molecular_function^metal ion binding`GO:0004478^molecular_function^methionine adenosyltransferase activity`GO:0006730^biological_process^one-carbon metabolic process`GO:0006556^biological_process^S-adenosylmethionine biosynthetic process
TR46849|c2_g3	10.3299	5.10152	2.49792e-06	0.00212321	270.866	232.293	0	0	OEP16_PEA^OEP16_PEA^Q:1-162,H:93-146^77.78%ID^E:2e-14^RecName: Full=Outer envelope pore protein 16, chloroplastic;^Eukaryota; Viridiplantae; Streptophyta; Embryophyta; Tracheophyta; Spermatophyta; Magnoliophyta; eudicotyledons; Gunneridae; Pentapetalae; rosids; fabids; Fabales; Fabaceae; Papilionoideae; Fabeae; Pisum	GO:0009707^cellular_component^chloroplast outer membrane`GO:0034426^cellular_component^etioplast membrane`GO:0046930^cellular_component^pore complex`GO:0015288^molecular_function^porin activity`GO:0042803^molecular_function^protein homodimerization activity`GO:0006811^biological_process^ion transport`GO:0045037^biological_process^protein import into chloroplast stroma
TR67039|c0_g1	7.90997	7.18604	2.62011e-06	0.00220606	308.536	1046.78	0	23.651	.	.
TR73631|c1_g1	10.6807	5.4436	2.92531e-06	0.00233382	62.626	168.314	0	0	.	.
TR196018|c4_g4	10.4187	5.1883	2.97564e-06	0.00233382	168.49	71.113	0	0	.	.
TR171508|c2_g18	8.01235	6.27015	3.01746e-06	0.00233382	378.061	923.417	0	3.949	CXE12_ARATH^CXE12_ARATH^Q:3-443,H:101-254^40.26%ID^E:4e-30^RecName: Full=Probable carboxylesterase 12;^Eukaryota; Viridiplantae; Streptophyta; Embryophyta; Tracheophyta; Spermatophyta; Magnoliophyta; eudicotyledons; Gunneridae; Pentapetalae; rosids; malvids; Brassicales; Brassicaceae; Camelineae; Arabidopsis	GO:0005737^cellular_component^cytoplasm`GO:0005829^cellular_component^cytosol`GO:0052689^molecular_function^carboxylic ester hydrolase activity
TR15919|c8_g14	10.2663	5.03967	3.03334e-06	0.00233382	693.286	545.467	0	0	.	.
TR88386|c8_g2	10.4902	5.25824	3.08283e-06	0.00235162	120.853	46.051	0	0	.	.
TR118748|c2_g1	10.2332	5.00747	3.27009e-06	0.00246111	17.504	32.288	0	0	AB3C_ARATH^AB3C_ARATH^Q:3229-1577,H:487-1050^65.6%ID^E:0^RecName: Full=ABC transporter C family member 3;^Eukaryota; Viridiplantae; Streptophyta; Embryophyta; Tracheophyta; Spermatophyta; Magnoliophyta; eudicotyledons; Gunneridae; Pentapetalae; rosids; malvids; Brassicales; Brassicaceae; Camelineae; Arabidopsis`AB3C_ARATH^AB3C_ARATH^Q:1631-222,H:1043-1505^72.98%ID^E:0^RecName: Full=ABC transporte…	GO:0048046^cellular_component^apoplast`GO:0016021^cellular_component^integral component of membrane`GO:0000325^cellular_component^plant-type vacuole`GO:0009506^cellular_component^plasmodesma`GO:0005774^cellular_component^vacuolar membrane`GO:0005773^cellular_component^vacuole`GO:0005524^molecular_function^ATP binding`GO:0042626^molecular_function^ATPase activity, coupled to transmembrane movement…
TR135753|c6_g15	8.83467	7.06925	3.28152e-06	0.00246111	2859.72	13001	29.438	9.776	.	.
TR226235|c0_g1	9.55163	7.28625	3.41826e-06	0.00253496	53.43	700.125	0	0.756	TSPO_ARATH^TSPO_ARATH^Q:222-692,H:36-193^30.67%ID^E:1e-15^RecName: Full=Translocator protein homolog;^Eukaryota; Viridiplantae; Streptophyta; Embryophyta; Tracheophyta; Spermatophyta; Magnoliophyta; eudicotyledons; Gunneridae; Pentapetalae; rosids; malvids; Brassicales; Brassicaceae; Camelineae; Arabidopsis	GO:0031969^cellular_component^chloroplast membrane`GO:0005783^cellular_component^endoplasmic reticulum`GO:0005789^cellular_component^endoplasmic reticulum membrane`GO:0005794^cellular_component^Golgi apparatus`GO:0000139^cellular_component^Golgi membrane`GO:0005795^cellular_component^Golgi stack`GO:0016021^cellular_component^integral component of membrane`GO:0016020^cellular_component^membrane`GO…
TR200456|c2_g4	10.2294	5.00368	3.45956e-06	0.00253496	691.986	776.199	0	0	.	.
TR90487|c5_g22	10.1968	4.97213	3.63261e-06	0.00261041	471.226	379.174	0	0	PME_MEDSA^PME_MEDSA^Q:356-3,H:87-200^56.78%ID^E:7e-37^RecName: Full=Pectinesterase/pectinesterase inhibitor;^Eukaryota; Viridiplantae; Streptophyta; Embryophyta; Tracheophyta; Spermatophyta; Magnoliophyta; eudicotyledons; Gunneridae; Pentapetalae; rosids; fabids; Fabales; Fabaceae; Papilionoideae; Trifolieae; Medicago	GO:0005618^cellular_component^cell wall`GO:0005576^cellular_component^extracellular region`GO:0045330^molecular_function^aspartyl esterase activity`GO:0004857^molecular_function^enzyme inhibitor activity`GO:0030599^molecular_function^pectinesterase activity`GO:0042545^biological_process^cell wall modification`GO:0045490^biological_process^pectin catabolic process
TR125677|c0_g8	11.5867	6.33705	3.71457e-06	0.00261041	4919.49	427.262	0	0	.	.
TR171508|c2_g44	10.3231	5.09454	4.48645e-06	0.00301061	380.81	776.597	0	0	.	.
TR94877|c1_g2	10.3119	5.08358	4.6154e-06	0.00307403	8.316	17.055	0	0	ATPB_MAGTR^ATPB_MAGTR^Q:3139-1649,H:1-497^96.98%ID^E:0^RecName: Full=ATP synthase subunit beta, chloroplastic {ECO:0000255|HAMAP-Rule:MF_01347};^Eukaryota; Viridiplantae; Streptophyta; Embryophyta; Tracheophyta; Spermatophyta; Magnoliophyta; Magnoliidae; Magnoliales; Magnoliaceae; Magnolia	GO:0009507^cellular_component^chloroplast`GO:0000287^molecular_function^magnesium ion binding`GO:0004497^molecular_function^monooxygenase activity`GO:0016984^molecular_function^ribulose-bisphosphate carboxylase activity`GO:0009853^biological_process^photorespiration`GO:0019253^biological_process^reductive pentose-phosphate cycle
TR163484|c0_g11	10.774	5.53642	4.79822e-06	0.0031662	727.32	136.271	0	0	CCD4_ARATH^CCD4_ARATH^Q:1-420,H:458-595^73.57%ID^E:2e-67^RecName: Full=Probable carotenoid cleavage dioxygenase 4, chloroplastic;^Eukaryota; Viridiplantae; Streptophyta; Embryophyta; Tracheophyta; Spermatophyta; Magnoliophyta; eudicotyledons; Gunneridae; Pentapetalae; rosids; malvids; Brassicales; Brassicaceae; Camelineae; Arabidopsis	GO:0009507^cellular_component^chloroplast`GO:0010287^cellular_component^plastoglobule`GO:0051213^molecular_function^dioxygenase activity`GO:0046872^molecular_function^metal ion binding
TR228526|c2_g7	7.83821	7.41523	4.82473e-06	0.0031662	510.399	1653.07	0	8.438	.	.
TR15137|c7_g10	10.0582	4.83763	5.56185e-06	0.00342338	394.117	312.485	0	0	.	.
TR160138|c0_g1	10.6049	5.36915	5.63724e-06	0.00344601	29.876	114.914	0	0	.	.
TR218839|c1_g3	10.0517	4.83125	5.72823e-06	0.00345432	60.563	69.429	0	0	.	.
TR150911|c8_g5	10.8779	5.63649	5.94656e-06	0.0035253	304.41	1673.47	0	0	.	.
TR167674|c0_g1	7.45572	5.25547	6.44926e-06	0.00371348	47.622	50.277	0	0.396	LHT2_ARATH^LHT2_ARATH^Q:653-1402,H:190-439^66%ID^E:2e-101^RecName: Full=Lysine histidine transporter 2;^Eukaryota; Viridiplantae; Streptophyta; Embryophyta; Tracheophyta; Spermatophyta; Magnoliophyta; eudicotyledons; Gunneridae; Pentapetalae; rosids; malvids; Brassicales; Brassicaceae; Camelineae; Arabidopsis`LHT2_ARATH^LHT2_ARATH^Q:223-666,H:1-148^69.59%ID^E:4e-69^RecName: Full=Lysine histidine …	GO:0016021^cellular_component^integral component of membrane`GO:0005886^cellular_component^plasma membrane`GO:0015171^molecular_function^amino acid transmembrane transporter activity`GO:0015293^molecular_function^symporter activity`GO:0043090^biological_process^amino acid import`GO:0003333^biological_process^amino acid transmembrane transport`GO:0080167^biological_process^response to karrikin
TR240498|c0_g6	10.055	4.83467	6.56213e-06	0.00373034	69.47	40.693	0	0	.	.
TR176910|c2_g18	7.76419	5.54879	6.84992e-06	0.00383089	363.041	933.23	0	4.399	MIOX1_ARATH^MIOX1_ARATH^Q:140-349,H:35-104^64.29%ID^E:6e-20^RecName: Full=Inositol oxygenase 1;^Eukaryota; Viridiplantae; Streptophyta; Embryophyta; Tracheophyta; Spermatophyta; Magnoliophyta; eudicotyledons; Gunneridae; Pentapetalae; rosids; malvids; Brassicales; Brassicaceae; Camelineae; Arabidopsis	GO:0005737^cellular_component^cytoplasm`GO:0050113^molecular_function^inositol oxygenase activity`GO:0005506^molecular_function^iron ion binding`GO:0019310^biological_process^inositol catabolic process`GO:0019853^biological_process^L-ascorbic acid biosynthetic process`GO:0006949^biological_process^syncytium formation
TR33805|c1_g4	11.5574	6.3061	6.91071e-06	0.00383089	58.71	746.544	0	0	.	.
TR153597|c4_g3	10.4246	5.19301	7.20495e-06	0.00390816	128.413	443.015	0	0	.	.
TR123399|c3_g1	9.96309	4.74565	7.50567e-06	0.00396146	167.088	126.213	0	0	.	.
TR86423|c1_g1	9.95323	4.73608	7.59524e-06	0.00396414	451.627	82.32	0	0	.	.
TR112581|c4_g5	9.95222	4.73498	7.72889e-06	0.00401044	278.481	301.462	0	0	.	.
TR56980|c3_g3	10.0906	4.86859	7.85313e-06	0.00405135	124.248	395.203	0	0	RLA0_SOYBN^RLA0_SOYBN^Q:1-234,H:243-320^82.05%ID^E:4e-16^RecName: Full=60S acidic ribosomal protein P0;^Eukaryota; Viridiplantae; Streptophyta; Embryophyta; Tracheophyta; Spermatophyta; Magnoliophyta; eudicotyledons; Gunneridae; Pentapetalae; rosids; fabids; Fabales; Fabaceae; Papilionoideae; Phaseoleae; Glycine; Soja	GO:0005840^cellular_component^ribosome`GO:0003735^molecular_function^structural constituent of ribosome`GO:0042254^biological_process^ribosome biogenesis`GO:0006414^biological_process^translational elongation
TR85141|c2_g1	10.0754	4.85384	8.07155e-06	0.0041401	101.558	263.219	0	0	.	.
TR234451|c0_g1	8.48086	5.47807	8.54648e-06	0.00431727	30.858	127.606	0	0.306	GP107_MOUSE^GP107_MOUSE^Q:1579-590,H:139-460^25.37%ID^E:1e-12^RecName: Full=Protein GPR107;^Eukaryota; Metazoa; Chordata; Craniata; Vertebrata; Euteleostomi; Mammalia; Eutheria; Euarchontoglires; Glires; Rodentia; Sciurognathi; Muroidea; Muridae; Murinae; Mus; Mus	GO:0016021^cellular_component^integral component of membrane
TR31251|c6_g1	8.29833	5.30251	8.5578e-06	0.00431727	610.322	1148.51	0	3.529	PGLR2_ARATH^PGLR2_ARATH^Q:294-13,H:259-353^57.89%ID^E:1e-30^RecName: Full=Exopolygalacturonase clone GBGA483;^Eukaryota; Viridiplantae; Streptophyta; Embryophyta; Tracheophyta; Spermatophyta; Magnoliophyta; eudicotyledons; Gunneridae; Pentapetalae; rosids; malvids; Brassicales; Brassicaceae; Camelineae; Arabidopsis	GO:0005618^cellular_component^cell wall`GO:0005576^cellular_component^extracellular region`GO:0047911^molecular_function^galacturan 1,4-alpha-galacturonidase activity`GO:0004650^molecular_function^polygalacturonase activity`GO:0005975^biological_process^carbohydrate metabolic process`GO:0071555^biological_process^cell wall organization
TR228093|c2_g18	10.134	4.91055	8.66585e-06	0.00434505	298.648	692.7	0	0	.	.
TR30185|c0_g1	11.7152	6.46441	9.11448e-06	0.00447097	259.459	12.217	0	0	.	.
TR152971|c1_g3	9.90014	4.68461	9.18009e-06	0.00447097	240.608	289.306	0	0	RL27_PEA^RL27_PEA^Q:305-3,H:1-101^83.17%ID^E:3e-56^RecName: Full=60S ribosomal protein L27;^Eukaryota; Viridiplantae; Streptophyta; Embryophyta; Tracheophyta; Spermatophyta; Magnoliophyta; eudicotyledons; Gunneridae; Pentapetalae; rosids; fabids; Fabales; Fabaceae; Papilionoideae; Fabeae; Pisum	GO:0005840^cellular_component^ribosome`GO:0003735^molecular_function^structural constituent of ribosome`GO:0006412^biological_process^translation
TR82179|c3_g13	8.89534	6.45044	9.2376e-06	0.00447097	983.727	250.466	3.243	0	PLY_LILLO^PLY_LILLO^Q:1-174,H:379-434^50%ID^E:2e-08^RecName: Full=Pectate lyase;^Eukaryota; Viridiplantae; Streptophyta; Embryophyta; Tracheophyta; Spermatophyta; Magnoliophyta; Liliopsida; Liliales; Liliaceae; Lilium	GO:0046872^molecular_function^metal ion binding`GO:0030570^molecular_function^pectate lyase activity`GO:0045490^biological_process^pectin catabolic process
TR88928|c1_g8	8.30725	6.54874	9.74409e-06	0.0046258	230.408	1084.21	3.453	1.104	.	.
TR179738|c1_g7	10.203	4.97728	1.02296e-05	0.00478	94.737	265.393	0	0	RBOHJ_ARATH^RBOHJ_ARATH^Q:526-323,H:845-912^70.59%ID^E:2e-26^RecName: Full=Putative respiratory burst oxidase homolog protein J;^Eukaryota; Viridiplantae; Streptophyta; Embryophyta; Tracheophyta; Spermatophyta; Magnoliophyta; eudicotyledons; Gunneridae; Pentapetalae; rosids; malvids; Brassicales; Brassicaceae; Camelineae; Arabidopsis	GO:0016021^cellular_component^integral component of membrane`GO:0016020^cellular_component^membrane`GO:0005509^molecular_function^calcium ion binding`GO:0050664^molecular_function^oxidoreductase activity, acting on NAD(P)H, oxygen as acceptor`GO:0004601^molecular_function^peroxidase activity
TR79857|c0_g1	5.87132	7.72773	1.11249e-05	0.00504002	440.586	468.69	5.745	11.45	.	.
TR53658|c3_g12	10.9627	5.72226	1.17692e-05	0.00519996	683.942	60.152	0	0	.	.
TR236671|c1_g1	6.86801	5.76468	1.22095e-05	0.00533127	475.228	460.177	0	6.727	.	.
TR31249|c2_g15	6.7056	5.82364	1.26713e-05	0.00540041	177.616	363.604	0	3.067	P4KG4_ARATH^P4KG4_ARATH^Q:811-470,H:452-565^66.67%ID^E:9e-44^RecName: Full=Phosphatidylinositol 4-kinase gamma 4;^Eukaryota; Viridiplantae; Streptophyta; Embryophyta; Tracheophyta; Spermatophyta; Magnoliophyta; eudicotyledons; Gunneridae; Pentapetalae; rosids; malvids; Brassicales; Brassicaceae; Camelineae; Arabidopsis	.
TR124551|c0_g2	9.83814	4.62528	1.28919e-05	0.00542732	325.923	376.679	0	0	.	.
TR236651|c0_g2	10.004	4.78586	1.30873e-05	0.00548369	93.429	70.96	0	0	.	.
TR53658|c3_g13	8.14599	5.15361	1.39356e-05	0.00575803	93.951	37.126	0	0.276	ATOX1_ARATH^ATOX1_ARATH^Q:873-1055,H:33-93^37.7%ID^E:9e-06^RecName: Full=Copper transport protein ATX1;^Eukaryota; Viridiplantae; Streptophyta; Embryophyta; Tracheophyta; Spermatophyta; Magnoliophyta; eudicotyledons; Gunneridae; Pentapetalae; rosids; malvids; Brassicales; Brassicaceae; Camelineae; Arabidopsis	GO:0000785^cellular_component^chromatin`GO:0005829^cellular_component^cytosol`GO:0046872^molecular_function^metal ion binding`GO:0006825^biological_process^copper ion transport
TR91826|c1_g2	10.1358	4.91178	1.51403e-05	0.00614207	656.9	2213.1	0	0	STEL_TOXVR^STEL_TOXVR^Q:4-237,H:25-103^46.84%ID^E:4e-18^RecName: Full=Stellacyanin;^Eukaryota; Viridiplantae; Streptophyta; Embryophyta; Tracheophyta; Spermatophyta; Magnoliophyta; eudicotyledons; Gunneridae; Pentapetalae; rosids; malvids; Sapindales; Anacardiaceae; Toxicodendron	GO:0005507^molecular_function^copper ion binding`GO:0009055^molecular_function^electron carrier activity`GO:0055114^biological_process^oxidation-reduction process
TR31251|c6_g27	6.8638	5.488	1.53644e-05	0.00619183	751.988	1285.73	0	12.615	PGLR_GOSBA^PGLR_GOSBA^Q:293-3,H:152-248^49.48%ID^E:3e-20^RecName: Full=Polygalacturonase;^Eukaryota; Viridiplantae; Streptophyta; Embryophyta; Tracheophyta; Spermatophyta; Magnoliophyta; eudicotyledons; Gunneridae; Pentapetalae; rosids; malvids; Malvales; Malvaceae; Malvoideae; Gossypium	GO:0005618^cellular_component^cell wall`GO:0005576^cellular_component^extracellular region`GO:0004650^molecular_function^polygalacturonase activity`GO:0005975^biological_process^carbohydrate metabolic process`GO:0071555^biological_process^cell wall organization
TR193207|c0_g1	10.09	7.03955	1.5472e-05	0.00619183	33.528	779.322	0	0.486	.	.
TR30218|c0_g1	9.70907	4.50087	1.55824e-05	0.00619183	34.066	26.042	0	0	AGCT2_HORVU^AGCT2_HORVU^Q:125-1429,H:1-438^49.32%ID^E:5e-125^RecName: Full=Agmatine coumaroyltransferase-2 {ECO:0000303|PubMed:18270436, ECO:0000312|EMBL:BAF97627.1};^Eukaryota; Viridiplantae; Streptophyta; Embryophyta; Tracheophyta; Spermatophyta; Magnoliophyta; Liliopsida; Poales; Poaceae; BEP clade; Pooideae; Triticeae; Hordeum	GO:0047634^molecular_function^agmatine N4-coumaroyltransferase activity`GO:0008152^biological_process^metabolic process
TR18060|c0_g2	8.07167	6.31681	1.56098e-05	0.00619183	40.754	148.151	0.517	0.162	C7A29_PANGI^C7A29_PANGI^Q:1899-409,H:22-517^61.97%ID^E:0^RecName: Full=Cytochrome P450 CYP72A219;^Eukaryota; Viridiplantae; Streptophyta; Embryophyta; Tracheophyta; Spermatophyta; Magnoliophyta; eudicotyledons; Gunneridae; Pentapetalae; asterids; campanulids; Apiales; Araliaceae; Panax	GO:0016021^cellular_component^integral component of membrane`GO:0020037^molecular_function^heme binding`GO:0005506^molecular_function^iron ion binding`GO:0004497^molecular_function^monooxygenase activity`GO:0016705^molecular_function^oxidoreductase activity, acting on paired donors, with incorporation or reduction of molecular oxygen
TR210000|c0_g27	8.03491	5.0459	1.57012e-05	0.00620053	257.691	458.172	0	1.842	.	.
TR151180|c6_g16	10.4416	5.209	1.62013e-05	0.00636982	166.863	957.496	0	0	PME28_ARATH^PME28_ARATH^Q:336-1,H:105-215^40.18%ID^E:6e-21^RecName: Full=Putative pectinesterase/pectinesterase inhibitor 28;^Eukaryota; Viridiplantae; Streptophyta; Embryophyta; Tracheophyta; Spermatophyta; Magnoliophyta; eudicotyledons; Gunneridae; Pentapetalae; rosids; malvids; Brassicales; Brassicaceae; Camelineae; Arabidopsis	GO:0005618^cellular_component^cell wall`GO:0016021^cellular_component^integral component of membrane`GO:0045330^molecular_function^aspartyl esterase activity`GO:0004857^molecular_function^enzyme inhibitor activity`GO:0030599^molecular_function^pectinesterase activity`GO:0042545^biological_process^cell wall modification`GO:0045490^biological_process^pectin catabolic process
TR183628|c1_g2	10.1785	4.95551	1.63965e-05	0.0064183	148.331	27.144	0	0	KSA_ARATH^KSA_ARATH^Q:3-539,H:325-503^58.66%ID^E:2e-71^RecName: Full=Ent-copalyl diphosphate synthase, chloroplastic;^Eukaryota; Viridiplantae; Streptophyta; Embryophyta; Tracheophyta; Spermatophyta; Magnoliophyta; eudicotyledons; Gunneridae; Pentapetalae; rosids; malvids; Brassicales; Brassicaceae; Camelineae; Arabidopsis	GO:0009507^cellular_component^chloroplast`GO:0009905^molecular_function^ent-copalyl diphosphate synthase activity`GO:0000287^molecular_function^magnesium ion binding`GO:0010333^molecular_function^terpene synthase activity`GO:0009740^biological_process^gibberellic acid mediated signaling pathway`GO:0009686^biological_process^gibberellin biosynthetic process
TR15919|c8_g9	8.43042	5.42449	1.65754e-05	0.00642942	476.941	1758.6	0	4.171	.	.
TR155392|c2_g1	8.02195	5.03305	1.6641e-05	0.00642942	181.454	332.464	0	1.242	CNG18_ARATH^CNG18_ARATH^Q:67-246,H:645-706^62.12%ID^E:3e-15^RecName: Full=Putative cyclic nucleotide-gated ion channel 18;^Eukaryota; Viridiplantae; Streptophyta; Embryophyta; Tracheophyta; Spermatophyta; Magnoliophyta; eudicotyledons; Gunneridae; Pentapetalae; rosids; malvids; Brassicales; Brassicaceae; Camelineae; Arabidopsis	GO:0016324^cellular_component^apical plasma membrane`GO:0016021^cellular_component^integral component of membrane`GO:0030552^molecular_function^cAMP binding`GO:0030553^molecular_function^cGMP binding`GO:0006874^biological_process^cellular calcium ion homeostasis`GO:0006811^biological_process^ion transport`GO:0009860^biological_process^pollen tube growth
TR129525|c0_g1	9.75561	4.54589	1.68513e-05	0.00648258	227.955	115.649	0	0	.	.
TR165201|c3_g3	9.94309	4.72708	1.69391e-05	0.0064872	285.746	89.531	0	0	METE_CATRO^METE_CATRO^Q:1-117,H:727-765^92.31%ID^E:1e-15^RecName: Full=5-methyltetrahydropteroyltriglutamate--homocysteine methyltransferase;^Eukaryota; Viridiplantae; Streptophyta; Embryophyta; Tracheophyta; Spermatophyta; Magnoliophyta; eudicotyledons; Gunneridae; Pentapetalae; asterids; lamiids; Gentianales; Apocynaceae; Rauvolfioideae; Vinceae; Catharanthinae; Catharanthus	GO:0005737^cellular_component^cytoplasm`GO:0003871^molecular_function^5-methyltetrahydropteroyltriglutamate-homocysteine S-methyltransferase activity`GO:0008270^molecular_function^zinc ion binding`GO:0009086^biological_process^methionine biosynthetic process
TR212412|c2_g5	9.67684	4.46996	1.70958e-05	0.0064872	706.928	493.935	0	0	.	.
TR160555|c0_g5	10.0875	4.86489	1.73576e-05	0.0064872	320.481	1114.3	0	0	.	.
TR152208|c0_g5	9.66034	4.45391	1.73721e-05	0.0064872	283.067	280.075	0	0	RS52_ARATH^RS52_ARATH^Q:356-3,H:14-131^83.9%ID^E:3e-70^RecName: Full=40S ribosomal protein S5-2;^Eukaryota; Viridiplantae; Streptophyta; Embryophyta; Tracheophyta; Spermatophyta; Magnoliophyta; eudicotyledons; Gunneridae; Pentapetalae; rosids; malvids; Brassicales; Brassicaceae; Camelineae; Arabidopsis	GO:0005618^cellular_component^cell wall`GO:0009507^cellular_component^chloroplast`GO:0022626^cellular_component^cytosolic ribosome`GO:0005886^cellular_component^plasma membrane`GO:0009506^cellular_component^plasmodesma`GO:0015935^cellular_component^small ribosomal subunit`GO:0005773^cellular_component^vacuole`GO:0003723^molecular_function^RNA binding`GO:0003735^molecular_function^structural const…
TR199658|c0_g1	10.2999	5.07373	1.75089e-05	0.00650454	1304.29	213.478	0	0	NLTP_PRUAV^NLTP_PRUAV^Q:207-296,H:22-51^63.33%ID^E:9e-07^RecName: Full=Non-specific lipid-transfer protein;^Eukaryota; Viridiplantae; Streptophyta; Embryophyta; Tracheophyta; Spermatophyta; Magnoliophyta; eudicotyledons; Gunneridae; Pentapetalae; rosids; fabids; Rosales; Rosaceae; Maloideae; Amygdaleae; Prunus	GO:0008289^molecular_function^lipid binding`GO:0006869^biological_process^lipid transport
TR183903|c15_g14	9.90563	4.69088	1.77735e-05	0.00652783	623.302	198.888	0	0	UBIQP_HORVU^UBIQP_HORVU^Q:335-3,H:8-118^100%ID^E:1e-72^RecName: Full=Polyubiquitin;^Eukaryota; Viridiplantae; Streptophyta; Embryophyta; Tracheophyta; Spermatophyta; Magnoliophyta; Liliopsida; Poales; Poaceae; BEP clade; Pooideae; Triticeae; Hordeum`UBIQP_HORVU^UBIQP_HORVU^Q:335-75,H:84-170^100%ID^E:2e-55^RecName: Full=Polyubiquitin;^Eukaryota; Viridiplantae; Streptophyta; Embryophyta; Tracheophy…	GO:0005737^cellular_component^cytoplasm`GO:0005634^cellular_component^nucleus
TR166752|c0_g1	10.6623	5.42452	1.80578e-05	0.00660507	18.22	150.341	0	0	NU6M_ARATH^NU6M_ARATH^Q:459-1019,H:19-205^96.26%ID^E:1e-117^RecName: Full=NADH-ubiquinone oxidoreductase chain 6;^Eukaryota; Viridiplantae; Streptophyta; Embryophyta; Tracheophyta; Spermatophyta; Magnoliophyta; eudicotyledons; Gunneridae; Pentapetalae; rosids; malvids; Brassicales; Brassicaceae; Camelineae; Arabidopsis	GO:0016021^cellular_component^integral component of membrane`GO:0031966^cellular_component^mitochondrial membrane`GO:0070469^cellular_component^respiratory chain`GO:0008137^molecular_function^NADH dehydrogenase (ubiquinone) activity
TR138262|c0_g2	9.71275	4.50467	1.86301e-05	0.00678661	68.443	36.406	0	0	PITH1_ARATH^PITH1_ARATH^Q:183-671,H:14-176^85.89%ID^E:1e-98^RecName: Full=PITH domain-containing protein At3g04780;^Eukaryota; Viridiplantae; Streptophyta; Embryophyta; Tracheophyta; Spermatophyta; Magnoliophyta; eudicotyledons; Gunneridae; Pentapetalae; rosids; malvids; Brassicales; Brassicaceae; Camelineae; Arabidopsis	GO:0015035^molecular_function^protein disulfide oxidoreductase activity`GO:0045454^biological_process^cell redox homeostasis`GO:0006662^biological_process^glycerol ether metabolic process
TR176910|c2_g20	7.66985	5.9191	1.8941e-05	0.00684596	133.389	600.521	0	2.941	MIOX4_ARATH^MIOX4_ARATH^Q:1-159,H:266-317^77.36%ID^E:3e-19^RecName: Full=Inositol oxygenase 4;^Eukaryota; Viridiplantae; Streptophyta; Embryophyta; Tracheophyta; Spermatophyta; Magnoliophyta; eudicotyledons; Gunneridae; Pentapetalae; rosids; malvids; Brassicales; Brassicaceae; Camelineae; Arabidopsis	GO:0005737^cellular_component^cytoplasm`GO:0050113^molecular_function^inositol oxygenase activity`GO:0005506^molecular_function^iron ion binding`GO:0019310^biological_process^inositol catabolic process`GO:0019853^biological_process^L-ascorbic acid biosynthetic process
TR34561|c1_g1	6.06581	6.34686	1.89464e-05	0.00684596	210.062	263.158	1.398	5.371	CYTI_VIGUN^CYTI_VIGUN^Q:262-546,H:1-95^72.63%ID^E:2e-40^RecName: Full=Cysteine proteinase inhibitor;^Eukaryota; Viridiplantae; Streptophyta; Embryophyta; Tracheophyta; Spermatophyta; Magnoliophyta; eudicotyledons; Gunneridae; Pentapetalae; rosids; fabids; Fabales; Fabaceae; Papilionoideae; Phaseoleae; Vigna	GO:0004869^molecular_function^cysteine-type endopeptidase inhibitor activity
TR215586|c0_g2	10.0124	4.79446	2.05516e-05	0.0072786	227.612	54.839	0	0	.	.
TR222355|c0_g1	9.6617	4.45489	2.0864e-05	0.00736004	16.569	25.475	0	0	.	.
TR35690|c1_g3	9.94845	4.73254	2.1872e-05	0.00762522	112.482	27.68	0	0	.	.
TR147790|c0_g1	7.91893	4.9322	2.36596e-05	0.00812154	86.079	165.88	0	0.648	.	.
TR152568|c0_g1	10.5775	5.34135	2.64291e-05	0.00880138	10.948	107.168	0	0	CPR30_ARATH^CPR30_ARATH^Q:529-1251,H:108-350^28.2%ID^E:7e-12^RecName: Full=F-box protein CPR30;^Eukaryota; Viridiplantae; Streptophyta; Embryophyta; Tracheophyta; Spermatophyta; Magnoliophyta; eudicotyledons; Gunneridae; Pentapetalae; rosids; malvids; Brassicales; Brassicaceae; Camelineae; Arabidopsis	GO:0005737^cellular_component^cytoplasm`GO:0005634^cellular_component^nucleus`GO:0031348^biological_process^negative regulation of defense response`GO:0042177^biological_process^negative regulation of protein catabolic process`GO:0009626^biological_process^plant-type hypersensitive response`GO:0016567^biological_process^protein ubiquitination
TR69040|c0_g1	9.74922	4.54031	2.71533e-05	0.00897162	282.101	89.347	0	0	.	.
TR92064|c0_g11	9.52326	4.32248	2.7284e-05	0.00897162	46.119	56.937	0	0	NAP1B_ORYSJ^NAP1B_ORYSJ^Q:968-300,H:81-305^85.84%ID^E:6e-109^RecName: Full=Nucleosome assembly protein 1;2;^Eukaryota; Viridiplantae; Streptophyta; Embryophyta; Tracheophyta; Spermatophyta; Magnoliophyta; Liliopsida; Poales; Poaceae; BEP clade; Ehrhartoideae; Oryzeae; Oryza	GO:0005737^cellular_component^cytoplasm`GO:0005634^cellular_component^nucleus`GO:0006334^biological_process^nucleosome assembly
TR58871|c0_g1	9.52165	4.32143	2.75372e-05	0.00900243	125.159	82.749	0	0	.	.
TR86296|c1_g10	9.48613	4.28719	2.86352e-05	0.00932724	171.527	169.049	0	0	UGAL2_ARATH^UGAL2_ARATH^Q:1-432,H:198-339^70.83%ID^E:1e-67^RecName: Full=UDP-galactose transporter 2;^Eukaryota; Viridiplantae; Streptophyta; Embryophyta; Tracheophyta; Spermatophyta; Magnoliophyta; eudicotyledons; Gunneridae; Pentapetalae; rosids; malvids; Brassicales; Brassicaceae; Camelineae; Arabidopsis	GO:0016021^cellular_component^integral component of membrane`GO:0005457^molecular_function^GDP-fucose transmembrane transporter activity`GO:0005459^molecular_function^UDP-galactose transmembrane transporter activity`GO:0005460^molecular_function^UDP-glucose transmembrane transporter activity`GO:0015783^biological_process^GDP-fucose transport`GO:0009624^biological_process^response to nematode`GO:0…
TR154538|c7_g9	9.48946	4.29021	2.9401e-05	0.00950727	39.197	47.062	0	0	ZHD3_ARATH^ZHD3_ARATH^Q:764-630,H:234-278^68.89%ID^E:5e-11^RecName: Full=Zinc-finger homeodomain protein 3;^Eukaryota; Viridiplantae; Streptophyta; Embryophyta; Tracheophyta; Spermatophyta; Magnoliophyta; eudicotyledons; Gunneridae; Pentapetalae; rosids; malvids; Brassicales; Brassicaceae; Camelineae; Arabidopsis	GO:0005634^cellular_component^nucleus`GO:0003677^molecular_function^DNA binding`GO:0046872^molecular_function^metal ion binding`GO:0042803^molecular_function^protein homodimerization activity`GO:0006355^biological_process^regulation of transcription, DNA-templated`GO:0006351^biological_process^transcription, DNA-templated
TR84891|c5_g6	9.53781	4.33614	3.03478e-05	0.00971974	947.567	1427.04	0	0	RBG7_ARATH^RBG7_ARATH^Q:86-193,H:4-39^83.33%ID^E:3e-15^RecName: Full=Glycine-rich RNA-binding protein 7;^Eukaryota; Viridiplantae; Streptophyta; Embryophyta; Tracheophyta; Spermatophyta; Magnoliophyta; eudicotyledons; Gunneridae; Pentapetalae; rosids; malvids; Brassicales; Brassicaceae; Camelineae; Arabidopsis	GO:0048046^cellular_component^apoplast`GO:0009507^cellular_component^chloroplast`GO:0005737^cellular_component^cytoplasm`GO:0005829^cellular_component^cytosol`GO:0005634^cellular_component^nucleus`GO:0005777^cellular_component^peroxisome`GO:0009506^cellular_component^plasmodesma`GO:0003690^molecular_function^double-stranded DNA binding`GO:0003729^molecular_function^mRNA binding`GO:0000166^molecul…
TR137150|c0_g1	8.01027	7.72171	3.06554e-05	0.00971974	843.556	117.701	3.103	0.33	.	.
TR149834|c0_g1	8.22675	5.78597	3.06598e-05	0.00971974	48.984	132.229	0.797	0	UBC33_ARATH^UBC33_ARATH^Q:281-997,H:1-243^60.91%ID^E:2e-99^RecName: Full=Probable ubiquitin-conjugating enzyme E2 33;^Eukaryota; Viridiplantae; Streptophyta; Embryophyta; Tracheophyta; Spermatophyta; Magnoliophyta; eudicotyledons; Gunneridae; Pentapetalae; rosids; malvids; Brassicales; Brassicaceae; Camelineae; Arabidopsis	GO:0016021^cellular_component^integral component of membrane`GO:0016881^molecular_function^acid-amino acid ligase activity`GO:0005524^molecular_function^ATP binding`GO:0016567^biological_process^protein ubiquitination
TR98344|c1_g1	8.10142	6.92912	3.08582e-05	0.00971974	97.182	1163.07	0	4.075	.	.
TR224535|c0_g2	9.76974	4.56026	3.11639e-05	0.00975912	206.036	56.049	0	0	CX6B3_ARATH^CX6B3_ARATH^Q:1-213,H:8-78^83.1%ID^E:8e-39^RecName: Full=Cytochrome c oxidase subunit 6b-3;^Eukaryota; Viridiplantae; Streptophyta; Embryophyta; Tracheophyta; Spermatophyta; Magnoliophyta; eudicotyledons; Gunneridae; Pentapetalae; rosids; malvids; Brassicales; Brassicaceae; Camelineae; Arabidopsis	GO:0005739^cellular_component^mitochondrion`GO:0004129^molecular_function^cytochrome-c oxidase activity
TR31251|c6_g5	9.53519	4.33358	3.20811e-05	0.00997632	431.92	704.167	0	0	.	.
TR101120|c0_g1	7.17069	4.96736	3.28291e-05	0.0101735	80.511	218.652	0	1.512	.	.
TR57690|c0_g1	10.0852	4.86557	3.40303e-05	0.010437	150.418	22.184	0	0	.	.
TR195509|c1_g9	8.99133	8.00544	3.41521e-05	0.0104385	85.977	3015.53	0	5.707	.	.
TR49594|c1_g26	9.77402	4.56453	3.48114e-05	0.0105676	662.358	165.451	0	0	TBB1_DAUCA^TBB1_DAUCA^Q:324-124,H:232-298^100%ID^E:1e-40^RecName: Full=Tubulin beta-1 chain;^Eukaryota; Viridiplantae; Streptophyta; Embryophyta; Tracheophyta; Spermatophyta; Magnoliophyta; eudicotyledons; Gunneridae; Pentapetalae; asterids; campanulids; Apiales; Apiaceae; Apioideae; Scandiceae; Daucinae; Daucus	GO:0005737^cellular_component^cytoplasm`GO:0005874^cellular_component^microtubule`GO:0005525^molecular_function^GTP binding`GO:0003924^molecular_function^GTPase activity`GO:0005200^molecular_function^structural constituent of cytoskeleton`GO:0007017^biological_process^microtubule-based process`GO:0051258^biological_process^protein polymerization
TR112971|c1_g1	9.72962	4.52175	3.57687e-05	0.0107125	1844.13	478.028	0	0	.	.
TR62558|c3_g2	9.69148	4.48264	3.63717e-05	0.0108495	254.966	506.673	0	0	.	.
TR98080|c0_g1	6.41283	5.05221	3.67522e-05	0.0108612	130.633	150.295	0	2.641	.	.
TR165430|c0_g1	9.39209	4.19751	3.70662e-05	0.0109179	31.185	32.38	0	0	APK1A_ARATH^APK1A_ARATH^Q:124-1023,H:52-354^28.09%ID^E:1e-27^RecName: Full=Protein kinase APK1A, chloroplastic;^Eukaryota; Viridiplantae; Streptophyta; Embryophyta; Tracheophyta; Spermatophyta; Magnoliophyta; eudicotyledons; Gunneridae; Pentapetalae; rosids; malvids; Brassicales; Brassicaceae; Camelineae; Arabidopsis	GO:0005737^cellular_component^cytoplasm`GO:0005634^cellular_component^nucleus`GO:0005886^cellular_component^plasma membrane`GO:0009536^cellular_component^plastid`GO:0005524^molecular_function^ATP binding`GO:0004674^molecular_function^protein serine/threonine kinase activity
TR219496|c2_g7	9.41216	4.21705	3.81765e-05	0.0112079	252.7	162.466	0	0	H12_ARATH^H12_ARATH^Q:265-384,H:65-104^72.5%ID^E:4e-12^RecName: Full=Histone H1.2;^Eukaryota; Viridiplantae; Streptophyta; Embryophyta; Tracheophyta; Spermatophyta; Magnoliophyta; eudicotyledons; Gunneridae; Pentapetalae; rosids; malvids; Brassicales; Brassicaceae; Camelineae; Arabidopsis	GO:0005739^cellular_component^mitochondrion`GO:0005730^cellular_component^nucleolus`GO:0000786^cellular_component^nucleosome`GO:0003677^molecular_function^DNA binding`GO:0006334^biological_process^nucleosome assembly
TR52981|c0_g1	7.61955	4.6443	3.96411e-05	0.0115998	121.849	154.444	0	0.936	ALF_ORYSJ^ALF_ORYSJ^Q:2-259,H:273-358^84.88%ID^E:8e-43^RecName: Full=Fructose-bisphosphate aldolase cytoplasmic isozyme;^Eukaryota; Viridiplantae; Streptophyta; Embryophyta; Tracheophyta; Spermatophyta; Magnoliophyta; Liliopsida; Poales; Poaceae; BEP clade; Ehrhartoideae; Oryzeae; Oryza	GO:0005737^cellular_component^cytoplasm`GO:0004332^molecular_function^fructose-bisphosphate aldolase activity`GO:0006096^biological_process^glycolytic process
TR61368|c1_g5	9.37906	4.18547	4.00264e-05	0.0116362	256.087	174.989	0	0	R27AA_ARATH^R27AA_ARATH^Q:52-372,H:1-107^98.13%ID^E:9e-51^RecName: Full=Ubiquitin-40S ribosomal protein S27a-1;^Eukaryota; Viridiplantae; Streptophyta; Embryophyta; Tracheophyta; Spermatophyta; Magnoliophyta; eudicotyledons; Gunneridae; Pentapetalae; rosids; malvids; Brassicales; Brassicaceae; Camelineae; Arabidopsis	GO:0022627^cellular_component^cytosolic small ribosomal subunit`GO:0005794^cellular_component^Golgi apparatus`GO:0005634^cellular_component^nucleus`GO:0005886^cellular_component^plasma membrane`GO:0009506^cellular_component^plasmodesma`GO:0046872^molecular_function^metal ion binding`GO:0003735^molecular_function^structural constituent of ribosome`GO:0006412^biological_process^translation
TR146960|c1_g1	7.58749	4.61383	4.08633e-05	0.0118409	260.082	402.95	0	1.758	CALS5_ARATH^CALS5_ARATH^Q:1-120,H:1884-1923^90%ID^E:1e-15^RecName: Full=Callose synthase 5;^Eukaryota; Viridiplantae; Streptophyta; Embryophyta; Tracheophyta; Spermatophyta; Magnoliophyta; eudicotyledons; Gunneridae; Pentapetalae; rosids; malvids; Brassicales; Brassicaceae; Camelineae; Arabidopsis	GO:0000148^cellular_component^1,3-beta-D-glucan synthase complex`GO:0016021^cellular_component^integral component of membrane`GO:0003843^molecular_function^1,3-beta-D-glucan synthase activity`GO:0006075^biological_process^(1->3)-beta-D-glucan biosynthetic process`GO:0071555^biological_process^cell wall organization`GO:0009556^biological_process^microsporogenesis`GO:0009846^biological_process^poll…
TR82179|c3_g10	7.57734	4.60424	4.1427e-05	0.0119393	514.518	412.748	0	3.049	PLY59_SOLLC^PLY59_SOLLC^Q:223-306,H:81-108^71.43%ID^E:3e-07^RecName: Full=Probable pectate lyase P59;^Eukaryota; Viridiplantae; Streptophyta; Embryophyta; Tracheophyta; Spermatophyta; Magnoliophyta; eudicotyledons; Gunneridae; Pentapetalae; asterids; lamiids; Solanales; Solanaceae; Solanoideae; Solaneae; Solanum; Lycopersicon	GO:0046872^molecular_function^metal ion binding`GO:0030570^molecular_function^pectate lyase activity`GO:0045490^biological_process^pectin catabolic process
TR59708|c1_g1	9.4177	4.22252	4.14702e-05	0.0119393	116.882	61.973	0	0	CPR3_CAEEL^CPR3_CAEEL^Q:27-191,H:281-335^69.09%ID^E:4e-19^RecName: Full=Cathepsin B-like cysteine proteinase 3;^Eukaryota; Metazoa; Ecdysozoa; Nematoda; Chromadorea; Rhabditida; Rhabditoidea; Rhabditidae; Peloderinae; Caenorhabditis	GO:0008234^molecular_function^cysteine-type peptidase activity`GO:0045087^biological_process^innate immune response
TR42593|c2_g11	9.54721	4.34462	4.16117e-05	0.0119415	88.812	170.381	0	0	FD6E1_SOYBN^FD6E1_SOYBN^Q:1-186,H:326-387^83.87%ID^E:2e-30^RecName: Full=Omega-6 fatty acid desaturase, endoplasmic reticulum isozyme 1;^Eukaryota; Viridiplantae; Streptophyta; Embryophyta; Tracheophyta; Spermatophyta; Magnoliophyta; eudicotyledons; Gunneridae; Pentapetalae; rosids; fabids; Fabales; Fabaceae; Papilionoideae; Phaseoleae; Glycine; Soja	GO:0005789^cellular_component^endoplasmic reticulum membrane`GO:0016021^cellular_component^integral component of membrane`GO:0016491^molecular_function^oxidoreductase activity`GO:0006636^biological_process^unsaturated fatty acid biosynthetic process
TR113134|c0_g1	9.9249	4.7068	4.27997e-05	0.0121307	411.169	1962.39	0	0	.	.
TR125677|c0_g4	10.5322	5.30105	4.31684e-05	0.0121537	795.187	53.155	0	0	.	.
TR115660|c11_g1	6.77711	6.61111	4.33125e-05	0.012156	120.931	364.461	0	4.243	PPSP2_ARATH^PPSP2_ARATH^Q:1005-277,H:14-262^63.86%ID^E:8e-120^RecName: Full=Inorganic pyrophosphatase 2;^Eukaryota; Viridiplantae; Streptophyta; Embryophyta; Tracheophyta; Spermatophyta; Magnoliophyta; eudicotyledons; Gunneridae; Pentapetalae; rosids; malvids; Brassicales; Brassicaceae; Camelineae; Arabidopsis	GO:0004427^molecular_function^inorganic diphosphatase activity`GO:0046872^molecular_function^metal ion binding`GO:0052731^molecular_function^phosphocholine phosphatase activity`GO:0052732^molecular_function^phosphoethanolamine phosphatase activity`GO:0016311^biological_process^dephosphorylation`GO:0051262^biological_process^protein tetramerization
TR31251|c6_g8	7.57263	4.59952	4.34908e-05	0.0121678	522.522	371.764	0	2.977	.	.
TR164077|c0_g4	9.39956	4.20534	4.54221e-05	0.0124982	50.83	25.138	0	0	NAK_ARATH^NAK_ARATH^Q:1164-286,H:95-387^70.31%ID^E:2e-153^RecName: Full=Probable serine/threonine-protein kinase NAK;^Eukaryota; Viridiplantae; Streptophyta; Embryophyta; Tracheophyta; Spermatophyta; Magnoliophyta; eudicotyledons; Gunneridae; Pentapetalae; rosids; malvids; Brassicales; Brassicaceae; Camelineae; Arabidopsis	GO:0005886^cellular_component^plasma membrane`GO:0005524^molecular_function^ATP binding`GO:0004674^molecular_function^protein serine/threonine kinase activity
TR11777|c0_g1	10.0527	4.83432	4.60765e-05	0.0125758	559.087	70.7	0	0	.	.
TR103545|c0_g1	9.40843	4.21386	4.64146e-05	0.0126294	76.244	43.724	0	0	.	.
TR117022|c0_g3	5.99193	6.92031	4.72572e-05	0.0128146	122.854	339.736	3.453	3.229	CYTB_HELAN^CYTB_HELAN^Q:461-766,H:5-101^53.92%ID^E:1e-22^RecName: Full=Cysteine proteinase inhibitor B;^Eukaryota; Viridiplantae; Streptophyta; Embryophyta; Tracheophyta; Spermatophyta; Magnoliophyta; eudicotyledons; Gunneridae; Pentapetalae; asterids; campanulids; Asterales; Asteraceae; Asteroideae; Heliantheae alliance; Heliantheae; Helianthus	GO:0004869^molecular_function^cysteine-type endopeptidase inhibitor activity
TR112641|c2_g1	5.72495	6.71393	4.75313e-05	0.0128146	305.289	595.744	8.331	8.054	.	.
TR105344|c0_g3	9.30411	4.11402	4.76694e-05	0.0128146	248.628	225.205	0	0	EF1G1_ARATH^EF1G1_ARATH^Q:1-105,H:380-414^85.71%ID^E:7e-11^RecName: Full=Probable elongation factor 1-gamma 1;^Eukaryota; Viridiplantae; Streptophyta; Embryophyta; Tracheophyta; Spermatophyta; Magnoliophyta; eudicotyledons; Gunneridae; Pentapetalae; rosids; malvids; Brassicales; Brassicaceae; Camelineae; Arabidopsis	GO:0005829^cellular_component^cytosol`GO:0005886^cellular_component^plasma membrane`GO:0009506^cellular_component^plasmodesma`GO:0005773^cellular_component^vacuole`GO:0003746^molecular_function^translation elongation factor activity
TR86296|c1_g9	9.49473	4.2965	4.81312e-05	0.0128999	185.13	64.591	0	0	UGAL2_ARATH^UGAL2_ARATH^Q:1-156,H:294-343^55.77%ID^E:2e-08^RecName: Full=UDP-galactose transporter 2;^Eukaryota; Viridiplantae; Streptophyta; Embryophyta; Tracheophyta; Spermatophyta; Magnoliophyta; eudicotyledons; Gunneridae; Pentapetalae; rosids; malvids; Brassicales; Brassicaceae; Camelineae; Arabidopsis	GO:0016021^cellular_component^integral component of membrane`GO:0005457^molecular_function^GDP-fucose transmembrane transporter activity`GO:0005459^molecular_function^UDP-galactose transmembrane transporter activity`GO:0005460^molecular_function^UDP-glucose transmembrane transporter activity`GO:0015783^biological_process^GDP-fucose transport`GO:0009624^biological_process^response to nematode`GO:0…
TR12516|c1_g1	8.88111	5.84992	5.01082e-05	0.0133496	13.019	174.132	0	0.258	FB72_ARATH^FB72_ARATH^Q:1352-648,H:90-323^30.08%ID^E:4e-15^RecName: Full=Putative F-box protein At1g65770;^Eukaryota; Viridiplantae; Streptophyta; Embryophyta; Tracheophyta; Spermatophyta; Magnoliophyta; eudicotyledons; Gunneridae; Pentapetalae; rosids; malvids; Brassicales; Brassicaceae; Camelineae; Arabidopsis	GO:0005634^cellular_component^nucleus`GO:0016567^biological_process^protein ubiquitination
TR108804|c0_g1	8.30179	5.89071	5.02623e-05	0.0133508	39.376	172.815	0.867	0	AOP1L_ARATH^AOP1L_ARATH^Q:75-950,H:13-304^41.81%ID^E:2e-69^RecName: Full=Probable 2-oxoglutarate-dependent dioxygenase AOP1.2;^Eukaryota; Viridiplantae; Streptophyta; Embryophyta; Tracheophyta; Spermatophyta; Magnoliophyta; eudicotyledons; Gunneridae; Pentapetalae; rosids; malvids; Brassicales; Brassicaceae; Camelineae; Arabidopsis	GO:0016020^cellular_component^membrane`GO:0046872^molecular_function^metal ion binding`GO:0016706^molecular_function^oxidoreductase activity, acting on paired donors, with incorporation or reduction of molecular oxygen, 2-oxoglutarate as one donor, and incorporation of one atom each of oxygen into both donors
TR125053|c0_g1	10.1983	4.97581	5.11389e-05	0.0135032	64.651	5.971	0	0	AAE11_ARATH^AAE11_ARATH^Q:1973-291,H:1-557^62.68%ID^E:0^RecName: Full=Butyrate--CoA ligase AAE11, peroxisomal;^Eukaryota; Viridiplantae; Streptophyta; Embryophyta; Tracheophyta; Spermatophyta; Magnoliophyta; eudicotyledons; Gunneridae; Pentapetalae; rosids; malvids; Brassicales; Brassicaceae; Camelineae; Arabidopsis	GO:0005777^cellular_component^peroxisome`GO:0047760^molecular_function^butyrate-CoA ligase activity`GO:0019605^biological_process^butyrate metabolic process
TR53957|c0_g3	9.44481	4.24683	5.21932e-05	0.0136604	228.967	499.079	0	0	RL40_TRYCR^RL40_TRYCR^Q:2-145,H:30-77^95.83%ID^E:1e-25^RecName: Full=Ubiquitin-60S ribosomal protein L40;^Eukaryota; Euglenozoa; Kinetoplastida; Trypanosomatidae; Trypanosoma; Schizotrypanum	GO:0005634^cellular_component^nucleus`GO:0005840^cellular_component^ribosome`GO:0003735^molecular_function^structural constituent of ribosome`GO:0006412^biological_process^translation
TR183903|c14_g14	6.85799	4.6682	5.25029e-05	0.0137012	129.94	257.462	0	2.425	UBIQP_HORVU^UBIQP_HORVU^Q:2-463,H:4-157^100%ID^E:4e-106^RecName: Full=Polyubiquitin;^Eukaryota; Viridiplantae; Streptophyta; Embryophyta; Tracheophyta; Spermatophyta; Magnoliophyta; Liliopsida; Poales; Poaceae; BEP clade; Pooideae; Triticeae; Hordeum`UBIQP_HORVU^UBIQP_HORVU^Q:2-274,H:80-170^100%ID^E:2e-57^RecName: Full=Polyubiquitin;^Eukaryota; Viridiplantae; Streptophyta; Embryophyta; Tracheophy…	GO:0005737^cellular_component^cytoplasm`GO:0005634^cellular_component^nucleus
TR118925|c0_g1	10.5154	5.28481	5.45478e-05	0.0139095	279.548	16.029	0	0	.	.
TR67144|c2_g37	9.24489	4.0578	5.57595e-05	0.0141335	163.904	160.644	0	0	P2B11_ARATH^P2B11_ARATH^Q:165-407,H:66-150^35.29%ID^E:1e-07^RecName: Full=F-box protein PP2-B11;^Eukaryota; Viridiplantae; Streptophyta; Embryophyta; Tracheophyta; Spermatophyta; Magnoliophyta; eudicotyledons; Gunneridae; Pentapetalae; rosids; malvids; Brassicales; Brassicaceae; Camelineae; Arabidopsis	GO:0005634^cellular_component^nucleus`GO:0030246^molecular_function^carbohydrate binding`GO:0016567^biological_process^protein ubiquitination
TR76981|c2_g4	10.3259	5.10008	5.70647e-05	0.0143464	883.905	63.091	0	0	FLP3_ORYSJ^FLP3_ORYSJ^Q:359-255,H:78-112^80%ID^E:1e-11^RecName: Full=Flowering-promoting factor 1-like protein 3;^Eukaryota; Viridiplantae; Streptophyta; Embryophyta; Tracheophyta; Spermatophyta; Magnoliophyta; Liliopsida; Poales; Poaceae; BEP clade; Ehrhartoideae; Oryzeae; Oryza	.
TR124798|c2_g2	5.23445	7.1611	5.96533e-05	0.0148715	904.212	604.639	12.539	26.736	.	.
TR162469|c1_g26	6.05223	6.03049	6.04272e-05	0.0150225	209.081	474.599	3.578	8.654	TLP5_ORYSJ^TLP5_ORYSJ^Q:7-375,H:164-285^69.11%ID^E:2e-52^RecName: Full=Tubby-like F-box protein 5;^Eukaryota; Viridiplantae; Streptophyta; Embryophyta; Tracheophyta; Spermatophyta; Magnoliophyta; Liliopsida; Poales; Poaceae; BEP clade; Ehrhartoideae; Oryzeae; Oryza	.
TR84000|c1_g1	9.63949	4.43209	6.2166e-05	0.0152844	15.402	62.218	0	0	ATX1_ARATH^ATX1_ARATH^Q:401-700,H:923-1021^41%ID^E:1e-09^RecName: Full=Histone-lysine N-methyltransferase ATX1;^Eukaryota; Viridiplantae; Streptophyta; Embryophyta; Tracheophyta; Spermatophyta; Magnoliophyta; eudicotyledons; Gunneridae; Pentapetalae; rosids; malvids; Brassicales; Brassicaceae; Camelineae; Arabidopsis	GO:0005737^cellular_component^cytoplasm`GO:0005634^cellular_component^nucleus`GO:0005886^cellular_component^plasma membrane`GO:0018024^molecular_function^histone-lysine N-methyltransferase activity`GO:0010314^molecular_function^phosphatidylinositol-5-phosphate binding`GO:0044212^molecular_function^transcription regulatory region DNA binding`GO:0008270^molecular_function^zinc ion binding`GO:005156…
TR211833|c0_g9	9.94169	4.72721	6.2364e-05	0.0152883	185.114	22.964	0	0	CSE_ARATH^CSE_ARATH^Q:731-498,H:244-324^41.98%ID^E:1e-11^RecName: Full=Caffeoylshikimate esterase;^Eukaryota; Viridiplantae; Streptophyta; Embryophyta; Tracheophyta; Spermatophyta; Magnoliophyta; eudicotyledons; Gunneridae; Pentapetalae; rosids; malvids; Brassicales; Brassicaceae; Camelineae; Arabidopsis	GO:0005886^cellular_component^plasma membrane`GO:0009506^cellular_component^plasmodesma`GO:0003846^molecular_function^2-acylglycerol O-acyltransferase activity`GO:0016787^molecular_function^hydrolase activity`GO:0004622^molecular_function^lysophospholipase activity`GO:0009809^biological_process^lignin biosynthetic process`GO:0046686^biological_process^response to cadmium ion`GO:0042542^biological…
TR46499|c4_g11	9.22486	4.0386	6.27497e-05	0.0153015	44.281	77.053	0	0	.	.
TR227209|c0_g3	9.46	4.26372	6.35452e-05	0.0154533	180.364	53.523	0	0	VATG1_TOBAC^VATG1_TOBAC^Q:201-530,H:1-110^80%ID^E:2e-39^RecName: Full=V-type proton ATPase subunit G 1;^Eukaryota; Viridiplantae; Streptophyta; Embryophyta; Tracheophyta; Spermatophyta; Magnoliophyta; eudicotyledons; Gunneridae; Pentapetalae; asterids; lamiids; Solanales; Solanaceae; Nicotianoideae; Nicotianeae; Nicotiana	GO:0016471^cellular_component^vacuolar proton-transporting V-type ATPase complex`GO:0016820^molecular_function^hydrolase activity, acting on acid anhydrides, catalyzing transmembrane movement of substances`GO:0015992^biological_process^proton transport
TR239078|c2_g3	9.59899	4.39694	6.4182e-05	0.0155235	49.631	11.926	0	0	U91A1_ARATH^U91A1_ARATH^Q:91-1473,H:13-469^53.32%ID^E:7e-147^RecName: Full=UDP-glycosyltransferase 91A1;^Eukaryota; Viridiplantae; Streptophyta; Embryophyta; Tracheophyta; Spermatophyta; Magnoliophyta; eudicotyledons; Gunneridae; Pentapetalae; rosids; malvids; Brassicales; Brassicaceae; Camelineae; Arabidopsis	GO:0016758^molecular_function^transferase activity, transferring hexosyl groups
TR65949|c1_g2	7.71871	4.73339	6.44166e-05	0.0155382	169.378	488.791	0	2.076	UBC4_SOLLC^UBC4_SOLLC^Q:364-59,H:47-148^99.02%ID^E:7e-70^RecName: Full=Ubiquitin-conjugating enzyme E2-17 kDa;^Eukaryota; Viridiplantae; Streptophyta; Embryophyta; Tracheophyta; Spermatophyta; Magnoliophyta; eudicotyledons; Gunneridae; Pentapetalae; asterids; lamiids; Solanales; Solanaceae; Solanoideae; Solaneae; Solanum; Lycopersicon	GO:0016881^molecular_function^acid-amino acid ligase activity`GO:0005524^molecular_function^ATP binding`GO:0016567^biological_process^protein ubiquitination
TR195247|c0_g2	9.67474	4.4698	6.56894e-05	0.0157225	164.13	29.257	0	0	NDB3B_ARATH^NDB3B_ARATH^Q:580-422,H:1-54^83.33%ID^E:7e-25^RecName: Full=NADH dehydrogenase [ubiquinone] 1 beta subcomplex subunit 3-B;^Eukaryota; Viridiplantae; Streptophyta; Embryophyta; Tracheophyta; Spermatophyta; Magnoliophyta; eudicotyledons; Gunneridae; Pentapetalae; rosids; malvids; Brassicales; Brassicaceae; Camelineae; Arabidopsis	GO:0016021^cellular_component^integral component of membrane`GO:0031966^cellular_component^mitochondrial membrane`GO:0005747^cellular_component^mitochondrial respiratory chain complex I`GO:0045271^cellular_component^respiratory chain complex I`GO:0022900^biological_process^electron transport chain`GO:0009853^biological_process^photorespiration
TR116062|c0_g5	9.18286	3.99924	6.68224e-05	0.0159131	166.598	149.315	0	0	CYPH_ALLCE^CYPH_ALLCE^Q:2-349,H:35-150^87.93%ID^E:3e-61^RecName: Full=Peptidyl-prolyl cis-trans isomerase;^Eukaryota; Viridiplantae; Streptophyta; Embryophyta; Tracheophyta; Spermatophyta; Magnoliophyta; Liliopsida; Asparagales; Amaryllidaceae; Allioideae; Allieae; Allium	GO:0005737^cellular_component^cytoplasm`GO:0042277^molecular_function^peptide binding`GO:0003755^molecular_function^peptidyl-prolyl cis-trans isomerase activity`GO:0006457^biological_process^protein folding
TR196773|c1_g3	6.69815	7.25861	6.72719e-05	0.015968	872.926	1494.21	38.315	6.631	.	.
TR15919|c8_g7	9.24384	4.05758	6.84806e-05	0.0161688	671.99	332.036	0	0	.	.
TR33217|c1_g1	5.40553	7.8287	6.87868e-05	0.0161983	245.544	595.545	8.107	11.276	.	.
TR76821|c0_g1	9.16888	3.9859	7.21575e-05	0.0167698	54.139	54.594	0	0	MIFH_TRITR^MIFH_TRITR^Q:20-364,H:1-114^40%ID^E:5e-24^RecName: Full=Macrophage migration inhibitory factor homolog;^Eukaryota; Metazoa; Ecdysozoa; Nematoda; Enoplea; Dorylaimia; Trichocephalida; Trichuridae; Trichuris	GO:0005615^cellular_component^extracellular space`GO:0004167^molecular_function^dopachrome isomerase activity`GO:0050178^molecular_function^phenylpyruvate tautomerase activity
TR222949|c1_g14	9.19748	4.0125	7.32854e-05	0.0168444	100.375	62.264	0	0	CCT2_ARATH^CCT2_ARATH^Q:10-198,H:203-265^82.54%ID^E:7e-29^RecName: Full=Choline-phosphate cytidylyltransferase 2;^Eukaryota; Viridiplantae; Streptophyta; Embryophyta; Tracheophyta; Spermatophyta; Magnoliophyta; eudicotyledons; Gunneridae; Pentapetalae; rosids; malvids; Brassicales; Brassicaceae; Camelineae; Arabidopsis	GO:0004105^molecular_function^choline-phosphate cytidylyltransferase activity`GO:0006657^biological_process^CDP-choline pathway`GO:0006656^biological_process^phosphatidylcholine biosynthetic process
TR87002|c0_g2	9.26677	4.07956	7.42497e-05	0.0169916	75.77	26.93	0	0	.	.
TR155349|c0_g1	9.86345	4.65184	7.62663e-05	0.0173034	135.888	16.259	0	0	.	.
TR3443|c0_g1	9.25279	4.06441	7.73309e-05	0.0173942	137.765	265.867	0	0	.	.
TR21703|c1_g2	9.95589	4.73595	7.75682e-05	0.0173942	12.256	102.467	0	0	FB246_ARATH^FB246_ARATH^Q:1084-2,H:10-371^23.74%ID^E:6e-13^RecName: Full=Putative F-box protein At4g22660;^Eukaryota; Viridiplantae; Streptophyta; Embryophyta; Tracheophyta; Spermatophyta; Magnoliophyta; eudicotyledons; Gunneridae; Pentapetalae; rosids; malvids; Brassicales; Brassicaceae; Camelineae; Arabidopsis	.
TR227120|c1_g1	9.13984	3.95892	7.93994e-05	0.0177158	159.894	52.512	0	0	PSB1_PETHY^PSB1_PETHY^Q:1-231,H:147-223^84.42%ID^E:1e-38^RecName: Full=Proteasome subunit beta type-1;^Eukaryota; Viridiplantae; Streptophyta; Embryophyta; Tracheophyta; Spermatophyta; Magnoliophyta; eudicotyledons; Gunneridae; Pentapetalae; asterids; lamiids; Solanales; Solanaceae; Petunioideae; Petunia	GO:0005737^cellular_component^cytoplasm`GO:0005634^cellular_component^nucleus`GO:0005839^cellular_component^proteasome core complex`GO:0004298^molecular_function^threonine-type endopeptidase activity`GO:0051603^biological_process^proteolysis involved in cellular protein catabolic process
TR52054|c1_g9	9.61661	4.40982	8.01248e-05	0.0177898	35.981	167.35	0	0	GLUA_DICDI^GLUA_DICDI^Q:259-576,H:77-199^34.92%ID^E:1e-13^RecName: Full=Lysosomal beta glucosidase;^Eukaryota; Amoebozoa; Mycetozoa; Dictyosteliida; Dictyostelium	GO:0005764^cellular_component^lysosome`GO:0008422^molecular_function^beta-glucosidase activity`GO:0005975^biological_process^carbohydrate metabolic process
TR217320|c1_g4	6.41527	5.51967	8.013e-05	0.0177898	52.558	177.301	0	2.364	TIP23_ARATH^TIP23_ARATH^Q:913-179,H:1-247^81.78%ID^E:8e-138^RecName: Full=Aquaporin TIP2-3;^Eukaryota; Viridiplantae; Streptophyta; Embryophyta; Tracheophyta; Spermatophyta; Magnoliophyta; eudicotyledons; Gunneridae; Pentapetalae; rosids; malvids; Brassicales; Brassicaceae; Camelineae; Arabidopsis	GO:0042807^cellular_component^central vacuole`GO:0016021^cellular_component^integral component of membrane`GO:0009705^cellular_component^plant-type vacuole membrane`GO:0008519^molecular_function^ammonium transmembrane transporter activity`GO:0015200^molecular_function^methylammonium transmembrane transporter activity`GO:0072488^biological_process^ammonium transmembrane transport`GO:0072489^biolog…
TR67144|c2_g12	9.17158	3.98928	8.4269e-05	0.0185245	569.692	289.766	0	0	P2A09_ARATH^P2A09_ARATH^Q:40-276,H:25-102^35.44%ID^E:4e-07^RecName: Full=Protein PHLOEM PROTEIN 2-LIKE A9;^Eukaryota; Viridiplantae; Streptophyta; Embryophyta; Tracheophyta; Spermatophyta; Magnoliophyta; eudicotyledons; Gunneridae; Pentapetalae; rosids; malvids; Brassicales; Brassicaceae; Camelineae; Arabidopsis	GO:0030246^molecular_function^carbohydrate binding
TR175746|c0_g3	9.2832	4.09289	8.45875e-05	0.0185488	114.304	267.505	0	0	.	.
TR228526|c2_g1	5.60868	6.00051	8.49262e-05	0.0185702	433.968	991.698	8.177	18.574	.	.
TR171508|c2_g15	9.54939	4.34545	8.93192e-05	0.0190254	505.361	2102.24	0	0	CXE2_ARATH^CXE2_ARATH^Q:1-222,H:217-293^44.87%ID^E:4e-11^RecName: Full=Probable carboxylesterase 2;^Eukaryota; Viridiplantae; Streptophyta; Embryophyta; Tracheophyta; Spermatophyta; Magnoliophyta; eudicotyledons; Gunneridae; Pentapetalae; rosids; malvids; Brassicales; Brassicaceae; Camelineae; Arabidopsis	GO:0052689^molecular_function^carboxylic ester hydrolase activity
TR88645|c1_g3	9.46701	4.26694	9.15114e-05	0.0193998	143.044	540.752	0	0	.	.
TR225543|c1_g1	5.14739	8.11375	9.23512e-05	0.0195314	1145.87	2212.4	26.461	71.409	.	.
TR185872|c0_g4	9.68859	4.48363	9.34481e-05	0.0197167	144.446	104.381	0	0	SNAK1_SOLTU^SNAK1_SOLTU^Q:206-3,H:21-88^86.76%ID^E:2e-35^RecName: Full=Snakin-1;^Eukaryota; Viridiplantae; Streptophyta; Embryophyta; Tracheophyta; Spermatophyta; Magnoliophyta; eudicotyledons; Gunneridae; Pentapetalae; asterids; lamiids; Solanales; Solanaceae; Solanoideae; Solaneae; Solanum	GO:0005618^cellular_component^cell wall`GO:0005576^cellular_component^extracellular region`GO:0006952^biological_process^defense response
TR161861|c0_g1	6.39345	4.69316	9.48253e-05	0.0198663	41.136	49.511	0	0.96	RLGP1_ORYSJ^RLGP1_ORYSJ^Q:249-908,H:8-226^84.55%ID^E:3e-131^RecName: Full=Ras-related protein RGP1;^Eukaryota; Viridiplantae; Streptophyta; Embryophyta; Tracheophyta; Spermatophyta; Magnoliophyta; Liliopsida; Poales; Poaceae; BEP clade; Ehrhartoideae; Oryzeae; Oryza	GO:0005886^cellular_component^plasma membrane`GO:0005525^molecular_function^GTP binding`GO:0015031^biological_process^protein transport`GO:0007264^biological_process^small GTPase mediated signal transduction
TR34860|c2_g1	9.52873	4.33022	9.5139e-05	0.0198854	43.433	7.884	0	0	.	.
TR195312|c0_g5	9.13366	3.95185	9.8762e-05	0.0204037	55.12	100.079	0	0	.	.
TR162935|c1_g16	9.37934	4.18744	9.91766e-05	0.0204099	207.827	48.976	0	0	.	.
TR92089|c0_g3	9.06218	3.88521	9.92494e-05	0.0204099	28.257	34.156	0	0	.	.
TR117024|c1_g1	6.57751	4.39924	9.95121e-05	0.0204169	209.018	205.272	0	1.992	GLYM_SOLTU^GLYM_SOLTU^Q:351-82,H:428-518^79.12%ID^E:1e-40^RecName: Full=Serine hydroxymethyltransferase, mitochondrial;^Eukaryota; Viridiplantae; Streptophyta; Embryophyta; Tracheophyta; Spermatophyta; Magnoliophyta; eudicotyledons; Gunneridae; Pentapetalae; asterids; lamiids; Solanales; Solanaceae; Solanoideae; Solaneae; Solanum	GO:0005739^cellular_component^mitochondrion`GO:0004372^molecular_function^glycine hydroxymethyltransferase activity`GO:0030170^molecular_function^pyridoxal phosphate binding`GO:0006544^biological_process^glycine metabolic process`GO:0006563^biological_process^L-serine metabolic process`GO:0035999^biological_process^tetrahydrofolate interconversion
TR67144|c2_g35	9.78735	4.57883	0.000101771	0.0207374	1087.89	115.542	0	0	.	.
TR95979|c4_g13	9.05452	3.878	0.000102529	0.0208442	516.675	559.154	0	0	PLY15_ARATH^PLY15_ARATH^Q:254-3,H:123-206^64.29%ID^E:4e-37^RecName: Full=Probable pectate lyase 15;^Eukaryota; Viridiplantae; Streptophyta; Embryophyta; Tracheophyta; Spermatophyta; Magnoliophyta; eudicotyledons; Gunneridae; Pentapetalae; rosids; malvids; Brassicales; Brassicaceae; Camelineae; Arabidopsis	GO:0046872^molecular_function^metal ion binding`GO:0030570^molecular_function^pectate lyase activity`GO:0045490^biological_process^pectin catabolic process
TR132435|c0_g2	7.37791	4.40964	0.000104645	0.021035	420.24	174.025	0	2.19	.	.
TR95979|c4_g1	5.11142	9.46938	0.000104881	0.021035	1918.94	4684.75	75.232	114.558	PLY59_SOLLC^PLY59_SOLLC^Q:1-282,H:354-449^62.5%ID^E:8e-29^RecName: Full=Probable pectate lyase P59;^Eukaryota; Viridiplantae; Streptophyta; Embryophyta; Tracheophyta; Spermatophyta; Magnoliophyta; eudicotyledons; Gunneridae; Pentapetalae; asterids; lamiids; Solanales; Solanaceae; Solanoideae; Solaneae; Solanum; Lycopersicon	GO:0046872^molecular_function^metal ion binding`GO:0030570^molecular_function^pectate lyase activity`GO:0045490^biological_process^pectin catabolic process
TR210000|c0_g12	9.02336	3.84894	0.000105942	0.021168	382.702	356.929	0	0	.	.
TR166529|c2_g3	9.02336	3.84894	0.000106019	0.021168	118.766	110.03	0	0	.	.
TR92987|c0_g3	9.06236	3.88507	0.000107081	0.0212848	14.086	19.504	0	0	.	.
TR49594|c1_g5	7.69106	4.70174	0.00011213	0.0220041	181.828	756.113	0	3.487	TBB7_MAIZE^TBB7_MAIZE^Q:314-3,H:303-406^97.12%ID^E:7e-69^RecName: Full=Tubulin beta-7 chain;^Eukaryota; Viridiplantae; Streptophyta; Embryophyta; Tracheophyta; Spermatophyta; Magnoliophyta; Liliopsida; Poales; Poaceae; PACMAD clade; Panicoideae; Andropogoneae; Zea	GO:0005737^cellular_component^cytoplasm`GO:0005874^cellular_component^microtubule`GO:0005525^molecular_function^GTP binding`GO:0003924^molecular_function^GTPase activity`GO:0005200^molecular_function^structural constituent of cytoskeleton`GO:0007017^biological_process^microtubule-based process`GO:0051258^biological_process^protein polymerization
TR140682|c0_g1	10.2818	5.05769	0.000114342	0.0223792	145.59	10.043	0	0	C71DA_SOYBN^C71DA_SOYBN^Q:286-1734,H:28-506^55.97%ID^E:0^RecName: Full=Cytochrome P450 71D10;^Eukaryota; Viridiplantae; Streptophyta; Embryophyta; Tracheophyta; Spermatophyta; Magnoliophyta; eudicotyledons; Gunneridae; Pentapetalae; rosids; fabids; Fabales; Fabaceae; Papilionoideae; Phaseoleae; Glycine; Soja	GO:0020037^molecular_function^heme binding`GO:0005506^molecular_function^iron ion binding`GO:0004497^molecular_function^monooxygenase activity`GO:0016705^molecular_function^oxidoreductase activity, acting on paired donors, with incorporation or reduction of molecular oxygen
TR135328|c1_g1	6.85996	7.00396	0.000115204	0.0224359	319.087	835.876	9.491	0.708	.	.
TR224006|c3_g4	9.39268	4.19586	0.000115386	0.0224359	37.624	153.862	0	0	.	.
TR201318|c2_g8	8.98754	3.81564	0.000116116	0.0225288	82.972	39.53	0	0	.	.
TR187832|c1_g8	9.16313	3.97911	0.000118616	0.022964	200.017	469.271	0	0	PERK5_ARATH^PERK5_ARATH^Q:1-267,H:576-662^49.46%ID^E:5e-16^RecName: Full=Proline-rich receptor-like protein kinase PERK5;^Eukaryota; Viridiplantae; Streptophyta; Embryophyta; Tracheophyta; Spermatophyta; Magnoliophyta; eudicotyledons; Gunneridae; Pentapetalae; rosids; malvids; Brassicales; Brassicaceae; Camelineae; Arabidopsis	GO:0016021^cellular_component^integral component of membrane`GO:0005886^cellular_component^plasma membrane`GO:0005524^molecular_function^ATP binding`GO:0004674^molecular_function^protein serine/threonine kinase activity`GO:0046777^biological_process^protein autophosphorylation
TR95979|c4_g5	9.1739	3.98922	0.000118993	0.022987	357.03	852.9	0	0	PLY3_ARATH^PLY3_ARATH^Q:251-6,H:80-169^58.89%ID^E:1e-28^RecName: Full=Probable pectate lyase 3;^Eukaryota; Viridiplantae; Streptophyta; Embryophyta; Tracheophyta; Spermatophyta; Magnoliophyta; eudicotyledons; Gunneridae; Pentapetalae; rosids; malvids; Brassicales; Brassicaceae; Camelineae; Arabidopsis	GO:0046872^molecular_function^metal ion binding`GO:0030570^molecular_function^pectate lyase activity`GO:0045490^biological_process^pectin catabolic process`GO:0009664^biological_process^plant-type cell wall organization
TR178597|c0_g1	11.2543	6.01018	0.000120362	0.0232012	156.359	2.312	0	0	M310_ARATH^M310_ARATH^Q:1332-1580,H:66-148^45.78%ID^E:1e-15^RecName: Full=Uncharacterized mitochondrial protein AtMg00310;^Eukaryota; Viridiplantae; Streptophyta; Embryophyta; Tracheophyta; Spermatophyta; Magnoliophyta; eudicotyledons; Gunneridae; Pentapetalae; rosids; malvids; Brassicales; Brassicaceae; Camelineae; Arabidopsis	GO:0005739^cellular_component^mitochondrion
TR205680|c2_g51	9.1119	3.93099	0.000121339	0.0233392	504.263	1012.24	0	0	.	.
TR234738|c0_g2	8.97138	3.80047	0.000122586	0.0234779	20.338	13.932	0	0	.	.
TR175410|c1_g1	7.41468	4.98368	0.000123552	0.0236121	84.592	145.962	1.635	0	PR5_ARATH^PR5_ARATH^Q:35-706,H:7-224^54.91%ID^E:7e-70^RecName: Full=Pathogenesis-related protein 5;^Eukaryota; Viridiplantae; Streptophyta; Embryophyta; Tracheophyta; Spermatophyta; Magnoliophyta; eudicotyledons; Gunneridae; Pentapetalae; rosids; malvids; Brassicales; Brassicaceae; Camelineae; Arabidopsis	GO:0048046^cellular_component^apoplast`GO:0005618^cellular_component^cell wall`GO:0005773^cellular_component^vacuole`GO:0031540^biological_process^regulation of anthocyanin biosynthetic process`GO:0046686^biological_process^response to cadmium ion`GO:0010224^biological_process^response to UV-B`GO:0009615^biological_process^response to virus`GO:0009627^biological_process^systemic acquired resistan…
TR219496|c2_g4	9.0276	3.8522	0.000123927	0.0236333	357.248	540.92	0	0	.	.
TR31251|c6_g10	9.16682	3.98248	0.000124302	0.0236543	338.662	822.067	0	0	.	.
TR123399|c3_g2	9.08025	3.90359	0.000124806	0.0236996	455.31	192.304	0	0	.	.
TR25430|c1_g1	6.42445	6.13683	0.000127156	0.0240907	51.297	239.841	0	3.343	FOSB_GEOTN^FOSB_GEOTN^Q:264-635,H:1-117^31.3%ID^E:9e-08^RecName: Full=Metallothiol transferase FosB {ECO:0000255|HAMAP-Rule:MF_01512};^Bacteria; Firmicutes; Bacilli; Bacillales; Bacillaceae; Geobacillus	GO:0005737^cellular_component^cytoplasm`GO:0000287^molecular_function^magnesium ion binding`GO:0016765^molecular_function^transferase activity, transferring alkyl or aryl (other than methyl) groups`GO:0046677^biological_process^response to antibiotic
TR3883|c2_g2	9.04725	3.87042	0.000127675	0.0240907	21.716	39.56	0	0	.	.
TR169634|c0_g8	9.08571	3.90632	0.000128752	0.0242426	470.12	933.797	0	0	.	.
TR16963|c0_g1	6.42347	7.0656	0.000129619	0.0243093	129.846	449.323	0	5.269	AGP22_ARATH^AGP22_ARATH^Q:478-296,H:1-63^57.14%ID^E:8e-14^RecName: Full=Arabinogalactan peptide 22;^Eukaryota; Viridiplantae; Streptophyta; Embryophyta; Tracheophyta; Spermatophyta; Magnoliophyta; eudicotyledons; Gunneridae; Pentapetalae; rosids; malvids; Brassicales; Brassicaceae; Camelineae; Arabidopsis	GO:0031225^cellular_component^anchored component of membrane`GO:0005886^cellular_component^plasma membrane
TR14171|c0_g1	7.27297	4.3094	0.000131081	0.0245161	25.142	11.498	0	0.144	AB6A_ARATH^AB6A_ARATH^Q:383-2089,H:333-926^38.54%ID^E:7e-112^RecName: Full=ABC transporter A family member 6;^Eukaryota; Viridiplantae; Streptophyta; Embryophyta; Tracheophyta; Spermatophyta; Magnoliophyta; eudicotyledons; Gunneridae; Pentapetalae; rosids; malvids; Brassicales; Brassicaceae; Camelineae; Arabidopsis	GO:0016021^cellular_component^integral component of membrane`GO:0005524^molecular_function^ATP binding`GO:0016887^molecular_function^ATPase activity`GO:0006810^biological_process^transport
TR171508|c2_g38	9.02291	3.84951	0.000131464	0.0245161	902.172	419.178	0	0	CXE2_ARATH^CXE2_ARATH^Q:3-197,H:241-310^40%ID^E:4e-06^RecName: Full=Probable carboxylesterase 2;^Eukaryota; Viridiplantae; Streptophyta; Embryophyta; Tracheophyta; Spermatophyta; Magnoliophyta; eudicotyledons; Gunneridae; Pentapetalae; rosids; malvids; Brassicales; Brassicaceae; Camelineae; Arabidopsis	GO:0052689^molecular_function^carboxylic ester hydrolase activity
TR171508|c2_g25	9.1009	3.92044	0.000134202	0.024901	615.227	1329.02	0	0	CXE2_ARATH^CXE2_ARATH^Q:1-222,H:217-293^44.87%ID^E:4e-11^RecName: Full=Probable carboxylesterase 2;^Eukaryota; Viridiplantae; Streptophyta; Embryophyta; Tracheophyta; Spermatophyta; Magnoliophyta; eudicotyledons; Gunneridae; Pentapetalae; rosids; malvids; Brassicales; Brassicaceae; Camelineae; Arabidopsis	GO:0052689^molecular_function^carboxylic ester hydrolase activity
TR131697|c2_g13	9.28116	4.08993	0.000136979	0.0253635	407.868	1450.59	0	0	.	.
TR97431|c0_g2	9.32708	4.13327	0.000143168	0.0261939	36.767	155.087	0	0	.	.
TR229157|c0_g1	9.45061	4.25046	0.000143723	0.0261939	31.208	170.182	0	0	.	.
TR152981|c2_g4	10.1964	4.97499	0.000143724	0.0261939	602.458	24.603	0	0	.	.
TR83597|c0_g1	7.48065	4.50118	0.000143811	0.0261939	17.348	52.145	0	0.252	Y2267_ARATH^Y2267_ARATH^Q:413-724,H:29-125^35.58%ID^E:5e-10^RecName: Full=Probable inactive receptor kinase At2g26730;^Eukaryota; Viridiplantae; Streptophyta; Embryophyta; Tracheophyta; Spermatophyta; Magnoliophyta; eudicotyledons; Gunneridae; Pentapetalae; rosids; malvids; Brassicales; Brassicaceae; Camelineae; Arabidopsis	GO:0016021^cellular_component^integral component of membrane`GO:0005886^cellular_component^plasma membrane`GO:0005524^molecular_function^ATP binding`GO:0004672^molecular_function^protein kinase activity
TR123952|c1_g5	9.66785	4.46439	0.000145649	0.0264208	915.884	88.995	0	0	RBS1A_ARATH^RBS1A_ARATH^Q:1-153,H:130-180^90.2%ID^E:4e-26^RecName: Full=Ribulose bisphosphate carboxylase small chain 1A, chloroplastic;^Eukaryota; Viridiplantae; Streptophyta; Embryophyta; Tracheophyta; Spermatophyta; Magnoliophyta; eudicotyledons; Gunneridae; Pentapetalae; rosids; malvids; Brassicales; Brassicaceae; Camelineae; Arabidopsis	GO:0048046^cellular_component^apoplast`GO:0009507^cellular_component^chloroplast`GO:0009941^cellular_component^chloroplast envelope`GO:0031969^cellular_component^chloroplast membrane`GO:0009570^cellular_component^chloroplast stroma`GO:0009535^cellular_component^chloroplast thylakoid membrane`GO:0022626^cellular_component^cytosolic ribosome`GO:0016020^cellular_component^membrane`GO:0009579^cellula…
TR124359|c3_g7	9.76585	4.55866	0.000146478	0.0265172	505.314	40.065	0	0	CB24_TOBAC^CB24_TOBAC^Q:242-3,H:1-80^78.75%ID^E:7e-36^RecName: Full=Chlorophyll a-b binding protein 40, chloroplastic;^Eukaryota; Viridiplantae; Streptophyta; Embryophyta; Tracheophyta; Spermatophyta; Magnoliophyta; eudicotyledons; Gunneridae; Pentapetalae; asterids; lamiids; Solanales; Solanaceae; Nicotianoideae; Nicotianeae; Nicotiana	GO:0009535^cellular_component^chloroplast thylakoid membrane`GO:0016021^cellular_component^integral component of membrane`GO:0009522^cellular_component^photosystem I`GO:0009523^cellular_component^photosystem II`GO:0016168^molecular_function^chlorophyll binding`GO:0046872^molecular_function^metal ion binding`GO:0009765^biological_process^photosynthesis, light harvesting`GO:0018298^biological_proce…
TR205610|c2_g1	9.93416	4.71416	0.000147718	0.0266056	7.545	98.135	0	0	.	.
TR53957|c0_g2	9.04366	3.86664	0.000148109	0.0266056	28.662	62.402	0	0	RL40_TRYCR^RL40_TRYCR^Q:2-145,H:30-77^95.83%ID^E:8e-24^RecName: Full=Ubiquitin-60S ribosomal protein L40;^Eukaryota; Euglenozoa; Kinetoplastida; Trypanosomatidae; Trypanosoma; Schizotrypanum	GO:0005634^cellular_component^nucleus`GO:0005840^cellular_component^ribosome`GO:0003735^molecular_function^structural constituent of ribosome`GO:0006412^biological_process^translation
TR160198|c4_g12	9.04366	3.86664	0.000148158	0.0266056	481.854	997.194	0	0	.	.
TR237692|c0_g2	9.47198	4.27671	0.000150171	0.0269129	101.589	14.115	0	0	ST14_SOLTU^ST14_SOLTU^Q:146-562,H:75-214^58.87%ID^E:9e-49^RecName: Full=STS14 protein;^Eukaryota; Viridiplantae; Streptophyta; Embryophyta; Tracheophyta; Spermatophyta; Magnoliophyta; eudicotyledons; Gunneridae; Pentapetalae; asterids; lamiids; Solanales; Solanaceae; Solanoideae; Solaneae; Solanum	.
TR73847|c0_g2	9.32904	4.14029	0.000150614	0.0269381	118.128	21.801	0	0	.	.
TR183083|c3_g6	6.31727	4.15459	0.000151939	0.0271208	310.366	292.889	0	6.301	.	.
TR14120|c0_g7	9.50032	4.29762	0.000157539	0.027842	24.909	174.591	0	0	DSK2B_ARATH^DSK2B_ARATH^Q:567-364,H:484-551^66.18%ID^E:8e-13^RecName: Full=Ubiquitin domain-containing protein DSK2b;^Eukaryota; Viridiplantae; Streptophyta; Embryophyta; Tracheophyta; Spermatophyta; Magnoliophyta; eudicotyledons; Gunneridae; Pentapetalae; rosids; malvids; Brassicales; Brassicaceae; Camelineae; Arabidopsis	GO:0005829^cellular_component^cytosol`GO:0005634^cellular_component^nucleus`GO:0031593^molecular_function^polyubiquitin binding
TR78432|c0_g7	9.93004	4.71011	0.00015792	0.0278542	37.858	513.103	0	0	.	.
TR67785|c0_g1	5.13265	7.50106	0.0001591	0.0279724	201.061	482.162	4.613	15.699	AGD12_ARATH^AGD12_ARATH^Q:519-1010,H:171-335^41.82%ID^E:2e-37^RecName: Full=ADP-ribosylation factor GTPase-activating protein AGD12;^Eukaryota; Viridiplantae; Streptophyta; Embryophyta; Tracheophyta; Spermatophyta; Magnoliophyta; eudicotyledons; Gunneridae; Pentapetalae; rosids; malvids; Brassicales; Brassicaceae; Camelineae; Arabidopsis	GO:0005794^cellular_component^Golgi apparatus`GO:0005886^cellular_component^plasma membrane`GO:0005773^cellular_component^vacuole`GO:0008060^molecular_function^ARF GTPase activator activity`GO:0005543^molecular_function^phospholipid binding`GO:0008270^molecular_function^zinc ion binding`GO:0006886^biological_process^intracellular protein transport`GO:0043547^biological_process^positive regulation…
TR152981|c2_g13	9.43159	4.23823	0.000159217	0.0279724	275.701	39.254	0	0	.	.
TR97045|c2_g10	8.94704	3.77633	0.000162859	0.0283001	46.384	84.525	0	0	.	.
TR150001|c0_g2	7.08121	4.12826	0.000166336	0.0287509	143.651	111.531	0	1.638	.	.
TR141458|c0_g1	4.71685	7.60288	0.000166462	0.0287509	490.575	363.742	12.706	18.364	XTH1_ARATH^XTH1_ARATH^Q:963-163,H:30-289^58.21%ID^E:5e-107^RecName: Full=Putative xyloglucan endotransglucosylase/hydrolase protein 1;^Eukaryota; Viridiplantae; Streptophyta; Embryophyta; Tracheophyta; Spermatophyta; Magnoliophyta; eudicotyledons; Gunneridae; Pentapetalae; rosids; malvids; Brassicales; Brassicaceae; Camelineae; Arabidopsis	GO:0048046^cellular_component^apoplast`GO:0005618^cellular_component^cell wall`GO:0004553^molecular_function^hydrolase activity, hydrolyzing O-glycosyl compounds`GO:0016762^molecular_function^xyloglucan:xyloglucosyl transferase activity`GO:0071555^biological_process^cell wall organization`GO:0006073^biological_process^cellular glucan metabolic process
TR123952|c1_g6	9.14877	3.96924	0.000166999	0.0287731	196.84	49.542	0	0	RBS1A_ARATH^RBS1A_ARATH^Q:1-153,H:130-180^90.2%ID^E:2e-25^RecName: Full=Ribulose bisphosphate carboxylase small chain 1A, chloroplastic;^Eukaryota; Viridiplantae; Streptophyta; Embryophyta; Tracheophyta; Spermatophyta; Magnoliophyta; eudicotyledons; Gunneridae; Pentapetalae; rosids; malvids; Brassicales; Brassicaceae; Camelineae; Arabidopsis	GO:0048046^cellular_component^apoplast`GO:0009507^cellular_component^chloroplast`GO:0009941^cellular_component^chloroplast envelope`GO:0031969^cellular_component^chloroplast membrane`GO:0009570^cellular_component^chloroplast stroma`GO:0009535^cellular_component^chloroplast thylakoid membrane`GO:0022626^cellular_component^cytosolic ribosome`GO:0016020^cellular_component^membrane`GO:0009579^cellula…
TR80487|c1_g10	8.85709	3.69299	0.000169243	0.0290476	47.248	56.799	0	0	.	.
TR177875|c2_g3	6.00281	5.12087	0.000171555	0.0293316	35.296	104.488	0	1.908	.	.
TR155310|c0_g8	8.91741	3.75082	0.000173902	0.029676	271.06	175.28	0	0	EF1A_VICFA^EF1A_VICFA^Q:302-210,H:406-436^100%ID^E:8e-14^RecName: Full=Elongation factor 1-alpha;^Eukaryota; Viridiplantae; Streptophyta; Embryophyta; Tracheophyta; Spermatophyta; Magnoliophyta; eudicotyledons; Gunneridae; Pentapetalae; rosids; fabids; Fabales; Fabaceae; Papilionoideae; Fabeae; Vicia	GO:0005737^cellular_component^cytoplasm`GO:0005525^molecular_function^GTP binding`GO:0003924^molecular_function^GTPase activity`GO:0003746^molecular_function^translation elongation factor activity
TR122540|c5_g4	8.87042	3.70652	0.000174735	0.0297046	1067.32	606.66	0	0	UBIQP_HORVU^UBIQP_HORVU^Q:2-223,H:27-100^100%ID^E:6e-46^RecName: Full=Polyubiquitin;^Eukaryota; Viridiplantae; Streptophyta; Embryophyta; Tracheophyta; Spermatophyta; Magnoliophyta; Liliopsida; Poales; Poaceae; BEP clade; Pooideae; Triticeae; Hordeum`UBIQP_HORVU^UBIQP_HORVU^Q:2-205,H:103-170^100%ID^E:3e-41^RecName: Full=Polyubiquitin;^Eukaryota; Viridiplantae; Streptophyta; Embryophyta; Tracheoph…	GO:0005737^cellular_component^cytoplasm`GO:0005634^cellular_component^nucleus
TR8568|c0_g8	9.00443	3.82954	0.000177661	0.029932	26.52	53.523	0	0	GT645_ARATH^GT645_ARATH^Q:919-209,H:528-765^71.55%ID^E:1e-112^RecName: Full=Glycosyltransferase family protein 64 protein C5 {ECO:0000303|PubMed:24905498};^Eukaryota; Viridiplantae; Streptophyta; Embryophyta; Tracheophyta; Spermatophyta; Magnoliophyta; eudicotyledons; Gunneridae; Pentapetalae; rosids; malvids; Brassicales; Brassicaceae; Camelineae; Arabidopsis	GO:0016021^cellular_component^integral component of membrane`GO:0031227^cellular_component^intrinsic component of endoplasmic reticulum membrane`GO:0046872^molecular_function^metal ion binding`GO:0016758^molecular_function^transferase activity, transferring hexosyl groups`GO:0006486^biological_process^protein glycosylation
TR175343|c3_g1	8.90898	3.74292	0.00017775	0.029932	245.069	116.445	3.299	0	UBIQP_HORVU^UBIQP_HORVU^Q:353-3,H:3-119^100%ID^E:3e-77^RecName: Full=Polyubiquitin;^Eukaryota; Viridiplantae; Streptophyta; Embryophyta; Tracheophyta; Spermatophyta; Magnoliophyta; Liliopsida; Poales; Poaceae; BEP clade; Pooideae; Triticeae; Hordeum`UBIQP_HORVU^UBIQP_HORVU^Q:353-78,H:79-170^100%ID^E:7e-59^RecName: Full=Polyubiquitin;^Eukaryota; Viridiplantae; Streptophyta; Embryophyta; Tracheophy…	GO:0005737^cellular_component^cytoplasm`GO:0005634^cellular_component^nucleus
TR207328|c3_g2	8.84378	3.68044	0.000183145	0.0306808	25.438	28.185	0	0	.	.
TR169185|c1_g12	9.84956	4.63225	0.000183242	0.0306808	11.197	152.209	0	0	.	.
TR105442|c0_g1	8.87041	3.70674	0.000185809	0.0308813	72.266	38.657	0	0	.	.
TR114168|c0_g2	8.82169	3.66093	0.000188264	0.0311733	81.329	55.788	0	0	.	.
TR92643|c0_g3	8.88337	3.71689	0.000190489	0.0314833	45.543	78.875	0	0	EMC4_XENLA^EMC4_XENLA^Q:582-439,H:131-178^54.17%ID^E:2e-11^RecName: Full=ER membrane protein complex subunit 4;^Eukaryota; Metazoa; Chordata; Craniata; Vertebrata; Euteleostomi; Amphibia; Batrachia; Anura; Pipoidea; Pipidae; Xenopodinae; Xenopus; Xenopus	GO:0072546^cellular_component^ER membrane protein complex`GO:0016021^cellular_component^integral component of membrane
TR150023|c1_g2	8.84378	3.68019	0.000193953	0.0319123	93.382	140.573	0	0	.	.
TR99456|c0_g2	8.81227	3.65112	0.000194158	0.0319123	67.968	116.66	0	0	.	.
TR15919|c8_g92	9.12047	3.93783	0.000197419	0.0323656	324.857	1095.42	0	0	.	.
TR82179|c3_g4	9.5009	4.29774	0.000197641	0.0323656	65.289	510.959	0	0	PLY19_ARATH^PLY19_ARATH^Q:1-336,H:187-298^62.5%ID^E:7e-38^RecName: Full=Probable pectate lyase 19;^Eukaryota; Viridiplantae; Streptophyta; Embryophyta; Tracheophyta; Spermatophyta; Magnoliophyta; eudicotyledons; Gunneridae; Pentapetalae; rosids; malvids; Brassicales; Brassicaceae; Camelineae; Arabidopsis	GO:0046872^molecular_function^metal ion binding`GO:0030570^molecular_function^pectate lyase activity`GO:0045490^biological_process^pectin catabolic process
TR226245|c2_g14	5.65716	5.37343	0.000198242	0.0323979	526.252	170.626	6.206	4.021	PAPA5_CARPA^PAPA5_CARPA^Q:517-380,H:54-96^67.39%ID^E:2e-14^RecName: Full=Cysteine proteinase;^Eukaryota; Viridiplantae; Streptophyta; Embryophyta; Tracheophyta; Spermatophyta; Magnoliophyta; eudicotyledons; Gunneridae; Pentapetalae; rosids; malvids; Brassicales; Caricaceae; Carica	GO:0008234^molecular_function^cysteine-type peptidase activity
TR124546|c1_g3	8.94314	3.77219	0.000198564	0.0323979	50.682	113.781	0	0	.	.
TR83933|c1_g9	7.31684	4.34427	0.000200502	0.0326493	55.813	125.738	0	0.654	.	.
TR184539|c4_g1	8.87035	3.70696	0.000200837	0.0326493	29.3	19.413	0	0	FDL38_ARATH^FDL38_ARATH^Q:83-580,H:65-233^26.74%ID^E:1e-06^RecName: Full=F-box/FBD/LRR-repeat protein At5g56420;^Eukaryota; Viridiplantae; Streptophyta; Embryophyta; Tracheophyta; Spermatophyta; Magnoliophyta; eudicotyledons; Gunneridae; Pentapetalae; rosids; malvids; Brassicales; Brassicaceae; Camelineae; Arabidopsis	.
TR6053|c3_g7	8.79899	3.63991	0.000204667	0.0329714	65.951	43.326	0	0	PPA10_ARATH^PPA10_ARATH^Q:645-316,H:354-463^80.91%ID^E:3e-59^RecName: Full=Purple acid phosphatase 10;^Eukaryota; Viridiplantae; Streptophyta; Embryophyta; Tracheophyta; Spermatophyta; Magnoliophyta; eudicotyledons; Gunneridae; Pentapetalae; rosids; malvids; Brassicales; Brassicaceae; Camelineae; Arabidopsis	GO:0005618^cellular_component^cell wall`GO:0005829^cellular_component^cytosol`GO:0005576^cellular_component^extracellular region`GO:0009505^cellular_component^plant-type cell wall`GO:0009506^cellular_component^plasmodesma`GO:0003993^molecular_function^acid phosphatase activity`GO:0046872^molecular_function^metal ion binding`GO:0016036^biological_process^cellular response to phosphate starvation`G…
TR69578|c1_g2	5.63406	4.77884	0.000205205	0.0329714	27.307	21.648	0	2.22	APRR1_ARATH^APRR1_ARATH^Q:678-1973,H:11-490^48.56%ID^E:2e-119^RecName: Full=Two-component response regulator-like APRR1;^Eukaryota; Viridiplantae; Streptophyta; Embryophyta; Tracheophyta; Spermatophyta; Magnoliophyta; eudicotyledons; Gunneridae; Pentapetalae; rosids; malvids; Brassicales; Brassicaceae; Camelineae; Arabidopsis	GO:0005634^cellular_component^nucleus`GO:0003677^molecular_function^DNA binding`GO:0003700^molecular_function^sequence-specific DNA binding transcription factor activity`GO:0007623^biological_process^circadian rhythm`GO:0010031^biological_process^circumnutation`GO:0009908^biological_process^flower development`GO:0010629^biological_process^negative regulation of gene expression`GO:0000160^biologic…
TR152981|c2_g11	12.2544	6.99927	0.000207648	0.0332121	3453.01	4.669	0	0	.	.
TR114316|c4_g5	9.14649	3.96202	0.000212097	0.0337423	83.135	93.266	0	0	.	.
TR157820|c1_g2	9.38818	4.1903	0.000214719	0.0339142	85.931	316.68	0	0	CXE16_ARATH^CXE16_ARATH^Q:1-174,H:389-446^93.1%ID^E:4e-31^RecName: Full=Probable carboxylesterase 16;^Eukaryota; Viridiplantae; Streptophyta; Embryophyta; Tracheophyta; Spermatophyta; Magnoliophyta; eudicotyledons; Gunneridae; Pentapetalae; rosids; malvids; Brassicales; Brassicaceae; Camelineae; Arabidopsis	GO:0052689^molecular_function^carboxylic ester hydrolase activity
TR152981|c2_g12	12.1756	6.92104	0.000215015	0.0339142	1866.63	2.649	0	0	.	.
TR175746|c0_g8	5.22569	5.23768	0.000218852	0.0342506	149.382	67.546	1.384	4.105	SF21_HELAN^SF21_HELAN^Q:899-546,H:226-343^65.25%ID^E:5e-45^RecName: Full=Pollen-specific protein SF21;^Eukaryota; Viridiplantae; Streptophyta; Embryophyta; Tracheophyta; Spermatophyta; Magnoliophyta; eudicotyledons; Gunneridae; Pentapetalae; asterids; campanulids; Asterales; Asteraceae; Asteroideae; Heliantheae alliance; Heliantheae; Helianthus	.
TR197901|c0_g1	8.757	3.6005	0.00021913	0.0342506	18.181	25.001	0	0	PIF1_DANRE^PIF1_DANRE^Q:1672-2370,H:381-594^27.5%ID^E:3e-12^RecName: Full=ATP-dependent DNA helicase PIF1 {ECO:0000255|HAMAP-Rule:MF_03176};^Eukaryota; Metazoa; Chordata; Craniata; Vertebrata; Euteleostomi; Actinopterygii; Neopterygii; Teleostei; Ostariophysi; Cypriniformes; Cyprinidae; Danio	GO:0005739^cellular_component^mitochondrion`GO:0005634^cellular_component^nucleus`GO:0005524^molecular_function^ATP binding`GO:0043141^molecular_function^ATP-dependent 5'-3' DNA helicase activity`GO:0003677^molecular_function^DNA binding`GO:0006310^biological_process^DNA recombination`GO:0006281^biological_process^DNA repair`GO:0000002^biological_process^mitochondrial genome maintenance`GO:000072…
TR240236|c1_g3	4.82504	8.39197	0.000219659	0.0342506	1761.21	843.73	20.241	74.631	.	.
TR11725|c0_g1	7.21268	4.24624	0.000220131	0.0342506	22.931	90.863	0	0.54	RHIE_DICD3^RHIE_DICD3^Q:761-117,H:396-578^29.28%ID^E:3e-07^RecName: Full=Rhamnogalacturonate lyase;^Bacteria; Proteobacteria; Gammaproteobacteria; Enterobacteriales; Enterobacteriaceae; Dickeya	GO:0005576^cellular_component^extracellular region`GO:0030246^molecular_function^carbohydrate binding`GO:0016829^molecular_function^lyase activity`GO:0005975^biological_process^carbohydrate metabolic process`GO:0009405^biological_process^pathogenesis
TR159103|c0_g3	8.77594	3.61858	0.000224332	0.0347594	29.098	18.494	0	0	RK9_ARATH^RK9_ARATH^Q:170-718,H:17-197^74.86%ID^E:8e-56^RecName: Full=50S ribosomal protein L9, chloroplastic;^Eukaryota; Viridiplantae; Streptophyta; Embryophyta; Tracheophyta; Spermatophyta; Magnoliophyta; eudicotyledons; Gunneridae; Pentapetalae; rosids; malvids; Brassicales; Brassicaceae; Camelineae; Arabidopsis	GO:0009507^cellular_component^chloroplast`GO:0009941^cellular_component^chloroplast envelope`GO:0009570^cellular_component^chloroplast stroma`GO:0000311^cellular_component^plastid large ribosomal subunit`GO:0019843^molecular_function^rRNA binding`GO:0003735^molecular_function^structural constituent of ribosome`GO:0006412^biological_process^translation
TR122540|c5_g14	8.82171	3.66173	0.000227811	0.0351129	220.931	101.212	0	0	UBIQP_HORVU^UBIQP_HORVU^Q:122-358,H:19-97^100%ID^E:7e-49^RecName: Full=Polyubiquitin;^Eukaryota; Viridiplantae; Streptophyta; Embryophyta; Tracheophyta; Spermatophyta; Magnoliophyta; Liliopsida; Poales; Poaceae; BEP clade; Pooideae; Triticeae; Hordeum`UBIQP_HORVU^UBIQP_HORVU^Q:122-349,H:95-170^100%ID^E:1e-46^RecName: Full=Polyubiquitin;^Eukaryota; Viridiplantae; Streptophyta; Embryophyta; Tracheo…	GO:0005737^cellular_component^cytoplasm`GO:0005634^cellular_component^nucleus
TR16454|c0_g8	9.309	4.12214	0.000233759	0.0356628	328.228	42.745	0	0	BXL2_ARATH^BXL2_ARATH^Q:393-88,H:660-761^61.76%ID^E:9e-37^RecName: Full=Probable beta-D-xylosidase 2;^Eukaryota; Viridiplantae; Streptophyta; Embryophyta; Tracheophyta; Spermatophyta; Magnoliophyta; eudicotyledons; Gunneridae; Pentapetalae; rosids; malvids; Brassicales; Brassicaceae; Camelineae; Arabidopsis	GO:0009505^cellular_component^plant-type cell wall`GO:0005578^cellular_component^proteinaceous extracellular matrix`GO:0004553^molecular_function^hydrolase activity, hydrolyzing O-glycosyl compounds`GO:0005975^biological_process^carbohydrate metabolic process
TR110420|c0_g2	7.39625	4.41651	0.000234942	0.0357062	12.225	82.259	0	0.36	TSPO_ARATH^TSPO_ARATH^Q:281-727,H:44-193^28.95%ID^E:2e-13^RecName: Full=Translocator protein homolog;^Eukaryota; Viridiplantae; Streptophyta; Embryophyta; Tracheophyta; Spermatophyta; Magnoliophyta; eudicotyledons; Gunneridae; Pentapetalae; rosids; malvids; Brassicales; Brassicaceae; Camelineae; Arabidopsis	GO:0031969^cellular_component^chloroplast membrane`GO:0005783^cellular_component^endoplasmic reticulum`GO:0005789^cellular_component^endoplasmic reticulum membrane`GO:0005794^cellular_component^Golgi apparatus`GO:0000139^cellular_component^Golgi membrane`GO:0005795^cellular_component^Golgi stack`GO:0016021^cellular_component^integral component of membrane`GO:0016020^cellular_component^membrane`GO…
TR90446|c0_g1	8.72852	3.57426	0.000235244	0.0357062	29.939	23.056	0	0	.	.
TR183083|c3_g2	9.07875	3.90387	0.000241278	0.0364363	189.373	39.07	0	0	1433_PEA^1433_PEA^Q:189-467,H:1-93^88.17%ID^E:4e-50^RecName: Full=14-3-3-like protein;^Eukaryota; Viridiplantae; Streptophyta; Embryophyta; Tracheophyta; Spermatophyta; Magnoliophyta; eudicotyledons; Gunneridae; Pentapetalae; rosids; fabids; Fabales; Fabaceae; Papilionoideae; Fabeae; Pisum	.
TR13672|c0_g1	6.34596	4.95947	0.00024422	0.0366943	33.232	4.302	0	2.13	.	.
TR211833|c0_g11	8.70398	3.55114	0.000246218	0.0368209	212.078	205.364	0	0	MGLL_HUMAN^MGLL_HUMAN^Q:314-39,H:81-172^35.42%ID^E:7e-06^RecName: Full=Monoglyceride lipase;^Eukaryota; Metazoa; Chordata; Craniata; Vertebrata; Euteleostomi; Mammalia; Eutheria; Euarchontoglires; Primates; Haplorrhini; Catarrhini; Hominidae; Homo	GO:0005789^cellular_component^endoplasmic reticulum membrane`GO:0005886^cellular_component^plasma membrane`GO:0045202^cellular_component^synapse`GO:0047372^molecular_function^acylglycerol lipase activity`GO:0008289^molecular_function^lipid binding`GO:0004622^molecular_function^lysophospholipase activity`GO:0042803^molecular_function^protein homodimerization activity`GO:0036155^biological_process^…
TR20277|c0_g2	4.90211	5.88897	0.000247124	0.0368209	307.812	163.92	5.759	9.272	A494_ARATH^A494_ARATH^Q:705-259,H:215-360^76.51%ID^E:5e-78^RecName: Full=Probable cysteine proteinase A494;^Eukaryota; Viridiplantae; Streptophyta; Embryophyta; Tracheophyta; Spermatophyta; Magnoliophyta; eudicotyledons; Gunneridae; Pentapetalae; rosids; malvids; Brassicales; Brassicaceae; Camelineae; Arabidopsis	GO:0008234^molecular_function^cysteine-type peptidase activity
TR69341|c4_g13	4.75289	6.03715	0.000247547	0.0368209	523.083	643.526	34.107	82.631	PIP13_ARATH^PIP13_ARATH^Q:1-207,H:218-286^92.75%ID^E:4e-38^RecName: Full=Aquaporin PIP1-3;^Eukaryota; Viridiplantae; Streptophyta; Embryophyta; Tracheophyta; Spermatophyta; Magnoliophyta; eudicotyledons; Gunneridae; Pentapetalae; rosids; malvids; Brassicales; Brassicaceae; Camelineae; Arabidopsis	GO:0009507^cellular_component^chloroplast`GO:0016021^cellular_component^integral component of membrane`GO:0016020^cellular_component^membrane`GO:0005886^cellular_component^plasma membrane`GO:0015250^molecular_function^water channel activity`GO:0009414^biological_process^response to water deprivation`GO:0006833^biological_process^water transport
TR111088|c0_g1	6.49762	5.48604	0.000249479	0.0368639	38.769	324.09	2.013	1.938	.	.
TR183157|c0_g9	9.44207	4.24911	0.000250398	0.0369193	462.489	67.087	0	0	.	.
TR96901|c0_g1	9.05263	3.87363	0.000250681	0.0369193	6.665	25.292	0	0	.	.
TR212046|c0_g11	8.71827	3.56378	0.000254752	0.0372728	28.654	30.818	0	0	.	.
TR30287|c8_g2	8.84382	3.68288	0.00025585	0.0373721	31.122	13.35	0	0	M810_ARATH^M810_ARATH^Q:233-859,H:1-209^44.76%ID^E:5e-54^RecName: Full=Uncharacterized mitochondrial protein AtMg00810;^Eukaryota; Viridiplantae; Streptophyta; Embryophyta; Tracheophyta; Spermatophyta; Magnoliophyta; eudicotyledons; Gunneridae; Pentapetalae; rosids; malvids; Brassicales; Brassicaceae; Camelineae; Arabidopsis	GO:0004190^molecular_function^aspartic-type endopeptidase activity`GO:0004519^molecular_function^endonuclease activity`GO:0003676^molecular_function^nucleic acid binding`GO:0003964^molecular_function^RNA-directed DNA polymerase activity`GO:0008270^molecular_function^zinc ion binding`GO:0015074^biological_process^DNA integration
TR178724|c1_g1	4.96581	6.02124	0.000259127	0.0377107	123.142	250.833	3.467	9.338	RIC7_ARATH^RIC7_ARATH^Q:38-178,H:21-70^70%ID^E:2e-15^RecName: Full=CRIB domain-containing protein RIC7;^Eukaryota; Viridiplantae; Streptophyta; Embryophyta; Tracheophyta; Spermatophyta; Magnoliophyta; eudicotyledons; Gunneridae; Pentapetalae; rosids; malvids; Brassicales; Brassicaceae; Camelineae; Arabidopsis	GO:0005737^cellular_component^cytoplasm`GO:0005634^cellular_component^nucleus`GO:0005886^cellular_component^plasma membrane`GO:0040008^biological_process^regulation of growth`GO:0009416^biological_process^response to light stimulus
TR229648|c7_g5	8.82604	3.6663	0.000259435	0.0377107	190.596	69.582	0	0	.	.
TR237692|c0_g8	8.72787	3.57242	0.00026421	0.03828	116.251	174.989	0	0	ST14_SOLTU^ST14_SOLTU^Q:146-361,H:75-147^57.53%ID^E:2e-18^RecName: Full=STS14 protein;^Eukaryota; Viridiplantae; Streptophyta; Embryophyta; Tracheophyta; Spermatophyta; Magnoliophyta; eudicotyledons; Gunneridae; Pentapetalae; asterids; lamiids; Solanales; Solanaceae; Solanoideae; Solaneae; Solanum	.
TR138645|c9_g9	10.9783	5.73901	0.000265933	0.0383429	871.338	5.695	0	0	.	.
TR225637|c0_g5	8.66952	3.51956	0.000266913	0.0384221	108.496	92.7	0	0	RS211_ARATH^RS211_ARATH^Q:1-174,H:25-82^82.76%ID^E:5e-30^RecName: Full=40S ribosomal protein S21-1;^Eukaryota; Viridiplantae; Streptophyta; Embryophyta; Tracheophyta; Spermatophyta; Magnoliophyta; eudicotyledons; Gunneridae; Pentapetalae; rosids; malvids; Brassicales; Brassicaceae; Camelineae; Arabidopsis	GO:0022626^cellular_component^cytosolic ribosome`GO:0022627^cellular_component^cytosolic small ribosomal subunit`GO:0003735^molecular_function^structural constituent of ribosome`GO:0000447^biological_process^endonucleolytic cleavage in ITS1 to separate SSU-rRNA from 5.8S rRNA and LSU-rRNA from tricistronic rRNA transcript (SSU-rRNA, 5.8S rRNA, LSU-rRNA)`GO:0000461^biological_process^endonucleolyt…
TR220847|c5_g3	6.93877	3.99162	0.00027026	0.0387166	176.51	237.56	0	2.4	PLI2A_ARATH^PLI2A_ARATH^Q:356-3,H:20-140^75.21%ID^E:1e-60^RecName: Full=LIM domain-containing protein PLIM2a {ECO:0000305};^Eukaryota; Viridiplantae; Streptophyta; Embryophyta; Tracheophyta; Spermatophyta; Magnoliophyta; eudicotyledons; Gunneridae; Pentapetalae; rosids; malvids; Brassicales; Brassicaceae; Camelineae; Arabidopsis`PLI2A_ARATH^PLI2A_ARATH^Q:356-165,H:116-179^43.75%ID^E:2e-11^RecName…	GO:0005737^cellular_component^cytoplasm`GO:0005856^cellular_component^cytoskeleton`GO:0051015^molecular_function^actin filament binding`GO:0008270^molecular_function^zinc ion binding`GO:0051017^biological_process^actin filament bundle assembly
TR113562|c0_g15	6.27088	4.5619	0.000271715	0.0388004	103.949	403.868	0	5.341	.	.
TR171508|c2_g36	8.7526	3.59762	0.000274515	0.0391203	598.58	266.051	0	0	.	.
TR66829|c0_g3	9.16888	3.98244	0.000276233	0.0392571	14.452	77.712	0	0	UCR11_SOLTU^UCR11_SOLTU^Q:583-398,H:1-62^59.68%ID^E:1e-12^RecName: Full=Ubiquinol-cytochrome c reductase complex 6.7 kDa protein;^Eukaryota; Viridiplantae; Streptophyta; Embryophyta; Tracheophyta; Spermatophyta; Magnoliophyta; eudicotyledons; Gunneridae; Pentapetalae; asterids; lamiids; Solanales; Solanaceae; Solanoideae; Solaneae; Solanum	GO:0005743^cellular_component^mitochondrial inner membrane`GO:0070469^cellular_component^respiratory chain`GO:0055114^biological_process^oxidation-reduction process
TR231213|c0_g1	8.66478	3.51557	0.000277737	0.0394082	20.245	13.687	0	0	PPAF2_IPOBA^PPAF2_IPOBA^Q:2-1174,H:73-463^70.59%ID^E:0^RecName: Full=Purple acid phosphatase 2;^Eukaryota; Viridiplantae; Streptophyta; Embryophyta; Tracheophyta; Spermatophyta; Magnoliophyta; eudicotyledons; Gunneridae; Pentapetalae; asterids; lamiids; Solanales; Convolvulaceae; Ipomoeeae; Ipomoea	GO:0005576^cellular_component^extracellular region`GO:0003993^molecular_function^acid phosphatase activity`GO:0046872^molecular_function^metal ion binding
TR183903|c15_g9	8.65426	3.50532	0.000282477	0.0399536	397.2	351.004	0	0	UBQ3_ARATH^UBQ3_ARATH^Q:2-115,H:269-306^97.37%ID^E:1e-17^RecName: Full=Polyubiquitin 3;^Eukaryota; Viridiplantae; Streptophyta; Embryophyta; Tracheophyta; Spermatophyta; Magnoliophyta; eudicotyledons; Gunneridae; Pentapetalae; rosids; malvids; Brassicales; Brassicaceae; Camelineae; Arabidopsis`UBQ3_ARATH^UBQ3_ARATH^Q:2-109,H:41-76^100%ID^E:2e-16^RecName: Full=Polyubiquitin 3;^Eukaryota; Viridipla…	GO:0005634^cellular_component^nucleus`GO:0005773^cellular_component^vacuole`GO:0010224^biological_process^response to UV-B`GO:0006511^biological_process^ubiquitin-dependent protein catabolic process
TR101172|c0_g1	7.55428	4.56725	0.000286388	0.0403152	288.665	34.37	0	1.17	TBB1_DAUCA^TBB1_DAUCA^Q:1-180,H:239-298^100%ID^E:3e-34^RecName: Full=Tubulin beta-1 chain;^Eukaryota; Viridiplantae; Streptophyta; Embryophyta; Tracheophyta; Spermatophyta; Magnoliophyta; eudicotyledons; Gunneridae; Pentapetalae; asterids; campanulids; Apiales; Apiaceae; Apioideae; Scandiceae; Daucinae; Daucus	GO:0005737^cellular_component^cytoplasm`GO:0005874^cellular_component^microtubule`GO:0005525^molecular_function^GTP binding`GO:0003924^molecular_function^GTPase activity`GO:0005200^molecular_function^structural constituent of cytoskeleton`GO:0007017^biological_process^microtubule-based process`GO:0051258^biological_process^protein polymerization
TR107536|c0_g2	8.83069	3.66672	0.000287046	0.0403443	136.044	344.743	0	0	.	.
TR64362|c1_g2	8.9057	3.73621	0.000289732	0.0406577	221.048	658.483	0	0	RL24_HORVU^RL24_HORVU^Q:259-146,H:78-115^97.37%ID^E:2e-16^RecName: Full=60S ribosomal protein L24;^Eukaryota; Viridiplantae; Streptophyta; Embryophyta; Tracheophyta; Spermatophyta; Magnoliophyta; Liliopsida; Poales; Poaceae; BEP clade; Pooideae; Triticeae; Hordeum	GO:0005840^cellular_component^ribosome
TR223236|c2_g7	9.72145	4.50826	0.000290522	0.0407045	85.713	316.19	0	0	.	.
TR158698|c1_g5	8.93726	3.77108	0.000295631	0.0412791	168.171	39.851	0	0	FAD6E_BRAJU^FAD6E_BRAJU^Q:1-363,H:264-384^83.47%ID^E:6e-69^RecName: Full=Omega-6 fatty acid desaturase, endoplasmic reticulum;^Eukaryota; Viridiplantae; Streptophyta; Embryophyta; Tracheophyta; Spermatophyta; Magnoliophyta; eudicotyledons; Gunneridae; Pentapetalae; rosids; malvids; Brassicales; Brassicaceae; Brassiceae; Brassica	GO:0005789^cellular_component^endoplasmic reticulum membrane`GO:0016021^cellular_component^integral component of membrane`GO:0016491^molecular_function^oxidoreductase activity`GO:0006636^biological_process^unsaturated fatty acid biosynthetic process
TR81263|c0_g3	8.65983	3.51113	0.000296011	0.0412791	35.28	24.633	0	0	.	.
TR3745|c0_g10	9.36723	4.16971	0.000298999	0.041566	11.516	103.493	0	0	RIN4_ARATH^RIN4_ARATH^Q:768-556,H:148-206^33.8%ID^E:3e-06^RecName: Full=RPM1-interacting protein 4;^Eukaryota; Viridiplantae; Streptophyta; Embryophyta; Tracheophyta; Spermatophyta; Magnoliophyta; eudicotyledons; Gunneridae; Pentapetalae; rosids; malvids; Brassicales; Brassicaceae; Camelineae; Arabidopsis	GO:0012505^cellular_component^endomembrane system`GO:0019897^cellular_component^extrinsic component of plasma membrane`GO:0016020^cellular_component^membrane`GO:0005886^cellular_component^plasma membrane`GO:0010204^biological_process^defense response signaling pathway, resistance gene-independent`GO:0009816^biological_process^defense response to bacterium, incompatible interaction`GO:0034051^biol…
TR78432|c0_g10	9.29558	4.10995	0.00030118	0.0418041	215.193	22.964	0	0	LEA5_CITSI^LEA5_CITSI^Q:76-183,H:58-92^69.44%ID^E:3e-09^RecName: Full=Late embryogenesis abundant protein Lea5;^Eukaryota; Viridiplantae; Streptophyta; Embryophyta; Tracheophyta; Spermatophyta; Magnoliophyta; eudicotyledons; Gunneridae; Pentapetalae; rosids; malvids; Sapindales; Rutaceae; Citrus	GO:0006950^biological_process^response to stress
TR91855|c2_g12	9.12534	3.94123	0.000302741	0.041905	31.769	170.779	0	0	.	.
TR228493|c1_g13	9.12534	3.94123	0.000302846	0.041905	106.518	568.861	0	0	.	.
TR103132|c0_g2	8.9657	3.79795	0.000304762	0.0420533	95.173	20.76	0	0	.	.
TR107701|c0_g4	6.9589	4.00826	0.000307146	0.0421416	73.932	139.701	0	1.074	POLC3_CHEAL^POLC3_CHEAL^Q:497-342,H:35-86^86.54%ID^E:1e-23^RecName: Full=Polcalcin Che a 3;^Eukaryota; Viridiplantae; Streptophyta; Embryophyta; Tracheophyta; Spermatophyta; Magnoliophyta; eudicotyledons; Gunneridae; Pentapetalae; Caryophyllales; Amaranthaceae; Chenopodioideae; Atripliceae; Chenopodium	GO:0005509^molecular_function^calcium ion binding
TR181875|c0_g1	8.61356	3.46823	0.000311811	0.0424752	16.149	13.335	0	0	FDL1_ARATH^FDL1_ARATH^Q:611-1345,H:6-230^29.81%ID^E:8e-15^RecName: Full=F-box/FBD/LRR-repeat protein At1g13570;^Eukaryota; Viridiplantae; Streptophyta; Embryophyta; Tracheophyta; Spermatophyta; Magnoliophyta; eudicotyledons; Gunneridae; Pentapetalae; rosids; malvids; Brassicales; Brassicaceae; Camelineae; Arabidopsis	.
TR186930|c0_g2	8.77585	3.61982	0.000315723	0.0428232	77.677	27.557	0	0	.	.
TR135753|c6_g16	8.93572	3.76383	0.000316314	0.0428232	236.107	844.817	0	0	PME21_ARATH^PME21_ARATH^Q:146-3,H:41-90^46%ID^E:2e-07^RecName: Full=Probable pectinesterase/pectinesterase inhibitor 21;^Eukaryota; Viridiplantae; Streptophyta; Embryophyta; Tracheophyta; Spermatophyta; Magnoliophyta; eudicotyledons; Gunneridae; Pentapetalae; rosids; malvids; Brassicales; Brassicaceae; Camelineae; Arabidopsis	GO:0005618^cellular_component^cell wall`GO:0016021^cellular_component^integral component of membrane`GO:0045330^molecular_function^aspartyl esterase activity`GO:0004857^molecular_function^enzyme inhibitor activity`GO:0030599^molecular_function^pectinesterase activity`GO:0042545^biological_process^cell wall modification`GO:0045490^biological_process^pectin catabolic process
TR46499|c4_g1	6.00335	4.63774	0.000316516	0.0428232	81.625	20.607	0	0.63	.	.
TR19960|c1_g4	8.72401	3.57145	0.000316679	0.0428232	285.644	114.608	0	0	.	.
TR144925|c0_g1	8.9412	3.77501	0.000318779	0.0430278	107.071	23.072	0	0	COMT1_EUCGU^COMT1_EUCGU^Q:2-409,H:228-364^60.58%ID^E:8e-51^RecName: Full=Caffeic acid 3-O-methyltransferase;^Eukaryota; Viridiplantae; Streptophyta; Embryophyta; Tracheophyta; Spermatophyta; Magnoliophyta; eudicotyledons; Gunneridae; Pentapetalae; rosids; malvids; Myrtales; Myrtaceae; Eucalyptus	GO:0047763^molecular_function^caffeate O-methyltransferase activity`GO:0009809^biological_process^lignin biosynthetic process
TR157423|c0_g2	5.44976	5.31981	0.000319156	0.0430278	28.926	63.688	1.146	0.918	STP8_ARATH^STP8_ARATH^Q:1756-314,H:14-494^64.66%ID^E:0^RecName: Full=Sugar transport protein 8;^Eukaryota; Viridiplantae; Streptophyta; Embryophyta; Tracheophyta; Spermatophyta; Magnoliophyta; eudicotyledons; Gunneridae; Pentapetalae; rosids; malvids; Brassicales; Brassicaceae; Camelineae; Arabidopsis	GO:0016021^cellular_component^integral component of membrane`GO:0022891^molecular_function^substrate-specific transmembrane transporter activity`GO:0015293^molecular_function^symporter activity`GO:0008643^biological_process^carbohydrate transport
TR138645|c9_g5	9.33641	4.14896	0.000325663	0.0435107	1654.17	141.645	0	0	.	.
TR147752|c3_g2	8.65497	3.50714	0.000329721	0.0438558	56.638	28.782	0	0	ERLL1_ARATH^ERLL1_ARATH^Q:13-186,H:103-160^60.34%ID^E:2e-18^RecName: Full=pEARLI1-like lipid transfer protein 1;^Eukaryota; Viridiplantae; Streptophyta; Embryophyta; Tracheophyta; Spermatophyta; Magnoliophyta; eudicotyledons; Gunneridae; Pentapetalae; rosids; malvids; Brassicales; Brassicaceae; Camelineae; Arabidopsis	GO:0005618^cellular_component^cell wall`GO:0005783^cellular_component^endoplasmic reticulum`GO:0005576^cellular_component^extracellular region`GO:0009506^cellular_component^plasmodesma`GO:0043621^molecular_function^protein self-association`GO:0070417^biological_process^cellular response to cold`GO:0009631^biological_process^cold acclimation`GO:0050832^biological_process^defense response to fungus…
TR72626|c1_g1	8.60742	3.46159	0.000330258	0.0438619	182.856	219.112	0	0	PGLR_GOSBA^PGLR_GOSBA^Q:83-307,H:29-104^48.68%ID^E:3e-16^RecName: Full=Polygalacturonase;^Eukaryota; Viridiplantae; Streptophyta; Embryophyta; Tracheophyta; Spermatophyta; Magnoliophyta; eudicotyledons; Gunneridae; Pentapetalae; rosids; malvids; Malvales; Malvaceae; Malvoideae; Gossypium	GO:0005618^cellular_component^cell wall`GO:0005576^cellular_component^extracellular region`GO:0004650^molecular_function^polygalacturonase activity`GO:0005975^biological_process^carbohydrate metabolic process`GO:0071555^biological_process^cell wall organization
TR227629|c3_g7	6.97484	4.56842	0.000331005	0.0438958	57.409	51.517	1.775	0	.	.
TR78022|c1_g2	5.27639	6.00881	0.000333593	0.0440363	151.866	582.119	8.485	10.058	.	.
TR174611|c0_g6	8.57611	3.43326	0.000334032	0.0440363	35.202	33.176	0	0	MDH_TOBAC^MDH_TOBAC^Q:1-288,H:236-331^92.71%ID^E:1e-35^RecName: Full=Malate dehydrogenase;^Eukaryota; Viridiplantae; Streptophyta; Embryophyta; Tracheophyta; Spermatophyta; Magnoliophyta; eudicotyledons; Gunneridae; Pentapetalae; asterids; lamiids; Solanales; Solanaceae; Nicotianoideae; Nicotianeae; Nicotiana	GO:0005737^cellular_component^cytoplasm`GO:0030060^molecular_function^L-malate dehydrogenase activity`GO:0044262^biological_process^cellular carbohydrate metabolic process`GO:0006108^biological_process^malate metabolic process`GO:0006099^biological_process^tricarboxylic acid cycle
TR78844|c0_g1	8.57611	3.43326	0.000334166	0.0440363	34.735	32.732	0	0	NCS_THLFG^NCS_THLFG^Q:607-161,H:49-196^38.82%ID^E:2e-25^RecName: Full=S-norcoclaurine synthase;^Eukaryota; Viridiplantae; Streptophyta; Embryophyta; Tracheophyta; Spermatophyta; Magnoliophyta; eudicotyledons; Ranunculales; Ranunculaceae; Thalictroideae; Thalictrum	GO:0050474^molecular_function^(S)-norcoclaurine synthase activity`GO:0009820^biological_process^alkaloid metabolic process`GO:0006952^biological_process^defense response`GO:0009607^biological_process^response to biotic stimulus
TR55655|c1_g2	6.46155	4.73342	0.000335025	0.0440363	110.995	566.901	0	5.701	.	.
TR223236|c2_g1	9.08046	3.89881	0.000342956	0.0447493	23.118	183.609	0	0	.	.
TR167354|c0_g4	8.89087	3.72799	0.000347352	0.0451705	219.662	62.28	0	0	.	.
TR51432|c0_g7	8.55448	3.41334	0.000348024	0.0451705	664.796	609.737	0	0	PSBO_SOLLC^PSBO_SOLLC^Q:1-225,H:238-312^92%ID^E:2e-41^RecName: Full=Oxygen-evolving enhancer protein 1, chloroplastic;^Eukaryota; Viridiplantae; Streptophyta; Embryophyta; Tracheophyta; Spermatophyta; Magnoliophyta; eudicotyledons; Gunneridae; Pentapetalae; asterids; lamiids; Solanales; Solanaceae; Solanoideae; Solaneae; Solanum; Lycopersicon	GO:0009279^cellular_component^cell outer membrane`GO:0009535^cellular_component^chloroplast thylakoid membrane`GO:0019898^cellular_component^extrinsic component of membrane`GO:0016021^cellular_component^integral component of membrane`GO:0009654^cellular_component^photosystem II oxygen evolving complex`GO:0005509^molecular_function^calcium ion binding`GO:0015979^biological_process^photosynthesis`G…
TR150056|c0_g8	8.55976	3.41805	0.000348737	0.0451705	104.237	63.214	0	0	AAPC_CENCI^AAPC_CENCI^Q:1-297,H:231-329^67.68%ID^E:4e-39^RecName: Full=Putative glucose-6-phosphate 1-epimerase;^Eukaryota; Viridiplantae; Streptophyta; Embryophyta; Tracheophyta; Spermatophyta; Magnoliophyta; Liliopsida; Poales; Poaceae; PACMAD clade; Panicoideae; Paniceae; Cenchrus	GO:0030246^molecular_function^carbohydrate binding`GO:0047938^molecular_function^glucose-6-phosphate 1-epimerase activity`GO:0005975^biological_process^carbohydrate metabolic process
TR179578|c1_g9	5.14688	5.04684	0.000356049	0.0457882	297.347	194.341	2.572	6.313	.	.
TR41535|c1_g2	8.57028	3.42745	0.000357255	0.0458112	10.434	12.37	0	0	.	.
TR224816|c0_g3	5.47726	5.45434	0.000361794	0.0463268	137.967	371.626	0	60.24	.	.
TR213127|c0_g5	9.07019	3.89693	0.000364604	0.046553	414.595	58.314	0	0	.	.
TR196594|c3_g10	8.67368	3.52138	0.000368835	0.0467962	418.807	840.561	0	0	.	.
TR9455|c2_g5	8.74729	3.58891	0.000369654	0.0467962	84.623	228.757	0	0	COX5C_ORYSJ^COX5C_ORYSJ^Q:200-12,H:1-63^84.13%ID^E:3e-32^RecName: Full=Cytochrome c oxidase subunit 5C;^Eukaryota; Viridiplantae; Streptophyta; Embryophyta; Tracheophyta; Spermatophyta; Magnoliophyta; Liliopsida; Poales; Poaceae; BEP clade; Ehrhartoideae; Oryzeae; Oryza	GO:0016021^cellular_component^integral component of membrane`GO:0005746^cellular_component^mitochondrial respiratory chain
TR114702|c3_g2	8.61221	3.46514	0.000371034	0.0468874	12.085	21.035	0	0	.	.
TR179423|c5_g1	5.55789	4.22828	0.000371522	0.0468874	48.338	54.502	0	8.948	.	.
TR50395|c0_g15	8.56623	3.42507	0.000372476	0.0468874	214.399	129.504	0	0	RL31_ARATH^RL31_ARATH^Q:326-3,H:158-265^92.59%ID^E:6e-68^RecName: Full=60S ribosomal protein L3-1;^Eukaryota; Viridiplantae; Streptophyta; Embryophyta; Tracheophyta; Spermatophyta; Magnoliophyta; eudicotyledons; Gunneridae; Pentapetalae; rosids; malvids; Brassicales; Brassicaceae; Camelineae; Arabidopsis	GO:0005618^cellular_component^cell wall`GO:0005829^cellular_component^cytosol`GO:0022625^cellular_component^cytosolic large ribosomal subunit`GO:0022626^cellular_component^cytosolic ribosome`GO:0016020^cellular_component^membrane`GO:0005730^cellular_component^nucleolus`GO:0005886^cellular_component^plasma membrane`GO:0009506^cellular_component^plasmodesma`GO:0005774^cellular_component^vacuolar me…
TR103657|c3_g1	8.54321	3.40265	0.000375654	0.0470882	30.406	58.82	0	0	.	.
TR66557|c0_g2	6.93891	4.53819	0.000377199	0.0471494	119.56	82.871	2.125	0	.	.
TR59824|c2_g4	6.78159	3.84412	0.000382879	0.0477257	104.135	106.708	0	1.332	ASOL_TOBAC^ASOL_TOBAC^Q:458-6,H:207-361^66.45%ID^E:3e-67^RecName: Full=L-ascorbate oxidase homolog;^Eukaryota; Viridiplantae; Streptophyta; Embryophyta; Tracheophyta; Spermatophyta; Magnoliophyta; eudicotyledons; Gunneridae; Pentapetalae; asterids; lamiids; Solanales; Solanaceae; Nicotianoideae; Nicotianeae; Nicotiana	GO:0005615^cellular_component^extracellular space`GO:0005507^molecular_function^copper ion binding`GO:0016491^molecular_function^oxidoreductase activity
TR139775|c1_g1	8.94073	3.77517	0.000388032	0.0482333	32.189	5.741	0	0	.	.
TR53658|c3_g1	8.77091	3.61598	0.000389708	0.0483071	168.763	46.189	0	0	.	.
TR88436|c0_g1	8.53217	3.39249	0.000390859	0.0483825	95.119	110.949	0	0	.	.
TR110042|c0_g2	6.10876	3.94983	0.000395357	0.0487651	64.308	133.01	0	2.082	.	.
TR156295|c0_g4	8.51673	3.3794	0.000395761	0.0487651	14.062	6.507	0	0	.	.
TR16093|c1_g1	8.69868	3.54395	0.000396612	0.0487651	94.254	241.433	0	0	CIPKB_ARATH^CIPKB_ARATH^Q:166-2,H:1-49^61.82%ID^E:8e-12^RecName: Full=CBL-interacting serine/threonine-protein kinase 11;^Eukaryota; Viridiplantae; Streptophyta; Embryophyta; Tracheophyta; Spermatophyta; Magnoliophyta; eudicotyledons; Gunneridae; Pentapetalae; rosids; malvids; Brassicales; Brassicaceae; Camelineae; Arabidopsis	GO:0005524^molecular_function^ATP binding`GO:0004672^molecular_function^protein kinase activity`GO:0004674^molecular_function^protein serine/threonine kinase activity`GO:0006468^biological_process^protein phosphorylation`GO:0009268^biological_process^response to pH`GO:0007165^biological_process^signal transduction

## Sheet: Sg higher
id	logFC	logCPM	PValue	FDR	SgF2_ref	SgF3_ref	SaF1_ref	SaF2_ref	blast hit	Go category
TR140118|c2_g1	11.076	8.0561	3.7506e-09	7.63167e-05	688.396	643.311	0	0.372	.	.
TR228526|c2_g5	13.2115	7.94992	4.20446e-09	7.63167e-05	797.748	1771.97	0	0	.	.
TR68560|c0_g1	10.0979	7.86993	6.13933e-09	7.63167e-05	876.243	430.599	0	0.54	GDL54_ARATH^GDL54_ARATH^Q:1220-303,H:22-366^41.14%ID^E:9e-79^RecName: Full=GDSL esterase/lipase At3g27950;^Eukaryota; Viridiplantae; Streptophyta; Embryophyta; Tracheophyta; Spermatophyta; Magnoliophyta; eudicotyledons; Gunneridae; Pentapetalae; rosids; malvids; Brassicales; Brassicaceae; Camelineae; Arabidopsis	GO:0005576^cellular_component^extracellular region`GO:0016788^molecular_function^hydrolase activity, acting on ester bonds`GO:0016042^biological_process^lipid catabolic process
TR233049|c1_g1	13.2601	7.99851	6.25919e-09	7.63167e-05	516.418	157.598	0	0	.	.
TR67724|c0_g1	10.2884	8.05633	6.84079e-09	7.63167e-05	130.251	221.607	0	0.198	AB8A_ARATH^AB8A_ARATH^Q:3245-939,H:6-745^50.13%ID^E:0^RecName: Full=ABC transporter A family member 8;^Eukaryota; Viridiplantae; Streptophyta; Embryophyta; Tracheophyta; Spermatophyta; Magnoliophyta; eudicotyledons; Gunneridae; Pentapetalae; rosids; malvids; Brassicales; Brassicaceae; Camelineae; Arabidopsis`AB8A_ARATH^AB8A_ARATH^Q:856-392,H:744-898^67.1%ID^E:0^RecName: Full=ABC transporter A fam…	GO:0016021^cellular_component^integral component of membrane`GO:0005524^molecular_function^ATP binding`GO:0016887^molecular_function^ATPase activity`GO:0005215^molecular_function^transporter activity
TR31251|c6_g22	12.5923	7.33363	9.2534e-09	9.17619e-05	1281.54	2015.56	0	0	PGLR_TOBAC^PGLR_TOBAC^Q:405-196,H:321-386^48.57%ID^E:4e-12^RecName: Full=Polygalacturonase;^Eukaryota; Viridiplantae; Streptophyta; Embryophyta; Tracheophyta; Spermatophyta; Magnoliophyta; eudicotyledons; Gunneridae; Pentapetalae; asterids; lamiids; Solanales; Solanaceae; Nicotianoideae; Nicotianeae; Nicotiana	GO:0005618^cellular_component^cell wall`GO:0005576^cellular_component^extracellular region`GO:0004650^molecular_function^polygalacturonase activity`GO:0005975^biological_process^carbohydrate metabolic process`GO:0071555^biological_process^cell wall organization
TR125677|c0_g5	13.1195	7.85844	1.90876e-08	0.000166586	6266.04	1394.45	0	0	XTH7_ARATH^XTH7_ARATH^Q:336-121,H:222-293^76.39%ID^E:2e-35^RecName: Full=Probable xyloglucan endotransglucosylase/hydrolase protein 7;^Eukaryota; Viridiplantae; Streptophyta; Embryophyta; Tracheophyta; Spermatophyta; Magnoliophyta; eudicotyledons; Gunneridae; Pentapetalae; rosids; malvids; Brassicales; Brassicaceae; Camelineae; Arabidopsis	GO:0048046^cellular_component^apoplast`GO:0005618^cellular_component^cell wall`GO:0004553^molecular_function^hydrolase activity, hydrolyzing O-glycosyl compounds`GO:0016762^molecular_function^xyloglucan:xyloglucosyl transferase activity`GO:0071555^biological_process^cell wall organization`GO:0006073^biological_process^cellular glucan metabolic process
TR84891|c5_g2	10.1739	7.15758	4.32423e-08	0.000241208	4211.92	5279.65	0	5.143	RBG7_ARATH^RBG7_ARATH^Q:23-262,H:4-83^91.25%ID^E:2e-47^RecName: Full=Glycine-rich RNA-binding protein 7;^Eukaryota; Viridiplantae; Streptophyta; Embryophyta; Tracheophyta; Spermatophyta; Magnoliophyta; eudicotyledons; Gunneridae; Pentapetalae; rosids; malvids; Brassicales; Brassicaceae; Camelineae; Arabidopsis	GO:0048046^cellular_component^apoplast`GO:0009507^cellular_component^chloroplast`GO:0005737^cellular_component^cytoplasm`GO:0005829^cellular_component^cytosol`GO:0005634^cellular_component^nucleus`GO:0005777^cellular_component^peroxisome`GO:0009506^cellular_component^plasmodesma`GO:0003690^molecular_function^double-stranded DNA binding`GO:0003729^molecular_function^mRNA binding`GO:0000166^molecul…
TR194683|c1_g1	12.2409	6.98461	9.02303e-08	0.000383474	810.658	209.467	0	0	DIRL1_ARATH^DIRL1_ARATH^Q:95-328,H:26-102^46.15%ID^E:1e-15^RecName: Full=Putative lipid-transfer protein DIR1;^Eukaryota; Viridiplantae; Streptophyta; Embryophyta; Tracheophyta; Spermatophyta; Magnoliophyta; eudicotyledons; Gunneridae; Pentapetalae; rosids; malvids; Brassicales; Brassicaceae; Camelineae; Arabidopsis	GO:0048046^cellular_component^apoplast`GO:0005783^cellular_component^endoplasmic reticulum`GO:0009506^cellular_component^plasmodesma`GO:0005504^molecular_function^fatty acid binding`GO:0043621^molecular_function^protein self-association`GO:0008270^molecular_function^zinc ion binding`GO:0006869^biological_process^lipid transport`GO:0009862^biological_process^systemic acquired resistance, salicylic…
TR98544|c0_g1	8.94028	7.56263	1.51713e-07	0.000541611	100.413	161.746	0.322	0.21	AB2A_ARATH^AB2A_ARATH^Q:63-2969,H:1-955^55.09%ID^E:0^RecName: Full=ABC transporter A family member 2;^Eukaryota; Viridiplantae; Streptophyta; Embryophyta; Tracheophyta; Spermatophyta; Magnoliophyta; eudicotyledons; Gunneridae; Pentapetalae; rosids; malvids; Brassicales; Brassicaceae; Camelineae; Arabidopsis	GO:0016021^cellular_component^integral component of membrane`GO:0005524^molecular_function^ATP binding`GO:0016887^molecular_function^ATPase activity`GO:0005215^molecular_function^transporter activity
TR30091|c0_g3	11.2642	6.01774	2.04779e-07	0.000702936	199.612	152.346	0	0	.	.
TR120563|c35_g1	11.2628	6.01626	2.21653e-07	0.00073268	284.99	151.78	0	0	.	.
TR194772|c1_g1	11.5481	6.29786	2.40197e-07	0.000739219	839.336	1927.61	0	0	.	.
TR228493|c1_g12	9.52278	6.51101	2.53095e-07	0.00075295	566.71	788.784	0	1.14	.	.
TR98971|c2_g1	11.0909	5.84686	3.60527e-07	0.000893797	225.759	297.773	0	0	TBA_PRUDU^TBA_PRUDU^Q:649-401,H:368-450^80.72%ID^E:6e-36^RecName: Full=Tubulin alpha chain;^Eukaryota; Viridiplantae; Streptophyta; Embryophyta; Tracheophyta; Spermatophyta; Magnoliophyta; eudicotyledons; Gunneridae; Pentapetalae; rosids; fabids; Rosales; Rosaceae; Maloideae; Amygdaleae; Prunus	GO:0005737^cellular_component^cytoplasm`GO:0005874^cellular_component^microtubule`GO:0005525^molecular_function^GTP binding`GO:0003924^molecular_function^GTPase activity`GO:0005200^molecular_function^structural constituent of cytoskeleton`GO:0007017^biological_process^microtubule-based process`GO:0051258^biological_process^protein polymerization
TR104268|c0_g1	11.0175	5.77466	3.86957e-07	0.000933392	68.435	112.924	0	0	NRAM5_ORYSJ^NRAM5_ORYSJ^Q:977-258,H:295-534^67.5%ID^E:4e-109^RecName: Full=Metal transporter Nramp5;^Eukaryota; Viridiplantae; Streptophyta; Embryophyta; Tracheophyta; Spermatophyta; Magnoliophyta; Liliopsida; Poales; Poaceae; BEP clade; Ehrhartoideae; Oryzeae; Oryza	GO:0016021^cellular_component^integral component of membrane`GO:0005215^molecular_function^transporter activity`GO:0006811^biological_process^ion transport`GO:0055072^biological_process^iron ion homeostasis
TR143919|c0_g1	11.1283	5.88362	4.82344e-07	0.00107622	246.463	459.886	0	0	.	.
TR99353|c1_g7	8.42587	6.20896	5.11486e-07	0.00108671	217.926	1991.92	0	4.885	CBL10_ARATH^CBL10_ARATH^Q:4-231,H:595-672^56.41%ID^E:6e-18^RecName: Full=COBRA-like protein 10;^Eukaryota; Viridiplantae; Streptophyta; Embryophyta; Tracheophyta; Spermatophyta; Magnoliophyta; eudicotyledons; Gunneridae; Pentapetalae; rosids; malvids; Brassicales; Brassicaceae; Camelineae; Arabidopsis	GO:0031225^cellular_component^anchored component of membrane`GO:0005886^cellular_component^plasma membrane`GO:0016049^biological_process^cell growth`GO:0010215^biological_process^cellulose microfibril organization
TR71905|c0_g1	11.5684	8.5197	5.16046e-07	0.00108671	1530.13	127.055	0	0.174	C82A3_SOYBN^C82A3_SOYBN^Q:637-236,H:391-524^63.43%ID^E:2e-54^RecName: Full=Cytochrome P450 82A3;^Eukaryota; Viridiplantae; Streptophyta; Embryophyta; Tracheophyta; Spermatophyta; Magnoliophyta; eudicotyledons; Gunneridae; Pentapetalae; rosids; fabids; Fabales; Fabaceae; Papilionoideae; Phaseoleae; Glycine; Soja	GO:0016020^cellular_component^membrane`GO:0020037^molecular_function^heme binding`GO:0005506^molecular_function^iron ion binding`GO:0004497^molecular_function^monooxygenase activity`GO:0016705^molecular_function^oxidoreductase activity, acting on paired donors, with incorporation or reduction of molecular oxygen
TR68854|c1_g2	10.192	7.16282	5.5181e-07	0.00108671	649.301	3125.05	0	2.749	.	.
TR205232|c0_g2	9.13371	6.12734	5.5921e-07	0.00108671	548.692	550.091	0	1.2	SP1L2_ORYSJ^SP1L2_ORYSJ^Q:379-221,H:61-113^79.25%ID^E:1e-24^RecName: Full=Protein SPIRAL1-like 2;^Eukaryota; Viridiplantae; Streptophyta; Embryophyta; Tracheophyta; Spermatophyta; Magnoliophyta; Liliopsida; Poales; Poaceae; BEP clade; Ehrhartoideae; Oryzeae; Oryza	GO:0005874^cellular_component^microtubule
TR38091|c0_g4	10.8676	5.62745	5.80305e-07	0.00108671	175.381	149.744	0	0	NDUS6_ARATH^NDUS6_ARATH^Q:130-432,H:1-107^67.29%ID^E:1e-44^RecName: Full=NADH dehydrogenase [ubiquinone] iron-sulfur protein 6, mitochondrial;^Eukaryota; Viridiplantae; Streptophyta; Embryophyta; Tracheophyta; Spermatophyta; Magnoliophyta; eudicotyledons; Gunneridae; Pentapetalae; rosids; malvids; Brassicales; Brassicaceae; Camelineae; Arabidopsis	GO:0005743^cellular_component^mitochondrial inner membrane`GO:0005739^cellular_component^mitochondrion`GO:0070469^cellular_component^respiratory chain`GO:0055114^biological_process^oxidation-reduction process
TR25430|c1_g2	10.9489	5.7072	6.21337e-07	0.00108671	117.333	179.643	0	0	FOSB_GEOTN^FOSB_GEOTN^Q:264-635,H:1-117^31.3%ID^E:5e-08^RecName: Full=Metallothiol transferase FosB {ECO:0000255|HAMAP-Rule:MF_01512};^Bacteria; Firmicutes; Bacilli; Bacillales; Bacillaceae; Geobacillus	GO:0005737^cellular_component^cytoplasm`GO:0000287^molecular_function^magnesium ion binding`GO:0016765^molecular_function^transferase activity, transferring alkyl or aryl (other than methyl) groups`GO:0046677^biological_process^response to antibiotic
TR112172|c0_g1	11.8114	6.55898	6.43645e-07	0.00108671	418.364	70.363	0	0	.	.
TR193297|c0_g1	11.0292	5.78608	6.86109e-07	0.00108771	65.764	132.658	0	0	PER50_ARATH^PER50_ARATH^Q:1163-246,H:25-329^58.17%ID^E:3e-121^RecName: Full=Peroxidase 50;^Eukaryota; Viridiplantae; Streptophyta; Embryophyta; Tracheophyta; Spermatophyta; Magnoliophyta; eudicotyledons; Gunneridae; Pentapetalae; rosids; malvids; Brassicales; Brassicaceae; Camelineae; Arabidopsis	GO:0005737^cellular_component^cytoplasm`GO:0005576^cellular_component^extracellular region`GO:0020037^molecular_function^heme binding`GO:0046872^molecular_function^metal ion binding`GO:0004601^molecular_function^peroxidase activity`GO:0042744^biological_process^hydrogen peroxide catabolic process`GO:0048511^biological_process^rhythmic process
TR2743|c0_g3	10.7794	5.54086	7.50347e-07	0.00114304	202.065	160.261	0	0	.	.
TR227156|c0_g27	10.8036	5.56457	8.35919e-07	0.00118421	333.305	473.129	0	0	.	.
TR23402|c1_g10	10.7997	5.56067	9.37139e-07	0.00128675	152.909	310.617	0	0	.	.
TR205680|c2_g21	10.7635	5.52518	1.01101e-06	0.00134675	300.182	466.332	0	0	.	.
TR135753|c6_g5	9.72049	6.69666	1.06261e-06	0.00137445	2475.98	9820.65	0	9.506	.	.
TR228093|c2_g12	10.8586	5.61837	1.11409e-06	0.00139607	547.626	1103.6	0	0	.	.
TR5940|c0_g3	10.6091	5.37405	1.15308e-06	0.00139607	400.323	366.681	0	0	PME45_ARATH^PME45_ARATH^Q:23-427,H:295-430^54.41%ID^E:1e-43^RecName: Full=Putative pectinesterase/pectinesterase inhibitor 45;^Eukaryota; Viridiplantae; Streptophyta; Embryophyta; Tracheophyta; Spermatophyta; Magnoliophyta; eudicotyledons; Gunneridae; Pentapetalae; rosids; malvids; Brassicales; Brassicaceae; Camelineae; Arabidopsis	GO:0005618^cellular_component^cell wall`GO:0016021^cellular_component^integral component of membrane`GO:0045330^molecular_function^aspartyl esterase activity`GO:0004857^molecular_function^enzyme inhibitor activity`GO:0030599^molecular_function^pectinesterase activity`GO:0042545^biological_process^cell wall modification`GO:0045490^biological_process^pectin catabolic process
TR31251|c6_g2	8.36348	6.56513	1.18166e-06	0.00139607	1560.49	1188.29	6.793	2.22	PGLR_TOBAC^PGLR_TOBAC^Q:339-115,H:316-386^46.67%ID^E:3e-13^RecName: Full=Polygalacturonase;^Eukaryota; Viridiplantae; Streptophyta; Embryophyta; Tracheophyta; Spermatophyta; Magnoliophyta; eudicotyledons; Gunneridae; Pentapetalae; asterids; lamiids; Solanales; Solanaceae; Nicotianoideae; Nicotianeae; Nicotiana	GO:0005618^cellular_component^cell wall`GO:0005576^cellular_component^extracellular region`GO:0004650^molecular_function^polygalacturonase activity`GO:0005975^biological_process^carbohydrate metabolic process`GO:0071555^biological_process^cell wall organization
TR212818|c0_g2	10.5992	5.36445	1.18883e-06	0.00139607	81.088	66.015	0	0	TSJT1_TOBAC^TSJT1_TOBAC^Q:1175-738,H:1-148^41.22%ID^E:3e-34^RecName: Full=Stem-specific protein TSJT1;^Eukaryota; Viridiplantae; Streptophyta; Embryophyta; Tracheophyta; Spermatophyta; Magnoliophyta; eudicotyledons; Gunneridae; Pentapetalae; asterids; lamiids; Solanales; Solanaceae; Nicotianoideae; Nicotianeae; Nicotiana	.
TR175939|c4_g2	9.77271	6.74738	1.28462e-06	0.00147354	381.028	74.374	0	0.264	DET2_GOSHI^DET2_GOSHI^Q:800-273,H:62-258^27.78%ID^E:5e-15^RecName: Full=Steroid 5-alpha-reductase DET2;^Eukaryota; Viridiplantae; Streptophyta; Embryophyta; Tracheophyta; Spermatophyta; Magnoliophyta; eudicotyledons; Gunneridae; Pentapetalae; rosids; malvids; Malvales; Malvaceae; Malvoideae; Gossypium	GO:0005737^cellular_component^cytoplasm`GO:0016021^cellular_component^integral component of membrane`GO:0003865^molecular_function^3-oxo-5-alpha-steroid 4-dehydrogenase activity`GO:0047751^molecular_function^cholestenone 5-alpha-reductase activity`GO:0050213^molecular_function^progesterone 5-alpha-reductase activity`GO:0016132^biological_process^brassinosteroid biosynthetic process`GO:0055114^bio…
TR160198|c4_g19	8.51973	6.29124	1.40255e-06	0.00156562	388.526	1034.43	0	2.869	.	.
TR183501|c0_g1	7.19559	6.76096	1.43969e-06	0.0015863	122.387	273.951	0.643	1.224	GPDL7_ARATH^GPDL7_ARATH^Q:214-549,H:33-143^45.54%ID^E:2e-22^RecName: Full=Glycerophosphodiester phosphodiesterase GDPDL7 {ECO:0000305};^Eukaryota; Viridiplantae; Streptophyta; Embryophyta; Tracheophyta; Spermatophyta; Magnoliophyta; eudicotyledons; Gunneridae; Pentapetalae; rosids; malvids; Brassicales; Brassicaceae; Camelineae; Arabidopsis	GO:0031225^cellular_component^anchored component of membrane`GO:0048046^cellular_component^apoplast`GO:0008889^molecular_function^glycerophosphodiester phosphodiesterase activity`GO:0006071^biological_process^glycerol metabolic process`GO:0006629^biological_process^lipid metabolic process
TR238165|c2_g11	8.91046	6.66947	1.5171e-06	0.0016273	246.043	656.998	0	1.746	.	.
TR7580|c5_g11	10.9275	5.68583	1.66135e-06	0.00170156	183.144	531.337	0	0	ACT3_PEA^ACT3_PEA^Q:494-369,H:336-377^100%ID^E:2e-21^RecName: Full=Actin-3;^Eukaryota; Viridiplantae; Streptophyta; Embryophyta; Tracheophyta; Spermatophyta; Magnoliophyta; eudicotyledons; Gunneridae; Pentapetalae; rosids; fabids; Fabales; Fabaceae; Papilionoideae; Fabeae; Pisum	GO:0005737^cellular_component^cytoplasm`GO:0005856^cellular_component^cytoskeleton`GO:0005524^molecular_function^ATP binding
TR240820|c0_g2	7.42566	7.08901	1.66562e-06	0.00170156	525.606	717.915	4.878	2.797	.	.
TR226174|c1_g2	9.05958	7.62577	1.84262e-06	0.00176334	154.988	1588.18	0	2.821	.	.
TR90487|c5_g2	10.7165	5.47893	1.86931e-06	0.00176334	312.064	708.729	0	0	PME_PETIN^PME_PETIN^Q:382-41,H:74-187^66.67%ID^E:4e-46^RecName: Full=Pectinesterase;^Eukaryota; Viridiplantae; Streptophyta; Embryophyta; Tracheophyta; Spermatophyta; Magnoliophyta; eudicotyledons; Gunneridae; Pentapetalae; asterids; lamiids; Solanales; Solanaceae; Petunioideae; Petunia	GO:0005618^cellular_component^cell wall`GO:0005576^cellular_component^extracellular region`GO:0045330^molecular_function^aspartyl esterase activity`GO:0030599^molecular_function^pectinesterase activity`GO:0042545^biological_process^cell wall modification`GO:0045490^biological_process^pectin catabolic process
TR174375|c1_g5	10.567	5.33311	1.8931e-06	0.00176334	126.918	440.091	0	0	.	.
TR88603|c0_g1	11.4366	6.18854	2.06608e-06	0.00190098	233.982	32.487	0	0	GGH1_ARATH^GGH1_ARATH^Q:114-1058,H:24-345^59.44%ID^E:2e-130^RecName: Full=Gamma-glutamyl hydrolase 1;^Eukaryota; Viridiplantae; Streptophyta; Embryophyta; Tracheophyta; Spermatophyta; Magnoliophyta; eudicotyledons; Gunneridae; Pentapetalae; rosids; malvids; Brassicales; Brassicaceae; Camelineae; Arabidopsis	GO:0005618^cellular_component^cell wall`GO:0005615^cellular_component^extracellular space`GO:0005773^cellular_component^vacuole`GO:0034722^molecular_function^gamma-glutamyl-peptidase activity`GO:0008242^molecular_function^omega peptidase activity`GO:0006541^biological_process^glutamine metabolic process`GO:0006508^biological_process^proteolysis`GO:0046900^biological_process^tetrahydrofolylpolyglu…
TR5150|c1_g6	7.87136	5.66286	2.11747e-06	0.00192839	91.942	119.4	0	0.558	ATCA7_ARATH^ATCA7_ARATH^Q:134-868,H:33-271^49.39%ID^E:1e-75^RecName: Full=Alpha carbonic anhydrase 7;^Eukaryota; Viridiplantae; Streptophyta; Embryophyta; Tracheophyta; Spermatophyta; Magnoliophyta; eudicotyledons; Gunneridae; Pentapetalae; rosids; malvids; Brassicales; Brassicaceae; Camelineae; Arabidopsis	GO:0009570^cellular_component^chloroplast stroma`GO:0004089^molecular_function^carbonate dehydratase activity`GO:0008270^molecular_function^zinc ion binding`GO:0006730^biological_process^one-carbon metabolic process
TR51876|c0_g1	10.4663	5.23472	2.24791e-06	0.0020265	127.783	73.838	0	0	.	.
TR4210|c3_g6	10.3702	5.1407	2.28531e-06	0.00203962	229.403	246.118	0	0	SF3_HELAN^SF3_HELAN^Q:1-114,H:139-176^92.11%ID^E:7e-17^RecName: Full=Pollen-specific protein SF3;^Eukaryota; Viridiplantae; Streptophyta; Embryophyta; Tracheophyta; Spermatophyta; Magnoliophyta; eudicotyledons; Gunneridae; Pentapetalae; asterids; campanulids; Asterales; Asteraceae; Asteroideae; Heliantheae alliance; Heliantheae; Helianthus	GO:0008270^molecular_function^zinc ion binding
TR13426|c1_g10	10.729	5.49199	2.48738e-06	0.00212321	500.074	147.998	0	0	METK2_VITVI^METK2_VITVI^Q:20-457,H:248-393^93.84%ID^E:3e-82^RecName: Full=S-adenosylmethionine synthase 2;^Eukaryota; Viridiplantae; Streptophyta; Embryophyta; Tracheophyta; Spermatophyta; Magnoliophyta; eudicotyledons; Gunneridae; Pentapetalae; rosids; Vitales; Vitaceae; Vitis	GO:0005737^cellular_component^cytoplasm`GO:0005524^molecular_function^ATP binding`GO:0046872^molecular_function^metal ion binding`GO:0004478^molecular_function^methionine adenosyltransferase activity`GO:0006730^biological_process^one-carbon metabolic process`GO:0006556^biological_process^S-adenosylmethionine biosynthetic process
TR46849|c2_g3	10.3299	5.10152	2.49792e-06	0.00212321	270.866	232.293	0	0	OEP16_PEA^OEP16_PEA^Q:1-162,H:93-146^77.78%ID^E:2e-14^RecName: Full=Outer envelope pore protein 16, chloroplastic;^Eukaryota; Viridiplantae; Streptophyta; Embryophyta; Tracheophyta; Spermatophyta; Magnoliophyta; eudicotyledons; Gunneridae; Pentapetalae; rosids; fabids; Fabales; Fabaceae; Papilionoideae; Fabeae; Pisum	GO:0009707^cellular_component^chloroplast outer membrane`GO:0034426^cellular_component^etioplast membrane`GO:0046930^cellular_component^pore complex`GO:0015288^molecular_function^porin activity`GO:0042803^molecular_function^protein homodimerization activity`GO:0006811^biological_process^ion transport`GO:0045037^biological_process^protein import into chloroplast stroma
TR67039|c0_g1	7.90997	7.18604	2.62011e-06	0.00220606	308.536	1046.78	0	23.651	.	.
TR73631|c1_g1	10.6807	5.4436	2.92531e-06	0.00233382	62.626	168.314	0	0	.	.
TR196018|c4_g4	10.4187	5.1883	2.97564e-06	0.00233382	168.49	71.113	0	0	.	.
TR171508|c2_g18	8.01235	6.27015	3.01746e-06	0.00233382	378.061	923.417	0	3.949	CXE12_ARATH^CXE12_ARATH^Q:3-443,H:101-254^40.26%ID^E:4e-30^RecName: Full=Probable carboxylesterase 12;^Eukaryota; Viridiplantae; Streptophyta; Embryophyta; Tracheophyta; Spermatophyta; Magnoliophyta; eudicotyledons; Gunneridae; Pentapetalae; rosids; malvids; Brassicales; Brassicaceae; Camelineae; Arabidopsis	GO:0005737^cellular_component^cytoplasm`GO:0005829^cellular_component^cytosol`GO:0052689^molecular_function^carboxylic ester hydrolase activity
TR15919|c8_g14	10.2663	5.03967	3.03334e-06	0.00233382	693.286	545.467	0	0	.	.
TR88386|c8_g2	10.4902	5.25824	3.08283e-06	0.00235162	120.853	46.051	0	0	.	.
TR118748|c2_g1	10.2332	5.00747	3.27009e-06	0.00246111	17.504	32.288	0	0	AB3C_ARATH^AB3C_ARATH^Q:3229-1577,H:487-1050^65.6%ID^E:0^RecName: Full=ABC transporter C family member 3;^Eukaryota; Viridiplantae; Streptophyta; Embryophyta; Tracheophyta; Spermatophyta; Magnoliophyta; eudicotyledons; Gunneridae; Pentapetalae; rosids; malvids; Brassicales; Brassicaceae; Camelineae; Arabidopsis`AB3C_ARATH^AB3C_ARATH^Q:1631-222,H:1043-1505^72.98%ID^E:0^RecName: Full=ABC transporte…	GO:0048046^cellular_component^apoplast`GO:0016021^cellular_component^integral component of membrane`GO:0000325^cellular_component^plant-type vacuole`GO:0009506^cellular_component^plasmodesma`GO:0005774^cellular_component^vacuolar membrane`GO:0005773^cellular_component^vacuole`GO:0005524^molecular_function^ATP binding`GO:0042626^molecular_function^ATPase activity, coupled to transmembrane movement…
TR135753|c6_g15	8.83467	7.06925	3.28152e-06	0.00246111	2859.72	13001	29.438	9.776	.	.
TR226235|c0_g1	9.55163	7.28625	3.41826e-06	0.00253496	53.43	700.125	0	0.756	TSPO_ARATH^TSPO_ARATH^Q:222-692,H:36-193^30.67%ID^E:1e-15^RecName: Full=Translocator protein homolog;^Eukaryota; Viridiplantae; Streptophyta; Embryophyta; Tracheophyta; Spermatophyta; Magnoliophyta; eudicotyledons; Gunneridae; Pentapetalae; rosids; malvids; Brassicales; Brassicaceae; Camelineae; Arabidopsis	GO:0031969^cellular_component^chloroplast membrane`GO:0005783^cellular_component^endoplasmic reticulum`GO:0005789^cellular_component^endoplasmic reticulum membrane`GO:0005794^cellular_component^Golgi apparatus`GO:0000139^cellular_component^Golgi membrane`GO:0005795^cellular_component^Golgi stack`GO:0016021^cellular_component^integral component of membrane`GO:0016020^cellular_component^membrane`GO…
TR200456|c2_g4	10.2294	5.00368	3.45956e-06	0.00253496	691.986	776.199	0	0	.	.
TR90487|c5_g22	10.1968	4.97213	3.63261e-06	0.00261041	471.226	379.174	0	0	PME_MEDSA^PME_MEDSA^Q:356-3,H:87-200^56.78%ID^E:7e-37^RecName: Full=Pectinesterase/pectinesterase inhibitor;^Eukaryota; Viridiplantae; Streptophyta; Embryophyta; Tracheophyta; Spermatophyta; Magnoliophyta; eudicotyledons; Gunneridae; Pentapetalae; rosids; fabids; Fabales; Fabaceae; Papilionoideae; Trifolieae; Medicago	GO:0005618^cellular_component^cell wall`GO:0005576^cellular_component^extracellular region`GO:0045330^molecular_function^aspartyl esterase activity`GO:0004857^molecular_function^enzyme inhibitor activity`GO:0030599^molecular_function^pectinesterase activity`GO:0042545^biological_process^cell wall modification`GO:0045490^biological_process^pectin catabolic process
TR125677|c0_g8	11.5867	6.33705	3.71457e-06	0.00261041	4919.49	427.262	0	0	.	.
TR171508|c2_g44	10.3231	5.09454	4.48645e-06	0.00301061	380.81	776.597	0	0	.	.
TR94877|c1_g2	10.3119	5.08358	4.6154e-06	0.00307403	8.316	17.055	0	0	ATPB_MAGTR^ATPB_MAGTR^Q:3139-1649,H:1-497^96.98%ID^E:0^RecName: Full=ATP synthase subunit beta, chloroplastic {ECO:0000255|HAMAP-Rule:MF_01347};^Eukaryota; Viridiplantae; Streptophyta; Embryophyta; Tracheophyta; Spermatophyta; Magnoliophyta; Magnoliidae; Magnoliales; Magnoliaceae; Magnolia	GO:0009507^cellular_component^chloroplast`GO:0000287^molecular_function^magnesium ion binding`GO:0004497^molecular_function^monooxygenase activity`GO:0016984^molecular_function^ribulose-bisphosphate carboxylase activity`GO:0009853^biological_process^photorespiration`GO:0019253^biological_process^reductive pentose-phosphate cycle
TR163484|c0_g11	10.774	5.53642	4.79822e-06	0.0031662	727.32	136.271	0	0	CCD4_ARATH^CCD4_ARATH^Q:1-420,H:458-595^73.57%ID^E:2e-67^RecName: Full=Probable carotenoid cleavage dioxygenase 4, chloroplastic;^Eukaryota; Viridiplantae; Streptophyta; Embryophyta; Tracheophyta; Spermatophyta; Magnoliophyta; eudicotyledons; Gunneridae; Pentapetalae; rosids; malvids; Brassicales; Brassicaceae; Camelineae; Arabidopsis	GO:0009507^cellular_component^chloroplast`GO:0010287^cellular_component^plastoglobule`GO:0051213^molecular_function^dioxygenase activity`GO:0046872^molecular_function^metal ion binding
TR228526|c2_g7	7.83821	7.41523	4.82473e-06	0.0031662	510.399	1653.07	0	8.438	.	.
TR15137|c7_g10	10.0582	4.83763	5.56185e-06	0.00342338	394.117	312.485	0	0	.	.
TR160138|c0_g1	10.6049	5.36915	5.63724e-06	0.00344601	29.876	114.914	0	0	.	.
TR218839|c1_g3	10.0517	4.83125	5.72823e-06	0.00345432	60.563	69.429	0	0	.	.
TR150911|c8_g5	10.8779	5.63649	5.94656e-06	0.0035253	304.41	1673.47	0	0	.	.
TR167674|c0_g1	7.45572	5.25547	6.44926e-06	0.00371348	47.622	50.277	0	0.396	LHT2_ARATH^LHT2_ARATH^Q:653-1402,H:190-439^66%ID^E:2e-101^RecName: Full=Lysine histidine transporter 2;^Eukaryota; Viridiplantae; Streptophyta; Embryophyta; Tracheophyta; Spermatophyta; Magnoliophyta; eudicotyledons; Gunneridae; Pentapetalae; rosids; malvids; Brassicales; Brassicaceae; Camelineae; Arabidopsis`LHT2_ARATH^LHT2_ARATH^Q:223-666,H:1-148^69.59%ID^E:4e-69^RecName: Full=Lysine histidine …	GO:0016021^cellular_component^integral component of membrane`GO:0005886^cellular_component^plasma membrane`GO:0015171^molecular_function^amino acid transmembrane transporter activity`GO:0015293^molecular_function^symporter activity`GO:0043090^biological_process^amino acid import`GO:0003333^biological_process^amino acid transmembrane transport`GO:0080167^biological_process^response to karrikin
TR240498|c0_g6	10.055	4.83467	6.56213e-06	0.00373034	69.47	40.693	0	0	.	.
TR176910|c2_g18	7.76419	5.54879	6.84992e-06	0.00383089	363.041	933.23	0	4.399	MIOX1_ARATH^MIOX1_ARATH^Q:140-349,H:35-104^64.29%ID^E:6e-20^RecName: Full=Inositol oxygenase 1;^Eukaryota; Viridiplantae; Streptophyta; Embryophyta; Tracheophyta; Spermatophyta; Magnoliophyta; eudicotyledons; Gunneridae; Pentapetalae; rosids; malvids; Brassicales; Brassicaceae; Camelineae; Arabidopsis	GO:0005737^cellular_component^cytoplasm`GO:0050113^molecular_function^inositol oxygenase activity`GO:0005506^molecular_function^iron ion binding`GO:0019310^biological_process^inositol catabolic process`GO:0019853^biological_process^L-ascorbic acid biosynthetic process`GO:0006949^biological_process^syncytium formation
TR33805|c1_g4	11.5574	6.3061	6.91071e-06	0.00383089	58.71	746.544	0	0	.	.
TR153597|c4_g3	10.4246	5.19301	7.20495e-06	0.00390816	128.413	443.015	0	0	.	.
TR123399|c3_g1	9.96309	4.74565	7.50567e-06	0.00396146	167.088	126.213	0	0	.	.
TR86423|c1_g1	9.95323	4.73608	7.59524e-06	0.00396414	451.627	82.32	0	0	.	.
TR112581|c4_g5	9.95222	4.73498	7.72889e-06	0.00401044	278.481	301.462	0	0	.	.
TR56980|c3_g3	10.0906	4.86859	7.85313e-06	0.00405135	124.248	395.203	0	0	RLA0_SOYBN^RLA0_SOYBN^Q:1-234,H:243-320^82.05%ID^E:4e-16^RecName: Full=60S acidic ribosomal protein P0;^Eukaryota; Viridiplantae; Streptophyta; Embryophyta; Tracheophyta; Spermatophyta; Magnoliophyta; eudicotyledons; Gunneridae; Pentapetalae; rosids; fabids; Fabales; Fabaceae; Papilionoideae; Phaseoleae; Glycine; Soja	GO:0005840^cellular_component^ribosome`GO:0003735^molecular_function^structural constituent of ribosome`GO:0042254^biological_process^ribosome biogenesis`GO:0006414^biological_process^translational elongation
TR85141|c2_g1	10.0754	4.85384	8.07155e-06	0.0041401	101.558	263.219	0	0	.	.
TR234451|c0_g1	8.48086	5.47807	8.54648e-06	0.00431727	30.858	127.606	0	0.306	GP107_MOUSE^GP107_MOUSE^Q:1579-590,H:139-460^25.37%ID^E:1e-12^RecName: Full=Protein GPR107;^Eukaryota; Metazoa; Chordata; Craniata; Vertebrata; Euteleostomi; Mammalia; Eutheria; Euarchontoglires; Glires; Rodentia; Sciurognathi; Muroidea; Muridae; Murinae; Mus; Mus	GO:0016021^cellular_component^integral component of membrane
TR31251|c6_g1	8.29833	5.30251	8.5578e-06	0.00431727	610.322	1148.51	0	3.529	PGLR2_ARATH^PGLR2_ARATH^Q:294-13,H:259-353^57.89%ID^E:1e-30^RecName: Full=Exopolygalacturonase clone GBGA483;^Eukaryota; Viridiplantae; Streptophyta; Embryophyta; Tracheophyta; Spermatophyta; Magnoliophyta; eudicotyledons; Gunneridae; Pentapetalae; rosids; malvids; Brassicales; Brassicaceae; Camelineae; Arabidopsis	GO:0005618^cellular_component^cell wall`GO:0005576^cellular_component^extracellular region`GO:0047911^molecular_function^galacturan 1,4-alpha-galacturonidase activity`GO:0004650^molecular_function^polygalacturonase activity`GO:0005975^biological_process^carbohydrate metabolic process`GO:0071555^biological_process^cell wall organization
TR228093|c2_g18	10.134	4.91055	8.66585e-06	0.00434505	298.648	692.7	0	0	.	.
TR30185|c0_g1	11.7152	6.46441	9.11448e-06	0.00447097	259.459	12.217	0	0	.	.
TR152971|c1_g3	9.90014	4.68461	9.18009e-06	0.00447097	240.608	289.306	0	0	RL27_PEA^RL27_PEA^Q:305-3,H:1-101^83.17%ID^E:3e-56^RecName: Full=60S ribosomal protein L27;^Eukaryota; Viridiplantae; Streptophyta; Embryophyta; Tracheophyta; Spermatophyta; Magnoliophyta; eudicotyledons; Gunneridae; Pentapetalae; rosids; fabids; Fabales; Fabaceae; Papilionoideae; Fabeae; Pisum	GO:0005840^cellular_component^ribosome`GO:0003735^molecular_function^structural constituent of ribosome`GO:0006412^biological_process^translation
TR82179|c3_g13	8.89534	6.45044	9.2376e-06	0.00447097	983.727	250.466	3.243	0	PLY_LILLO^PLY_LILLO^Q:1-174,H:379-434^50%ID^E:2e-08^RecName: Full=Pectate lyase;^Eukaryota; Viridiplantae; Streptophyta; Embryophyta; Tracheophyta; Spermatophyta; Magnoliophyta; Liliopsida; Liliales; Liliaceae; Lilium	GO:0046872^molecular_function^metal ion binding`GO:0030570^molecular_function^pectate lyase activity`GO:0045490^biological_process^pectin catabolic process
TR88928|c1_g8	8.30725	6.54874	9.74409e-06	0.0046258	230.408	1084.21	3.453	1.104	.	.
TR179738|c1_g7	10.203	4.97728	1.02296e-05	0.00478	94.737	265.393	0	0	RBOHJ_ARATH^RBOHJ_ARATH^Q:526-323,H:845-912^70.59%ID^E:2e-26^RecName: Full=Putative respiratory burst oxidase homolog protein J;^Eukaryota; Viridiplantae; Streptophyta; Embryophyta; Tracheophyta; Spermatophyta; Magnoliophyta; eudicotyledons; Gunneridae; Pentapetalae; rosids; malvids; Brassicales; Brassicaceae; Camelineae; Arabidopsis	GO:0016021^cellular_component^integral component of membrane`GO:0016020^cellular_component^membrane`GO:0005509^molecular_function^calcium ion binding`GO:0050664^molecular_function^oxidoreductase activity, acting on NAD(P)H, oxygen as acceptor`GO:0004601^molecular_function^peroxidase activity
TR79857|c0_g1	5.87132	7.72773	1.11249e-05	0.00504002	440.586	468.69	5.745	11.45	.	.
TR53658|c3_g12	10.9627	5.72226	1.17692e-05	0.00519996	683.942	60.152	0	0	.	.
TR236671|c1_g1	6.86801	5.76468	1.22095e-05	0.00533127	475.228	460.177	0	6.727	.	.
TR31249|c2_g15	6.7056	5.82364	1.26713e-05	0.00540041	177.616	363.604	0	3.067	P4KG4_ARATH^P4KG4_ARATH^Q:811-470,H:452-565^66.67%ID^E:9e-44^RecName: Full=Phosphatidylinositol 4-kinase gamma 4;^Eukaryota; Viridiplantae; Streptophyta; Embryophyta; Tracheophyta; Spermatophyta; Magnoliophyta; eudicotyledons; Gunneridae; Pentapetalae; rosids; malvids; Brassicales; Brassicaceae; Camelineae; Arabidopsis	.
TR124551|c0_g2	9.83814	4.62528	1.28919e-05	0.00542732	325.923	376.679	0	0	.	.
TR236651|c0_g2	10.004	4.78586	1.30873e-05	0.00548369	93.429	70.96	0	0	.	.
TR53658|c3_g13	8.14599	5.15361	1.39356e-05	0.00575803	93.951	37.126	0	0.276	ATOX1_ARATH^ATOX1_ARATH^Q:873-1055,H:33-93^37.7%ID^E:9e-06^RecName: Full=Copper transport protein ATX1;^Eukaryota; Viridiplantae; Streptophyta; Embryophyta; Tracheophyta; Spermatophyta; Magnoliophyta; eudicotyledons; Gunneridae; Pentapetalae; rosids; malvids; Brassicales; Brassicaceae; Camelineae; Arabidopsis	GO:0000785^cellular_component^chromatin`GO:0005829^cellular_component^cytosol`GO:0046872^molecular_function^metal ion binding`GO:0006825^biological_process^copper ion transport
TR91826|c1_g2	10.1358	4.91178	1.51403e-05	0.00614207	656.9	2213.1	0	0	STEL_TOXVR^STEL_TOXVR^Q:4-237,H:25-103^46.84%ID^E:4e-18^RecName: Full=Stellacyanin;^Eukaryota; Viridiplantae; Streptophyta; Embryophyta; Tracheophyta; Spermatophyta; Magnoliophyta; eudicotyledons; Gunneridae; Pentapetalae; rosids; malvids; Sapindales; Anacardiaceae; Toxicodendron	GO:0005507^molecular_function^copper ion binding`GO:0009055^molecular_function^electron carrier activity`GO:0055114^biological_process^oxidation-reduction process
TR31251|c6_g27	6.8638	5.488	1.53644e-05	0.00619183	751.988	1285.73	0	12.615	PGLR_GOSBA^PGLR_GOSBA^Q:293-3,H:152-248^49.48%ID^E:3e-20^RecName: Full=Polygalacturonase;^Eukaryota; Viridiplantae; Streptophyta; Embryophyta; Tracheophyta; Spermatophyta; Magnoliophyta; eudicotyledons; Gunneridae; Pentapetalae; rosids; malvids; Malvales; Malvaceae; Malvoideae; Gossypium	GO:0005618^cellular_component^cell wall`GO:0005576^cellular_component^extracellular region`GO:0004650^molecular_function^polygalacturonase activity`GO:0005975^biological_process^carbohydrate metabolic process`GO:0071555^biological_process^cell wall organization
TR193207|c0_g1	10.09	7.03955	1.5472e-05	0.00619183	33.528	779.322	0	0.486	.	.
TR30218|c0_g1	9.70907	4.50087	1.55824e-05	0.00619183	34.066	26.042	0	0	AGCT2_HORVU^AGCT2_HORVU^Q:125-1429,H:1-438^49.32%ID^E:5e-125^RecName: Full=Agmatine coumaroyltransferase-2 {ECO:0000303|PubMed:18270436, ECO:0000312|EMBL:BAF97627.1};^Eukaryota; Viridiplantae; Streptophyta; Embryophyta; Tracheophyta; Spermatophyta; Magnoliophyta; Liliopsida; Poales; Poaceae; BEP clade; Pooideae; Triticeae; Hordeum	GO:0047634^molecular_function^agmatine N4-coumaroyltransferase activity`GO:0008152^biological_process^metabolic process
TR18060|c0_g2	8.07167	6.31681	1.56098e-05	0.00619183	40.754	148.151	0.517	0.162	C7A29_PANGI^C7A29_PANGI^Q:1899-409,H:22-517^61.97%ID^E:0^RecName: Full=Cytochrome P450 CYP72A219;^Eukaryota; Viridiplantae; Streptophyta; Embryophyta; Tracheophyta; Spermatophyta; Magnoliophyta; eudicotyledons; Gunneridae; Pentapetalae; asterids; campanulids; Apiales; Araliaceae; Panax	GO:0016021^cellular_component^integral component of membrane`GO:0020037^molecular_function^heme binding`GO:0005506^molecular_function^iron ion binding`GO:0004497^molecular_function^monooxygenase activity`GO:0016705^molecular_function^oxidoreductase activity, acting on paired donors, with incorporation or reduction of molecular oxygen
TR210000|c0_g27	8.03491	5.0459	1.57012e-05	0.00620053	257.691	458.172	0	1.842	.	.
TR151180|c6_g16	10.4416	5.209	1.62013e-05	0.00636982	166.863	957.496	0	0	PME28_ARATH^PME28_ARATH^Q:336-1,H:105-215^40.18%ID^E:6e-21^RecName: Full=Putative pectinesterase/pectinesterase inhibitor 28;^Eukaryota; Viridiplantae; Streptophyta; Embryophyta; Tracheophyta; Spermatophyta; Magnoliophyta; eudicotyledons; Gunneridae; Pentapetalae; rosids; malvids; Brassicales; Brassicaceae; Camelineae; Arabidopsis	GO:0005618^cellular_component^cell wall`GO:0016021^cellular_component^integral component of membrane`GO:0045330^molecular_function^aspartyl esterase activity`GO:0004857^molecular_function^enzyme inhibitor activity`GO:0030599^molecular_function^pectinesterase activity`GO:0042545^biological_process^cell wall modification`GO:0045490^biological_process^pectin catabolic process
TR183628|c1_g2	10.1785	4.95551	1.63965e-05	0.0064183	148.331	27.144	0	0	KSA_ARATH^KSA_ARATH^Q:3-539,H:325-503^58.66%ID^E:2e-71^RecName: Full=Ent-copalyl diphosphate synthase, chloroplastic;^Eukaryota; Viridiplantae; Streptophyta; Embryophyta; Tracheophyta; Spermatophyta; Magnoliophyta; eudicotyledons; Gunneridae; Pentapetalae; rosids; malvids; Brassicales; Brassicaceae; Camelineae; Arabidopsis	GO:0009507^cellular_component^chloroplast`GO:0009905^molecular_function^ent-copalyl diphosphate synthase activity`GO:0000287^molecular_function^magnesium ion binding`GO:0010333^molecular_function^terpene synthase activity`GO:0009740^biological_process^gibberellic acid mediated signaling pathway`GO:0009686^biological_process^gibberellin biosynthetic process
TR15919|c8_g9	8.43042	5.42449	1.65754e-05	0.00642942	476.941	1758.6	0	4.171	.	.
TR155392|c2_g1	8.02195	5.03305	1.6641e-05	0.00642942	181.454	332.464	0	1.242	CNG18_ARATH^CNG18_ARATH^Q:67-246,H:645-706^62.12%ID^E:3e-15^RecName: Full=Putative cyclic nucleotide-gated ion channel 18;^Eukaryota; Viridiplantae; Streptophyta; Embryophyta; Tracheophyta; Spermatophyta; Magnoliophyta; eudicotyledons; Gunneridae; Pentapetalae; rosids; malvids; Brassicales; Brassicaceae; Camelineae; Arabidopsis	GO:0016324^cellular_component^apical plasma membrane`GO:0016021^cellular_component^integral component of membrane`GO:0030552^molecular_function^cAMP binding`GO:0030553^molecular_function^cGMP binding`GO:0006874^biological_process^cellular calcium ion homeostasis`GO:0006811^biological_process^ion transport`GO:0009860^biological_process^pollen tube growth
TR129525|c0_g1	9.75561	4.54589	1.68513e-05	0.00648258	227.955	115.649	0	0	.	.
TR165201|c3_g3	9.94309	4.72708	1.69391e-05	0.0064872	285.746	89.531	0	0	METE_CATRO^METE_CATRO^Q:1-117,H:727-765^92.31%ID^E:1e-15^RecName: Full=5-methyltetrahydropteroyltriglutamate--homocysteine methyltransferase;^Eukaryota; Viridiplantae; Streptophyta; Embryophyta; Tracheophyta; Spermatophyta; Magnoliophyta; eudicotyledons; Gunneridae; Pentapetalae; asterids; lamiids; Gentianales; Apocynaceae; Rauvolfioideae; Vinceae; Catharanthinae; Catharanthus	GO:0005737^cellular_component^cytoplasm`GO:0003871^molecular_function^5-methyltetrahydropteroyltriglutamate-homocysteine S-methyltransferase activity`GO:0008270^molecular_function^zinc ion binding`GO:0009086^biological_process^methionine biosynthetic process
TR212412|c2_g5	9.67684	4.46996	1.70958e-05	0.0064872	706.928	493.935	0	0	.	.
TR160555|c0_g5	10.0875	4.86489	1.73576e-05	0.0064872	320.481	1114.3	0	0	.	.
TR152208|c0_g5	9.66034	4.45391	1.73721e-05	0.0064872	283.067	280.075	0	0	RS52_ARATH^RS52_ARATH^Q:356-3,H:14-131^83.9%ID^E:3e-70^RecName: Full=40S ribosomal protein S5-2;^Eukaryota; Viridiplantae; Streptophyta; Embryophyta; Tracheophyta; Spermatophyta; Magnoliophyta; eudicotyledons; Gunneridae; Pentapetalae; rosids; malvids; Brassicales; Brassicaceae; Camelineae; Arabidopsis	GO:0005618^cellular_component^cell wall`GO:0009507^cellular_component^chloroplast`GO:0022626^cellular_component^cytosolic ribosome`GO:0005886^cellular_component^plasma membrane`GO:0009506^cellular_component^plasmodesma`GO:0015935^cellular_component^small ribosomal subunit`GO:0005773^cellular_component^vacuole`GO:0003723^molecular_function^RNA binding`GO:0003735^molecular_function^structural const…
TR199658|c0_g1	10.2999	5.07373	1.75089e-05	0.00650454	1304.29	213.478	0	0	NLTP_PRUAV^NLTP_PRUAV^Q:207-296,H:22-51^63.33%ID^E:9e-07^RecName: Full=Non-specific lipid-transfer protein;^Eukaryota; Viridiplantae; Streptophyta; Embryophyta; Tracheophyta; Spermatophyta; Magnoliophyta; eudicotyledons; Gunneridae; Pentapetalae; rosids; fabids; Rosales; Rosaceae; Maloideae; Amygdaleae; Prunus	GO:0008289^molecular_function^lipid binding`GO:0006869^biological_process^lipid transport
TR183903|c15_g14	9.90563	4.69088	1.77735e-05	0.00652783	623.302	198.888	0	0	UBIQP_HORVU^UBIQP_HORVU^Q:335-3,H:8-118^100%ID^E:1e-72^RecName: Full=Polyubiquitin;^Eukaryota; Viridiplantae; Streptophyta; Embryophyta; Tracheophyta; Spermatophyta; Magnoliophyta; Liliopsida; Poales; Poaceae; BEP clade; Pooideae; Triticeae; Hordeum`UBIQP_HORVU^UBIQP_HORVU^Q:335-75,H:84-170^100%ID^E:2e-55^RecName: Full=Polyubiquitin;^Eukaryota; Viridiplantae; Streptophyta; Embryophyta; Tracheophy…	GO:0005737^cellular_component^cytoplasm`GO:0005634^cellular_component^nucleus
TR166752|c0_g1	10.6623	5.42452	1.80578e-05	0.00660507	18.22	150.341	0	0	NU6M_ARATH^NU6M_ARATH^Q:459-1019,H:19-205^96.26%ID^E:1e-117^RecName: Full=NADH-ubiquinone oxidoreductase chain 6;^Eukaryota; Viridiplantae; Streptophyta; Embryophyta; Tracheophyta; Spermatophyta; Magnoliophyta; eudicotyledons; Gunneridae; Pentapetalae; rosids; malvids; Brassicales; Brassicaceae; Camelineae; Arabidopsis	GO:0016021^cellular_component^integral component of membrane`GO:0031966^cellular_component^mitochondrial membrane`GO:0070469^cellular_component^respiratory chain`GO:0008137^molecular_function^NADH dehydrogenase (ubiquinone) activity
[truncated: 242 more rows]
