# Supplementary material for: The Phenotypic and Genetic Underpinnings of Flower Size in Polemoniaceae
Source: Front Plant Sci. 2016 Jan 5;6:1144. doi: 10.3389/fpls.2015.01144 (PMC4700140; doi:10.3389/fpls.2015.01144)
Supplement: Supplementary file 7 [file DataSheet1.FASTA]

>AT1G01090
GCTTCGCCTCCCCCTCTTTCCGTCTTTATAGCCCCCTCTCATCTCTCCTATCTTCTTCCAATCATTGCTTCTCCCTCCCTCTCTGGTTGATTTCATGCTTTGGTTCTTCAACCAGAAGAACAATTGCAACAATGGCTACAGCTTTCTCCGCTGCTAAAATTTTCCACCTTCAGCCCCTCGGTTCCACCAGATCTCCTGATAAACCCCTTTTCGATCCATCCAAAGCCACCGCTAAAGTCACCCCCTTTCTTGGATCAACCCGCAGTCTCCGCCCAGATTCCCTCAACACCCCCAATTCACGTCATGCCCACCGCCGATCCAGCGCTGTCGTCGCCGTCTCTGATGTCGTCAAGGAAAAGAAGCAGAAATCCACTTCCGCGTCGCTCTCCAATCTGTTGATTACCAAAGAAGAAGGATTAGAAGTGTATGAGGACATGATTCTGGGCAGGACATTTGAAGACATGTGTGCCCAGATGTATTACAGAGGTAAAATGTTTGGATTCGTCCATTTGTATAATGGCCAAGNNNNNNNNNNNNNTGGCCAAGAAGCTGTGTCTTCTGGGTTCATCAAGCTCCTCAAGAAGGAGGATTCTGTTGTGAGCACTTACCGTGATCACGTCCATGCATTGAGCAAAGGGGTTCCGGCTCGCCAAGTCATGAGTGAGCTTTTCGGCAAGACCACTGGGTGTTGCCGGGGCCAGGGTGGCTCTATGCACATGTTTTCTGCAGAGCACAACGTCCTTGGTGGGTTTGCTTTCATCGGAGAAGGAATTCCGGTGGCCACCGGAGCTGCATTCACCAGTAAGTACAAGAGGGAAGTCTTGAAGCAGGCTGATTGTGATCATGTGACTCTGGCTTTCTTTGGTGATGGAACTGCCAACAATGGCCAGTTCTTTGAGTGTTTGAACATGGCTGCCTTGTGGAAATTGCCAATTATCTTTGTTGTTGAGAATAATTTGTGGGCTATTGGGATGTCCCATTTGAGGGCAACTTCAGATCCCGAAATCTGGAAGAAAGGTCCTGCATTTGGAATGCCTGGTGTTCATGTTGATGGGATGGATGTGTTGAAGGTGAGAGAGGTGGCTAAGGAGGCCATTGAGAGGGCTAGGAGAGGAGAAGGTCCTACTTTGGTGGAATGTGAGACATACAGGTTCAGAGGACACTCTTTGGCTGACCCCGATGAGCTTCGTGATCCTTCTGAAAAGGCTCACTATGCTGCTAGAGATCCCATTGCGGCATTCAAGAAATACATGATTGAGAACAATCTGGCAAACGAAGCCGAGTTAAAAGCTATAGAGAAGAAGATCGACGAGGTGGTGGAGGATTCTGTTGAGTTTGCCGATGCTAGCCCTGCCCCGGATCGTAGCCAGCTGCTGGAGAATGTCTTTGCCGATCCCAAAGGTTTCGGTATCGGACCCGACGGCAAATACAGGTGCGAGGATCCCAAGTTCACTCAAGGAACTGCTCATGTCTAAACTGTGTCTTGCTATCATTAGTCAGTCGTGGTTCTAGAATATACTAGCGCTAGTAATCACTTTTATTTTTCTTGTGTGCTGCTTTGCTTCGTACAACGTTGTTTTACTTTGAGTACTGATCTTGTTGTTTGTTCCTGTTTTGAATAGTATTGTCCGACTTGTGTTTTTAATGCCAACACCAAAGGGATCTTGCTTCAAAAAAAAAAAAAAACA

>AT1G04420
AAAGGAGTATCATCGACATGGCTTCTTCCATGACGAGCTCTTCTTCTTCTCTAGCCCCTTCCGCTCTCTGCAACCACCGTTTCGCGAACCGTTCGGCTTCAATAAATGGTACTAAAACGAGCTTCTTCATCTCTCCGAAGAAGAAGAAGACGATGAACTTCACTGTCAGCGCAAAAAGCGGAGGGGACAATGCTTTGGAGTACCGGAAGCTCGGAGACTCCGACCTCTACATCAGTGAAATCACTTATGGAACTATGACATTTGGGGAGCAGAATACAGAGAAAGAGGCGCATGAACTTCTCAGTTACGCGTTTGATCGTGGAATCAACGCACTCGATACGGCAGAGGCTTATCCAATTCCAATGAAGAAGGAAACACAAGGAAAAACAGATCTATATATAGCCAGCTGGCTGAAGACTCAACCTCGTGATAAGGTCATTGTGGCTACAAAAGTATGTGGATATTCGGAGCGGTCGAGTTATCTACGTGACAATGCAAGTGTTTTGAGGGTTGACGCTGCAAACATCAAAGAGAGCGTAGAAAAAAGCCTTAAGCGTCTCAACACTGATTACATTGATCTATTGCAAATACATTGGCCGGATCGATACGTGCCATTGTTTGGAGACTTCTTTTATGATCCTACAAAATGGAGACCAAGTGTACCATTTATAGAGCAGCTCAGGGCTTTTCAGGAACTCATTGATGAAGGGAAGGTCCGCTACATTGGTGTGTCTAATGAAACTTCATATGGGGTGATGGAATTCGTTCATACTGCTAAAGTTGAAGGACTTCCAAAGATTGTCAGCATCCAAAACAGCTATAGTCTTCTTGTCAGATGTAAATTTGAAGTTGATCTTGTTGAAGTTTGCCACCCAAACAACTGCAATGTTGGCTTGCTATGTTACTCACCGTTGGGTGGTGGATCGCTGTCTGGAAAATATATGGATATTGATTCTGATGCTGCCAAAAGAGGAAGGTTGAATCTCTTCCCAGGATACATGGAACGGTACAACAGATCCATCGCCAAGGAAGCCACATTGCAATATATTGAAGTGGCCAAGAAACACAGACTATCACTGGTCGAGTTAGCGCTTGGATTTGCGCGAGACCGTCCTTTTATGACGAGTTCAATCATTGGTGCAACTTCGGTCGAACAACTAAAGGAGGACATAGATGCTTTCCTGACAACCGAGAGACCTTTGCCACCTGAAGTCACGGCTGACATAGAAAGCGTTTTCAAGAGATACAAAGATCCCGCCATACTTTAGGCACGCTATTCTTGAGACGATACCCAAATTTTTTTTTACCNTGAACTTCATCAACTGAGAGACCTTTTCTAGGGCAATCTTCGAGCCTTCACCGCTGGTTTTGGACAGTCCCATCAACTGAGAGACCTAATAAATTGTTCGAGACAGAGAACTTTTGACAGAAACCCCCTCCCCCTTTCAGTAT

>AT1G05940
CAAACGTGACAAAGCTTCTTATATCTGAAGACTGCATATGGAGACCGGCAAAGAATTATAGAGAGAGAAAAGCAGGGAGAGAAAATGACGGGAGAGAAGACTAGCCACTACTCTGTATCTTCTTCCTCAGCTTCCTCGTGGTTTTCGCATTTCTGGTCGTCTGCTCTCAGAACTAAAGCCCTACCTCCTCATTCGGAGTCACCCGTCCGCGTGAGCTCCGGTAACGGCCTCGTTCGCCGCCTCGGCCTGTTCGACCTCATCCTTCTTGGAATTGGTGCTTCAATCGGAGCCGGAATCTTCGTTGTCACTGGCACCGTCGCTCATGATGCCGGCCCTGGAGTCACCATCAGTTTCATACTCGCAGGAGCGTCTTGTGTACTTAATGCGCTTTGCTATGCTGAACTAGCTTCCCGTTTCCCACCTGTTGTTGGAGGAGCGTACCTATATACTTACACGGCTTTCAACGAGCTTACTGCTTTTCTTGTCTTTGCACAATTGATGCTTGACTACCATATCGGTGCCGCTAGCATTGCAAGAAGCTTGGCGAGCTATGTTGTTGCAATACTAGAGCTTTTTCCTATTTTTAAGGATAACATACCAAGCTGGATTGGACATGGTGGTGAGGAGTTTTTAGGGGCTCTATCTGTCAACGCCTTAGCCCCAATTCTCCTAGTACTTCTCACCATAGTTCTTTGTTGGGGAGTTGGAGAATCTTCTGTATTCAACTTGGTCATGACAACAACAAAGGTAATTATTGTTCTTATAGTCATATTTGTTGGGGCATTTGAGGTTGATGTTTCAAACTGGTCTCCTTTTGCTCCAAATGGTGTCAAAGCTATTCTGACTGGTGCAACTATAGTCTTTTTTGCATATGTTGGATTTGATGCAGTTGCTAATTCAGCTGAAGAATCTAAAAGACCTCAACGAGACTTACCGCTGGGCATCATGGGAAGCCTTCTTATCTGTGCTGCGCTGTATATTGGTGTTTGCCTTGTGATAACCGGAATGGTACCTTACCAGTTCCTTGGGGAAGATGCTCCTTTGGCAGAAGCTTTCACATCCAAGGGTTTGAAGTATGTCTCTGTATTAATCAGCATCGGTGCTGTTGCTGGACTCACTACTACACTTCTTGTTGGTCTTTATGTTCAGTCTCGGTTATATCTTGGGCTTGGAAGGGATGGGTTACTGCCTTCAATATTTGCTAAAGTACATCCAACACGCCACACTCCCATTCACTCCCAGGTCTGGGTTGGTATTGTTGCTTGCATCTTGGCGGGGCTACTCAATGTGCATGTGCTCTCGCATATTCTTTCTGTTGGTTCGCTGACAGGCTATTCTGTAGTCTCAGCATGTGTGGTAACCCTTCAGTGGAAGGATGATCCGGCAGTTCAAGTTTCTAAGAGGCCAATGTCAAAATGGAGGGAAGGCGTTCTTTGCCTAATTATAATTGCCTGTTCTGGTTTCACTGCTGGAGTCCTCTACCGTTACGATGCTTCCTTTATTTTTGTGATTGTAGCAGTTGTCATTGCAATCTTTGCTGCTGCTGCTCTTTACTGCCGTCATGCTTATACAGCTCCACCAGGATTCTCCTGTCCAGGGGTGCCAGTTGTGCCGGCAGTTTGCATCTTCTTCAATATTTTCCTGTTTGCTCAGCTACATTATGAGGCGTGGGTGAGATTTGTTGTCCTCAGCATTATTTTTTTCGGAATTTATGCATTTTATGGGCAATACCATGCCAGTCCTGTAGGTTCAAATGAGACAAATATTTACCACAGAGCACCTGCAGAAGAAAGTCCCTAATAACACATTAAGCAATGCACGTTGCATATTTATTTTACCGTCGCTGTATTAAATTTTGTTGTTGTTGTATTATACAAGACATGTAAATGCTCGATGCCATCCCAGTAATTGTATCTATCAAGAGATGTTCGATGATAGAAATATAAACTCTCCATGTTGTACCCTAGAAACTTCTTGGAGATCGGCTTTCAACGAGCTGCATTCATATTTTTGTCATCCAGTTACAGTGATAGTCAAAC

>AT1G08490
AACAAAAGTCCCAAAATCAGCCGTTGTCTCTTACACTGTTACACTGTTCTGTTGTTGTGAAAGTCCGAAACAAGTTCTTTTAGGGCTCTAATTTCCAATTGTCTCTGAATTCGAAATTACCGCTCAACTCACTGCTGTTTGAAATCTTCTCCAAAAGCGTCGAGGATGAAGATGACTTTAACGGCAGCGGAAGGGGTGGTGGTCAATTTCCCTTCTTTCAAAATCAGAAAACCTAATCTCGCTCTCACCAATCGAGGCTCCGCAACTGCAACCGGGTTTCGCAGATTTTCCTCTTCTTCTTCACTATCTGTTGTATCTGCAGCATCTACTTCTTCTTCAATTGTCAACGAAGACGATCGGAAACTTGGAACCGTTTCACTCGGACACACTACCCGACCTGATTTTCCTATTCTTCACCAGGAGGTAAATGGGTCAAGGCTTGTCTATCTAGACAATGCTGCAACTTCTCAGAAGCCCACTGCTGTCTTAAAGGCTGTGCAGAACTATTATGAAGTTTACAATTCAAATGTGCACCGTGGGATTCATTTTTTGAGTGCGAAGGCAACTGATGAATTTGAGCTGGCAAGAAAAAAGGTAGCTGCTTTCATCAATGCATCCGAGTCTAGAGAGATTGTTTTCACAAGAAATGCTACTGAAGCTATCAACCTAGTAGCTTATTCTTGGGGCCTTTCGAATTTGAAACCAGAAGATGAGGTTATACTCACCATCGCTGAACATCACAGTGCTATTGTTCCTTGGCAACTTGTGGCTCAGAAGACCGGTGCCATTTTAAAGTTTGTGAGTTTAACTGCTGATGAGCTTCCCGATACAGAAAAGTTAAGGGAGATGCTCTCGAGGAAGACGAAAATTGTGGTCGTTCATCACGTCTCAAACATGCTAGCTTCTGTTCTGCCGATTGATGAGATCGTGGGTTGGGCACATGATGTTGGGGCCAAAGTGCTAGTAGATGCTTGTCAAAGTGTTCCTCACATGGTGGTTGATGTACAGGGCCTGGATGCTGATTTTCTTGTTGCTTCCTCGCACAAGATGTGTGGGCCTACGGGCGTTGGATTCTTATATGGTAAAAGTGAGCTGTTGTCTGCCATGCCCCCTTTCTTAGGAGGTGGCGAAATGATTTCTGATGTATATTTAGATCATTCCACTTACGCTGAACCTCCGTCCAGATTTGAGGCTGGAACACCAGCAATTGGGGAAGCAATTGGGTTAGGAGCTGCAATTGATTATCTGTCTGGAATTGGCATGCAAAAGATTCATGATTATGAGGTAGAGCTGTCTAATTACCTATATGAAAGCCTACATACAGTTCCCAATATTCACATCTATGGTTCTGTACCTTCACAAACTGTCCCGCGAGCCGCTCTTTGTTCATTCAACATTGAAGATATTCATCCCACAGATATTGCAACTTTTCTGGACCAACAACATGGAGTAGCTATTAGATCAGGTCACCACTGTGCCCAGCCCCTTCATCGCTGTTTGGGAGTGAATGCAAGTGCACGAGCTAGCCTCTACTTCTATAACACAAAAGAGGATGTTGATGACTTCATCCAGGCACTGAAGGACACCGTTTGCTTCTTCTCCTCTTTCAAATAGCCTAAATTTTTCATTGTTCTCTACGCGATAAACCCATAGTTCTATTATCACATCTTCAAGTTACAGTTTTTGTTTCATTATCTTTATAAGATGGTCACATCTTCCGTTGCTTTTGTTTGGCTAAGTCTGTTGTACAATGGCTGCTGTGTATATCAATTTATATAGGCATAAATAAAGAGAAAAAAAAGTTGGAGATGTGGAAACTGGAAAACTCCGCATATTCTCCTTTTGTAG

>AT1G10510
TATATACACACACACACACACATATCTATCTATGGGCTCCACTTCCACTCTCTCTCTGTGCTCTCCTCCAAATATTTCATTTGGGGCACAGCCTCGCAAGCTTGGACAACGAGGCAAAGTTGTGGGCAGCTCGAGGAGCTATTGTGAGTTCGGGTTGCTGTTTACAGGTACTGTACCATACATCAGCGGAAGGAGATGTTTCAGGTTGAAAAGCTTGGTTGTTAGAGCTGCTTCTTCTGGGGGGGACAGCGGTCAAAGGCGGCCGGCGAGTAGTCGAAGGGTTTACAAGCAGTCCCAGGGCCAACGTCCTCAGTCCTCCGTTCCTGCTAAGGAGATTGCTTCCTTCCTTGTTCCAGCCGGTGCCTTCGTTGCCGTTACTTTTGTTCTATGGAAATTGGTGGAGAAACTTCTTCTTCCAAAACCATCAAGTTCTTCATCCATGGAAAACAAACCTTCTACACAAGGAATGAAGTGGTCCTTTGCTGCTGGCACGAACTTATTATCAGGTCTCAGTGCCAAGGTTGAAAGAGAATCCAGACAAAGGCTCAATGAATTTGCCAAAGAACTTAGGTCATTCAGTACTGTTGACATGTCAGGTCGTAATTTTGGAGATGAAGGATTATTTTTTCTTGCTGAGAGCTTGGCCTACAATCAGACAGCAGAGGAAGTGGATTTTGCTGCTAATGGAATCACCGCAGCTGGATTGAAAGCTTTCGATGGTGTACTTCAATCAAACATTGCACTGAAGACTCTTAACCTGTCCGGCAACCCCATTGGAGATGAGGGAGCTAAGTGCCTCAGCGATATACTGGTGGATAATGCTGGTATTCAGAAGCTTCAGCTCAACAGCACAGACTTGGGTGATGAGGGAGCAAAGGCTATTGCTGAGATGTTAAAGAAAAATTCAAGCTTGCGCATTCTTGAACTGAAAAACAATATGATCGATTATTCTGGTTTTACAAGTATTGCTGGAGCACTCCTGGAGAATAATACTATACAAACTCTATATCTAAATGGCAACTATGGCGGTGCTTTAGGGGCCGCTGCTCTGGCTAAAGGCCTGGAGGGAAACAAATCTTTGAGGGAACTTCATTTGCATGGAAATTCTATTGGAGATGAAGGAGTTCGTGCTCTTATGACTGGTTTAGCTACACGTAAAGGGAGACTGTTACATCTGGATATTGGAAATAATGCAATTACCTCAAAGGGCGCCTTTCATGTTGCTGAGTATATCAAGAGAACCAAGAGTTTATTATGGTTGAATCTGTACATGAATGACATTGGGGATGAGGGGGCAGAGAAAATTGCGGAGGCTTTGAAGCTGAATCGAACAATAACAAATATAGATCTGGGGGGAAACAACATACATGCCAAGGGGGCCAATGAGATAGCTCAAGTTTTTAAAGATAATTCTGTCATTACCAATCTGGAACTTGGTTATAATCCAATTGGACCAGATGGAGCAAAGGCTTTATGTGAAATTCTCAAGTTTCATGGAAATGTAAAGACCCTCAGTCTTGGTTGGTGTCAGATAGGAGCAAAAGGCGCAGAGTTCATTGCTGATACTCTAAAATACAACTCCACCATATCAACTCTGGACTTGCGAGCCAATGGACTTCGAGACGAGGGTGCCATCTGTCTGGCTCAGAGCTTGAAAGTGGTTAATGAAGCTTTAACTTCGCTTGATTTGGCATTTAATGAGATTCGTGATGAAGGGGCCTTTGCCATTGCCCAAGCGCTGAAAGCTAACGAGGATGTGAGAATTACTACTCTAAATCTTGGCAATAACTTCCTCACCAAACTAGGGCAGAGTGCTCTCACCGATGCAAGAGACCACGTATACGAGATGACAGAAATGGAAGTCACAGTCGTCTTTTAGATAGAAGGAGAAGAATGTATCCTTGTTTTGCTCTTTAGGAACTGGGCCATTCTTGCCCATTCTTCTTTGGGCAACTACTGATATTTCACACCCTTTTCTCCTAATTATTTTTACTTATCTGTCCACAGAGGAAATTACATTAGAAATTTTGGCGGAGAAAACATAGTTGGCTAGATGATAGCTTTATCTTTTTAGTTTCTTTTTTAAGTTCGATTTAATTCTCTGGACAGAAATAGCCTTTTCAGTCTTTTCTGTTCTATCCTTTCCTATAATTAGTGTTTCTGTCCGACTGTATGTATTTAGCCTCTCCACTTACTGAATTTTATAAACTAGTCTGTGAGCTGATGGTTGTTCATAAGCTGTGATTACAGTTGTTTCC

>AT1G12370
CACAGCCCTTCACTCCCAGCGCTCTTTAGTGTCCCGCTCGCACCCATCTTCTTCGTCCTCAGAGTCCTCTCATCTATGACGAATACGCATTCGGTTCGATCCACAGCGGTCCAGTCGGGCAGGATTAGGGTTCTCAAGGAAGGATCTAAACTTTCCGATCGAGATGTTGGACCTGTAGTGTACTGGATGTTCAGGGATCAACGGTTAAGAGACAACTGGGGGTTGATCCACGCCGTTGATCAGGCGAACAAGGCCAATGTCCCAGTAGCTGTAGCTTTTAATCTGTTTGATCAGTTTCTGGGTGCCAAGGCGCGACAATTAGGGTTTATGTTGAGGGGTCTGCAGCAACTTCATCGTGATATTCAAGAGACTCTTCATATACCTTTCTTCTTTTTTCAGGGAGAAGCTATAGAGACAATTCCCAAATTTCTTGAGGAATGTGGTGCTTCACTTCTTGTTACTGATTTCTCACCCTTGCGCGAGGTTCGAAGTTGGAAGGAGGAAATGTGCAAGAGGGTGAGCGATTCAGTGTCAATTCATGAAGTTGATGCTCACAATGTAGTACCGGTTTGGGTGGCATCACAGAAGTTAGAATATGGGGCTAAAACATTAAGGGGTAAGATCACTAAATTGCTTCCCGAGTATCTGACTGAATATCCTAAGCTCGGACCGCCTACTGAAAAATGGACTGCCACAAATCGATCAATTGATTGGGAGAACCTCATTGCAGATGTTGTGCGGAAAGGAGCAGAAGTTCCTGAACTTGAATGGTGCGAACCAGGTGAAAATGCTGCAATGGAAGTCTTGATGGGAAGTAAAAATGGTTTTTTGATAAAGAGGCTAAAGAACTACTCAACTGACCGGAATAACCCATTGAAACCTAAAGCACTTTCTGGTCTCTCTCCATATTTGCATTTTGGGCAGATTTCAGCACAGCGATGTGCCCTAGAGGCACGTAAAGTCAGGAATCTTTGTCCTCAGTCAGTTGATGCATTCTTGGAGGAGTTGATCGTGCGCAGGGAACTTGCTGATAATTTTTGCTTCTACCAGCCTTTTTATGATTCTATACAGGGAGCATGGGCATGGGCTCATAAAACCTTGATGGAGCACGCGGCAGATAAGCGAGAACATATATACACGAGGGAGCAATTGGAGAAGGCACAAACTGCTGATCCTCTGTGGAATGCTTCTCAGTTGGAGCTGGTCTATTATGGAAAGATGCATGGGTTTATGCGGATGTATTGGGCAAAAAAGATTCTTGAATGGACAAGTGGACCTGCAGAAGCCCTTGCGATATCCATATATCTAAATGATAAGTATCATATAGATGGAAGGGATCCAAGTGGATACGTAGGTTGCATGTGGTCGATATGCGGTGTACATGATCAGGGTTGGCGAGAACGACCAGTGTTTGGGAAAATACGCTACATGAACTATGCAGGCTGCAAGAGGAAATTTGATGTTGATGGATACATTTCTTACATTAAGAGGGTAGTAGGTGATATCAAAAAGAGAAAAGCAGGAACCCTGCTTAATGAGAAGAGAAAGCAACTCCGAAATTGATCCATCTCGAGCTGTAAAACTGAGACACAAAGGCTGGTCTTCCAGTTCTGAGGGATGTTCCTACTTTATGAGATCTTGTTATTAAGAATTGATGCTGGTGATGACTCCATCAACATACTCCTTAAGCTTAGTACAATGTTTCTCATCAGTTAGGGAGTAGCTAGAATCGAACAATGTTCCTTTCAACATTGGAACCTTTTTTTTAAAAAAAAAAAAAAATTTTATGAGAATTGTTTCCACTGTTTCTTTCTTTTCCCGAAAGGAAGAACTTCATAGATAGACAGTATTTTTCACTCTTAACATAATTATTGATAAAATTCACCAGTATTTGACCCAAAGCAATGATTTTGCCTAACAATATTTCCAAATTGTGTGAGATGCCAGCTTGTGAGGGTGTATTTAAAAATGCGACACAAATATTCTATCTCATAATTCCTTTGCAG

>AT1G12410
CAATCTCTCTTTCTCTCTCCGATGGCAGTCTCTCTCCACACAACTGGTTCTGCTTCATGTCTCCACTCCGCCAGCGGGGGAGTCCCGCAAACTTCGATGAGCTGTTCTACCAAGGTTTTTGTAGGATTGAAACTTCAATCCCCTGGTTCTTTTGGCATTGCAAAATCTAACTTGAATGTTGAATTCCACAATAAAGTCCACAAGAGCATTGAATCCAGGAGTACTGTCAGTAAACCAACACGGGGACGTGTGACAATGATGCCTATAGGGACACCAAGAGTGCCTTACAGAGTTCCTGGGGAAGGAACTTGGCAGTGGGTGGATCTGTGGAATGCCCTGTATCGAGAACGTGTTATCTTCATTGGGCAAAATATAGATGAAGAGTTCAGCAACCAGATACTGGCAACAATGTTGTACCTTGATAGTGTTGATTCTTCCAAAAGGCTGTATATGTACATAAATGGTCCTGGTGGGGATCTTACTCCGAGTATGGCTATCTATGACACGATGCAGAGCTTGCAAAGTCCCGTTGGTACACATTGTGTGGGCTATGCCTATAACTTAGCAGGTTTTCTTCTTGCTGCCGGAGAGAAGGGCAATCGCTACGCAATGCCTCTTTCCAGAGTCGCTCTGCAATCTCCAGCTGGGGCTGCTCGTGGTCAGGCTGACGACATCCAAAATGAAGCAAATGAACTACTTCGAATTAGAGATTACCTTTTTAGAGAATTAGCGGAAAAGACTGGCCAGCCTGTTGAAAAGATTAACAAGGACTTAAGCAGGATGAAGCGGTTCAACGCTCAGGAGGCACTTGAATACGGACTCATTGATCGTGTGGTCCGTCCTCCTCGCATCAAAGCCGACGCTCCCAGAAAAGAGGCCGGAACAGGTCTCGGCTAGTGAATATATTCCTACATGACCTTGTATTCGTACAATTAGAAATTGCTTTTTAAGACCATAATATACAATTAGAATCGAATAAGTTCATTTTCCTACAGCTTAATTTGTAAGAGTGCTCTCTGTAGTGTGGAGAAGTATTCTTAAAGAGAGGAACTTGTTGAAAGCTGATTGTGTATGAGTTGTGGGTAATGGCAAGTCTATTCCAAGAGAAGTTCAAAACTGGATCCCTTCTAAAAGATTGCAGCCTTTTAATGAGTCCCAAGAGGAAGATGG

>AT1G13900
AATTCACTTACATTGCAAGAATACTAGCATATCTACAAATAACCTAGCAGAGTTCGTATGATATACATTACATCAAATTGGAATATAAAGCTTTCTCACCCCCTAAGGCCCCAACCCCAGTGCTATCCAAGTTGAGTAATTTCAGACCTTTAAGAGTAAATCTTTTGCATTAATATACCTTTTTTCCGATAATGCACCCATATCTACAAAGATGTTTGCAGACTTCATATTCCATAGCTTGATCTAAGTTTAAAATTTTCAGAGTGTTCGAGTGCATTGCTTGCAATACTAGACCTTGTCAGTTACAGGCAGATGAAGTTCAGAGATCACAAATGTCCCCTGGTCTTCCTTGCTTCGAACCAAGGTATTGAGCTCATATTTCCTCACTCTTCACTGGAGTCCAATCCTGTCCCCCAGAGGCGGTTTCTTTCTTCGCACGTGATACGTAACCAGCAACATATCCCGCAAAAGCCCCAAGCAGAATTACGCTTGCACCTTTGACGTACCATGAAATGGTCGACTCAACTACCTCCTTCCTAGCTGTAGTAGCAGCTGCTCCACCGCCATCACCATTGAGAACTTGCCCTGATGCAAGAATCTCCACCACGTCATGTACCTCCCCGTCATGGTTCCCTACGTAAGAAAGTGTGAGTTTCTCCTTAGTGGCGACAAGTCTAGTGTATCCAAACTCACCACCTCGGTACATTGACCGGACCGGCTGTGGAAAAATCGGGACATCCGGGTGGTCCGGTCTTGGTTCCCAAATGGGTTGCCAGTCCTGACCCGCCATCCCAATCACAACATGCACCGTGGATGCCTTCCAATCCTCCCCATTCGGGCCCAAGCTCCCACAAGTGAAGTTGTTTAGAGGACAAAACCTCTCGTACCTATGGACGTGACCCCATAAAGCAAGGGTCACATTGTTCTTCACAAACAAGGGTTCCAGGTGCTCGAGGATTCTCTCCCTGAATGGGGCATCCCGGTTCTCGTTGCTCGTCGTGTACATCGGCCTGTGCCCTTGGACAACCACAAAAGGGGTTTGGGTCCGATCAACAGACTCCAAATCATGCTTGATAAAGTTATATTGGCGGCTACCAGCAAGAAAATTGGTTTCGGTTGATATGTAAACGAAATGCACCACCCCCATATCAAATGAGTAATAAAGGTTTCGGGTAGCCGGGGCACGGGTTCCAGTAAGTTCTGAAGAGTTCCCGGGCATGTTGAACCGGAGACTGTAGGGCACACCACATTCACCGCCACCATCTTTTCCGTACACAGCATAGGACCAGTCAGGTTTCCATGGCTGTAGAGGCCAGTCATACTCATGGTTCCCGATGCAAACATGGTAGGGTACTTTGGAAGCAACATGTTCAACCTGAGAAAAGAAGTGGTCCCACAGCCATGAGTATCCTCTAGCATAGCTGATATCTCCGATGTGTGAAACAAAGGATGGCTTGTCGCCGAGTGCTTCAATGTCACGGTTGATCCACTTCATGGTTGATATGCTTTCGTCTTGGGTACGGACAAAAGTTGTGTATGGTGTTGCAGTTCCCATGTCACCAAACAAGAAAGCTATTGTCTCGTTGGAGTCCTCATTTCGTGAGACAAAGCTGTAGGTGGTACTCCAACCTGCAGAATCACTTCCGACCTTGTAATAGTACCTCTTTCCTTTCTTCAAACTGGTCATGACCCCATCATGAATATACCCTGGATCTCTCCACCCAACACTCTCATTGGCTGGGGCATCACACATGTCCTCTCTCTCATACCGACCCACCCGCGTACCAGCACCCTGATCCATCGCATCAGGGCTCAACCCATACCTCACGAAACTCTCCTTCCCATCGTGGGTCACGAACATCACCCTCATCTCATCCTCGTGATCCGTGAACGCCAGGTGAACCTGCTCTGGCCCTCGACCGGCCTGGAACCCCAGCTCGACCGACTCAGCCAGAAGGTGCTTTGTCCCGGGCAAGGGGTTCTGGTCGTGGTCCCGGTGCTTCGGATTCACCTCTGATTCCGTCCATCGGAAGATCCGGAACTGGTAGTTCGACCGGAGGTTGACTAAGGGGATAGTGATGGATCCAGACCCGGATTGCCAGGTCGGGCAGGTGGAGAGGAAGAGGTACCCGATGAAGTTGTCGTGGGATGAGTCCAGAGGCGAGTAGATGCCGAGCCAATCGAGCTTCGACGGTGAGTCAATGCCGGACCATTGGATCGTGACAGAGTCGCCGGATTTGGAAAGGGTTTGCGGGGATACGGAGATGGAGACATCGGAAGCGGAGGAGGGAATGAGGAGGAGAGAGAGAAAAGAGAGAAAGATCGGTGTTGGAGGGATCATTTTTTGGGTAGAATTAGGGGTGGTTTGAGGTTACCGGGGGGGAAGAGGACTTGGAAATGGGGGTTGAAGGAGGTGGTGGCGCGAGGCCTAATGTCCAGTGTTGGCCAGTCGAAACGTAGACAGTAATATAAGGTTTGTGATAGGAACGGGGTACCTATCATTTGATTGCTC

>AT1G15980
TCTTCAACCCCACGCCACAAGATCACTCACACATCACCAGAAAATCAATCTCTCACCGCCCCAACTGCAAGAAGAAAAACCCATGGCTTGACCCCTTTGACGACGGCGAAGACCCGAATCAAGAATACGGCTCGCTCTTCGCCGACGGGAAGCAAGAGGAGGACCCAAGACCGCCGGAACAACCTGACAACCCGTATGGGTTCCTCAAATTCCCGATGGGGTACAGCGTGGAAGTCGCTTCGTTACCGCTGAAGATCAGAGGTGATGTCCGTCGCTGCTGCTGCGTCGTCGCCGGCGGCGTCTATGAGAATTTGCTCTTCTTTCCGACGATTCAACTGATTAAGAATCGGTATCCGGGTGTTCAAGTGGATGTGATTGCGACTGATAGAGGGAAGCAAACTTATGAAATGAACAAGAATGTGAGGTGGGCTGATGCCTACGACCTGGATGATGATTTTCCTGAACCAGCAGTGTATACTGACATGGTCGGAATAATTAAGGGCAGATACTATGACATGATCTTATCTACCAAGCTAGCAGGGCTTGGCCATGCAGCATTTTTGTTCATGTCAACGGCACTACAAAGAATTAGTTACGTCTACCCAAATGTAAATTCTGCTGGAGCTGGATTGATGTTGACCGAGACTCTCACTCCAGAAAAATCGAATCTTTCAGAGGGTGGATATAACATGTACCATGAGATGATTGATTGGTTGGCAAGGCCAGCTCGCAATGTGCCAAGGGAGCCTCTGCCGCCACTAAAAGTGTCGCTTTCAAGGAGGATCAAGGATGTGGTTGCAGAAAAATATAAAGCGGCTGGAGCACAGAAAGGGAAGTTTATAGTAATCCACGGGTTAGAATCAGATTCAAAAGCCTCTATGCAGTCCAGGGGAGATTCTGATAGCTTGCTACCAATTGATATTTGGGCTGAGATTGCTGAGGAAATAAGAGGAGTTCTGCCTGTATTTGTCATTCCTCATGAGAAAGAAAGGGAGAATGTCGAGGAAATTGTTGACGAAGATGCAAGCATTGTTTTCATCACGACCCCTGCCCAGCTGGCTGCTTTAATTAACGATTCCCTTGGCGTAATTGCTACCAACACAGCAGCCATCCAACTAGCACATGCCCGGAACAAGCCCTGTATTGCACTGTTTTCNAGATGTTCATGCCAAATGCAGAAGAGAAGAAGTGCAAGATCGTCGCTTCCAGTACAGGAAAGCTGGTTGATATTGATGTTGCTTCTGTTGCTAGTGCCATGGAGATATTTAGTACCACTCTAGCACTTGTTTAGAACATGTTATTTTCTTCTTCCTTGTATACAGAAAATGGCAATCCCTTTGTTTAGGATCTGCACCAAAAGGAAAAAAAATAAAAACCCAGTACATATCGCTTGCCGGAAGTAGTATTCTCCACCTGGCATTTACCTGACATTTTTATGAAGCAAAAGCCAGTGTACTTCCTTAGCTCCCCCGAAGGTTATATGTTCAGGTTCATAAACTGTCTGAGTAAGTCCCTATCATCACCATGCTGGTTATTATGTCTAACCAAATAAGGTTTCCTTTTG

>AT1G16180
ATTTCTCCAAAGGTCCAAACTATTCGTCCCTCCACCAGTAATCATCATCGTCGCATCCATCGCTTCTCCTTCCTCGAGTTCTCTGCAGGGTTCATTGATTTCTGTTTTCCGCGTCAATTGATTGATTGTCAAAGCGAGAGGGATTTGAGGCGAACGATGTTTGCAGCTTCTTGCCTAGCGTCGTGCTGCGCGGCGTGCGCCTGCGATGCTTGCCGGACGGTGGTCTCCGGGATCAGCCGTCGGTCTGCTCGAATTGCGTATTGTGGTCTCTTTGCGCTGTCGCTTATTGTTGCGTGGATCCTTCGGGAGGTTGCTGCTCCTCTGATGGAGAAGATCCCCTGGATCAATCATTTCCACCAAACACCGGATAGGGCTTGGTTTGAGACAGATGCAGTGTTGCGAGTTAGCTTGGGGAACTTCACGTTTTTCACAATATTAGCTCTTCTTATGGTTGGAGTGAAGAATCAGAAAGATCCTCGTGATAGCTTGCATCATGGTGGATGGATGATGAAAGTTATCTGCTGGTTTCTTCTAGTTATCTTCATGTTTTTCGTTCCAAATGAGGTCATCAGCTTCTATGAGAGTATATCGAAGTTTGGTTCAGGCTTGTTTCTTCTTGTTCAAGTTGTTCTTCTGTTAGATTTTGTTCATAGTTGGAATGACAAATGGGTTGGATATGATGAACAGTTCTGGTATGTTGCGCTTCTAGTTGTTTCCCTTGTTTGCTATTTAGCAACATTTGGATTCTCGGGTCTCCTTTTCCATTGGTTTACCCCATCCGGACATGACTGTGGGCTGAACACCTTCTTCATAGTCATGACTCTGATTTGCGTAGTTCTTTTCGCAATTATCACTCTGCACCCTGCTGTAAGCGGAAGCATCTTGCCATCTTCAGTCATATCTGTGTACTGCATGTATCTCTGCTATTCTGGACTTGCCAGTGAACCTAGGGACTTTGAATGCAATGGACTCCACAAGCACTCCAATGCTGCTTCCACTGGAACACTTACTATTGGACTTCTTACAACTGTCCTGTCAGTTGTCTACTCAGCTGTCCGTGCTGGTTCTTCAACAACTTTACTATCACCACCAAGTTCCCCGCGTGCAGGAAAGCCTCTACTTCCCTTGGATAAGGTTGATGAGGTGGAAGAGGAGAAGGGTAATAAGCCGGTTTCGTATTCGTATTCGTTCTTCCACATCATCTTCTCCCTTGCGAGCATGTACTCTGCGATGCTTCTGACTGGGTGGTCAACGTCGGTGGGAGAGAGTGGGAAGCTGGTTGATGTGGGCTGGCCGTCTGTCTGGGTCAGGATAGTTACAGGATGGGCGACTGCAGCTTTGTTCATCTGGTCGCTGGTTGCTCCGATTCTCTTCCCTGACAGAGAGTTCTGAGACAAGACAAGACTCAAAAGTATCGCCACTTAATGGATTTGATTTCCTATGGATTTAAGTTTAAGTTTGCTTTGTATATGTACGTGTGTGTTGAAATTCTAAAGTTATGTTGTGTATGGAGGAGGTTTGCGTTTGTGTAATAAACTTGGTGCTTTCTAAATAGCTATAAGGAGAGATGATATATTTGTGATTGATTTTTCGTAGAGACTTGGTATTCTACTGGCCGTTAATTA

>AT1G19520
CTTCCACCTGGTTCAATATGTGTTGATCTGGTGTTTTTTCCGACTGGTTTGGGGGTAGAATTCGCAACTTCGTCACATAATCGTTCGCTCTAGATAGATTGCTGATGTTCATCACATCAGGGGCTGTGATAGGAGTTGCTTGCAATTGGTGAGGTTGTGAGAATACAACTTCAGCTCTGTTTTGTTGGTGGTTTGCCTTTCAACACCCTCTTATTGCTGAAATGAATTTGAGACACTTATTATCTAGGCACGCTATTAAGAGCGCGNTGGGCGGGTTTTGTTTGCTTGCCCTTATGTTACCAACAATGCTCCAACCATCACCAGCACCATTTCCCCCTCTTTTCTCGGTACTCCCATCCAAAGCAGATATGCAGAAGCTTTTACTTCGTTCAGCAGATACATCCATTCTAGTATGCCGAAAAGTCTAAGCGAATTAAACGCTGAAGCCGTGGTTGATTCAGAAGAAATGGAGGAGGATGGAGCCACGAATGAGTTCTTGTCTCGGTTTGTGTGGATAATGCGCGGTAAGCTCTCTGAAGTCTACCAGGATTGTGACAAGAAGACAATTGACGCTATGCTGTTAATTATTGTTGACAAGGTTGTAAAAGAAATGGAGCAGCAAGATGGGGTAGAGGGAAGTGGGATTCGTCCCCTGGGGTCCTCTGCTACCTCCCATTCAGATGACTTTAGCGATGATCTTTGGAATACAGTGTGGGAGGTTAGCAATAAGGTATTGGAGGACATGGAGAAGGCAAAGAAGAAAGAAAAAATGAAAGCCTTTCTTCAAGATGACGAAGTGAAGGAAATGTGTAGATTTGCTGGTGAAGTGGGTATCCGTGGAGAAATGCTGAGAGAACTCCGTTTCAAATGGGCTCGCGAGAAAATGGAGGATAGTGAATTTTACCAGAATTTGGAGCGTATGCGTGAGGTTGAGGATAAGGATGAAGATGGAACACTTGTTTCGAAGTCTGAAACTGTGAGTGAGGAGGCTGTAGGAAGTGACTTCTCTTTGGGTGAAGCGGAACCTAGGGTTGTTTCTCTTCCAAAAAGACATGGGAAGATTAAATATAAGATATATGGTCTTGATCTATCTGACCAGAAGTGGGCTGATGTGGCGGATAAAGTACATGAGGCTGAGGAGTTCATTTGGCCTCAGGAAGCTAAACCTATTTCTGGGAGAAGCAGAGTGATCACTGAAAAACTCCTCTCGCTGCAAGAGGAAGACCCTTCTCCAGTGTTGGCTGAATGGATGGAGCTTCTCCAGCCTTCAAGGGCTGACTGGAATGCTTTGCTTGATAGATTGCGGGAAAAGAATAGTCGCCTATACTTCAAGGTTGCTGAACTTGTACTGGGAGAAGAATCTTTTCAAACTAGTGTACGTGACTATTCAAAGCTAATCGAGGCTCATGCTAAAGAGAACCGCTTCGAAGATGCAGAGAGGATTCTGAAGAAGATGACTGAAAAAGGCATATTACCCGACACTCTCATATATACGGTGTTGGCACATATGTACAGCAAAGCAGGTAATCTTGAACAAGCAAAACAAGCCTTTGCAAACCTGAAGAATCAAGGTTTCCGACCAGACATGAAGATGTACCACTCAATGTTTATGGCATATGTCAATGCTGGGGAAGCAATATTGTGCGAGAATATCATCAAAGAGATGGAACTACATTACATGAAGCCTACAACAGAAATGTACATATCACTACTAAAGTTATTTGTCCGACACGGCAATTCTTCCGGAGCCCAACGAATCGTTACCAAGATGCAACACTCGGACATCCAACCTACTGCCGAGTCTTGTGCATTGCTTGTTGAGGCATATGGGCGAGCTGGTGATGTGGATCAAGCAAGGAGTAATTTTGATTACATGATTAGGGTTGGTCACAAGCCTGATGATAGTTGTGTAGCTGTCATGATTGCAGCTTATGAGAAGACTAATCTACTGGACCAGGCATTGAATCTTTTACTAGAGCTTGAAAAGGATGGGTTTGAGCCTGGGGTTGCTACTTACAGTGCTCTAGTTGTTTGGTTATGTAGGTTACAGCTTGTCAATGAAGTTGAACACCTGTTGGGTAAGATTGCTGAACTGGGCGAGTCTCCTCCCCTTAGCGTTCATGTAGGCCTTTTTCAAATGTATGCAAAAGCTGGAGTTGAGAAGAAAGCTCTTCAAGCCCTAGGTGTTTTGGAGGCTAAGAAGGAGGAATTGGGGAAAGTTGAATTTGAAAGGGTTATAGACGGGCTTGTGAAGGGTGGTTTTGCACAGGATGCTCAGAGGATCAAAGGGTTGATGGTGTCCCAGGGTTTTGAACCAACAGATCCACTCAAGGTGTCTGTGATGGCGTCCCAAGCAATGCGCAAGCGCTAGGAGTTTGCAAGAGATGAACAATAAGGTACTTATTTCCCTAGCTCCACCTAATGGAGAGTGCATCTTTTTTTGAACAAATCACTGCCAGCCAAGATGAAGCATGCTAGTGGATTGTGGTAGTTGGGCTATATTTGTCAATTGAACACTTTTGGCTGGCAGGGTTCGCGTACCTCTAAATAGTTTCTAGACTTTCCATGGCTATTTCCATAACTTCTTGAGAAGAACATGGTTCTCATCTTTTAAGAGTGAATTTTGTTCTCTTTCATACTTGATCGCACTGTATTGTAGTACTAGTTTCGTAGCTTATGGTAGTCTAGTGACTTATCTAGGCGAGGATACTTTTTTGGGATCTCACTATGGCATGTTTCAATTGATTTTGAAAGATTTTTACCAAAAAAGTATCCTCGCCTAGATA

>AT1G202575
GAGCCATTGTCCCTGTACACTACTAAGTTCGAATGTATAAGTTCATAAGAAACTAAGAAATTTATGATTAGTAAAAAAAGGGGTAAAAATAATCAGGCTAAAACAGAGTAAGATGTCAATGACTAAGCTTCAAGTGAAAAAATATTGGAGTAACAATCTCTCTTCCAATCTCCAACTCATGTTGTCGCCAACAGATACACAAGTCCCTTGAGATATTCTACAATTTCTGATCCGCCAAGCTTTGAACTTCCAAATACTCTATCAACAAAAGTAATTGGGACCTCTTCAATGTGATACCCTTTTCTTGAAGCTCTAACAATCATCTCCATCTGAAAAACATATCCCTTGCTGACACAACAGCTTATGACATCTTCAAGCACAGATTTCTTATAGAGCCGGAAAGATCCAGTCAAGTCTGATACACCCGGCCAAAGAAGCGTCTGAGCGAGGACATTAGCTCCCCTACTAGTCAATTTGCGCATAAGATTCCACCCGTGCACGCCACCACCTTTGACATACCTGGTTCCTGTAACTATACTTGCACCAGTCACCATCTGTTTCTTGATGAAGCTTGGAAGGTACTTTGGATGGTGCGATAAGTCAGCATCCATGATTACAACAAAGTTGCCTGTAGCATGCTTTAAACCATGCACATAAGCGGTTCCTAATCCGAGTTTCTTAGGTCTAGCTCTCAACAAAATCCGATCTTCTCCATACACCTCCTGCAACTTCTTGACTACATCTTGAGTTCCATCAGGACTTCCATCATCCACTATTATTATTTCAAAATCAACATCCGGGAGGTGCTTGAAGATGAGATAAACAATGAGAGCAATGTTGAGGCGCTCGTTGTAAGTGGGAACGATTATACTGTATTTGTTTCTCTCCTTTTTCTGCTGCTCTTCTTCCATTACAGTAATCTAAATCTCAAATTTGATTAAGCCTGAAAGAGAAAAACAAGGCGATGGATCAAAGCGAATAAATGCTCTGAGTCTTGGCGACCACTCCGATCAACCCTTCACGCACCGAAAACAG

>AT1G21780
GAGAGAGATGGCCGCCGATTCGAAGGTGGAGACCATCTCTAGATTGGCTCAGTGGAGGATCGAGAACTTTGGACCTTGCACTTACAAAAGGTCCGATCCATTCAAGGTCGGAATTTGGAACTGGCACTTATCGATTGAGAAGAATCGCTATCTCTACATTCGTCTCTTTCCAGAGACCTCTAGAGCGTCTAAAGAGCAGCCTCCGATCGCTAGATTTGTTCTCCGTGTCTCCAATACTGGCATTAACCGCAGACTCTACATCTCTCCAATTCATGAAAGACTGCTTCGGAGTAGTGATGACTTTGTCTGGCCTGTTGATTCCACCTTTCTTGGTCGCTTCATCATTGATGTTGAGTTTCTGGACCTGAAAATTTGCCCAACAAATGGTGGAGAAGCCAGTTCTATTTGGCCCAGTGATGGATTGATGCAATCTCAAGCAACCCAAAGCACTCTTCGATGCCTCTCTCGCATGCTTGATGAAGCTATCCATGCCGATGTCACCATCAACACAGCAGAAGGGACACTAAGAGCTCACAAGGCTATACTTGCTGCCAGTTCTCCTGTATTCCAGAGCATGTTCTTGCATAACCTTATAGAGAAAGAATCCTCCACAATTAACATAGAAGACATGTCACAGGAGTCATGCATGGCTCTTCTTAGTTACTTGTATGGAACCATCAAGCAAGAAGATTTCTGGAAGCACCGGCTGGCATTGCTTGGTGCAGCAAACAAGTATGACATTGCTAACCTGAAAGATTCTTGTGAGGAAAGCCTCTTGGAGGACATCAACACCGGAAATGTCCTGGAGCGGTTGCAGGAAGCCTGGCTTTACCAGCTGAACAAGTTGAAGAAAGGATGCTTGATGTACTTGTTTGATTTTGGCAAGATTTACGATGTTAGAGATGAAGTTAATAACTTCTTCAGGCAGGCAGACAGGGAACTGATGTTGGAGATGTTTCAGGAGGTGCTTACTGTGTGGAAACCGGTATAAATCATCACGGAATGAGTGTGCTCCATCTGGTATTGTCATATAATCAGTGTGTATATGTATTTAGTAGTTTGAGTATCACATTTAAGGTTTTACAGTGTTGGTACCCACAGCTTGAGATTAGACAGTGAACAGTGGCTGGCATAAGATGTCTGTTTAGTGTAATTCTCGACCTTGGGTTCAACAACATATCAGGGTTAAGGCATATAGGGTGTGTTCTTTCTATCAATATCTGTTTTTGGTTTGTAAGTGTGCTTATGCTTGTGAATGTTCAACATCTAATCTATAATGTGGAAGAACAATGAACACATTCACGTGGGAATGGAAAGAACATGACTGATATTCTCGTAGGCCCTGACAGTGGTGCTTGTAAATTAGACTTCACATTGGCA

>AT1G25375
CCTAATCTCTCCGGCTATGAAAACCCCTAGCATAAGCCCCAACCTTCTGATCGTCTTCATCCCCTGAGTCCTCTTAATATTGCTCTTCAATCTCCATGGCGACTCACAAGCTCGCAATGATCATCAAAAACCCTTCCGATGACGGTGAATTTCTTCTTGTGAAGCAACCGCCGCCTTCCAAGTTCGGCGAGGAAGAGTACGATTTTTATGTCGATTCCGATCTCTGGGACTTGCCTTCGACTCCGTTGAGTTTATTGGAAGGAGAATCACAGCCAAGAATAGTTGTTCAAGACCAAGAATCGTGTTTAGATAAGCTTGATTTGAGTAAATTTGACCTCAATTTGGCTCTTAACCAGGTTTTGCATCAAGTGGGTTTTGGGACAGCTAACGGCGTTCAGTGGAAGTTCTGGAAATGTGTGGACGAACCAGAGTTTGGACCAGGACTGCCAATTCAGACAGTGTATATAATTGGGACATTGGGACCTGAAAATGGACATTTACACGGGCAAAGTAAGTGGATGTCTATTCAAAGTTGCTTGACTTGTCTTATTGAAGTGAAACCAAGTAATGATCGTGTGGGACCTTTGGTTGTTATTGGTCTCTTAAGTGATTCAATTCAATCTTCCAAATGGAAAATCCCTGCCAACTTGAATTACCAGGAATATCCTCCTGGTGTTAAACTTTTACCTATGGGAAGCAGAACCGCGAAGCCTTTCCTTACCACAAACTTGGTTGTCATTGCACCTGATGGTGTTTCAGATTGCTCGACAGACGGCAGTTTTATTTCTCATGGAGATGCATTAATAGTAGACCCAGGATGCCAGTCTAAATACCAGCAAGAGCTCAAGGAGATAATTGCAGCTCTGCCCAGAAAGTTAGTGGTCTTTGTCACTCATCACCATCATGATCATATTGACGGTCTTTCAGTTGTCCAGAAAAGCAATCCTGACGCTATACTTCTGGCCCATCAGAATACCATGGATCGTATCCATAAAGATCATTGGTCTATTGGCCATACACCAGTTTCAGGGGGAGAAGAGATTCTCATTGGCGGCCAGCAATTGAGAGTTATTTTTGCTCCGGGGCATACAGATGGGCACATGGCATTACTTCATGTCAGGACGCACTCGTTGATTGTTGGTGATCATTGTGTGGGTCAAGGAAGTGCAGTTCTGGATGTCACTGCTGGTGCTAATATGCATGACTATTTCCAAACTACTTACAATTTTTTGGACATTTCTCCGCATGCCTTGATACCCATGCATGGAAGAGTTAACCTGTGGCCAAAACACATGCTTTGTTCATATCTGAGGAATCGTAGAAGTAGAGAATCGGCCATCTTGAAGGCCATCGAGACTGGTGCAAAAACATTATTCGACATCGTTGCGTATACTTATGCAAACGTTGATCGTGCTTTCTGGATTCCTGCTTCCTCAAATGTGAGGCTTCATGTGGACCATCTGGCCCAACAAGACAAGTTGCCAAAGGATTTTTCTGTTCAAAAGTTTCAGGCCACATGTGGATTGCGGTTCTTATCTCGATGGATGTGGGCGTACCTTAGTAGTCGTCTCCCGTTGGAAAATCCAAAGCTGAAGACTCCGATGATGCTTGGTACAGTGGCAGTAGTTGGCTTTGCTGTGCTTTACTCAGTTAAACATATTTAGAGAGAGAGAGAGAGAGAGAGAGANACGACGTAAGTGTGCTATTAATATTGTCATGTAATAACCACCTGATCCAAGCTATCCATTTCATTTCTTCTATAAAGGAGAAATAACCTGAAAGTGGCGTATCATGGGCTTAAAGTAAATGGCCCCTGTGTTGCTGCATCCATAATCATCTGCCTGTGGTTATAATGTCGCATCTCATAGTTGCATTATTAAATG

>AT1G26460
CTCTCTCTCTCTCTCTCCCTCTCTATATATGAAACCTCTGTGCTAGACCTAAGATACATATACGCCTCGTCAATGGCGTCTATGGCGATACTATTGAGATCACGAACTTTCCTCAAAACCATAAACCATGACTCAGTAAAATCCATCACAACCTTCACATTTCTCTCTCAGGAGCCCCAACTCGCCGAAGCACCATCAACACAGTCGGCGGCGGCGGCACCACTGCCTCCCAATCCGGCCTCAGGCAGTCCACTCTACAACGCGAACTGGCGGAACCCAATCCCAAGCTCAGCCGCCATGACTCAGTCCCTCATCCCCCTAGGGTTCATCCAGTCACCATCGTCCCGGATCCAATCCTTATCGAAAACCCTAGACGGCCCGGCACTCATGGATGTGTTCGCGGATTGGATGACCTCACAACGATGGGCCGATATGAAGCAGTTGTTCGAATTCTGGATTAGGTCTCTCGACAAGAATGGGAAGCCCAACAAGCCTGATGTGAACTTGTACAATCATTACCTGAGGGCCAATGTCATGATCGGGGCGTCGCCCGGGGAGTTGTTAGATCTTGTGGCGCAAATGGAGGACTACGCTATCACGCCGAACACGGCGTCGTTTAATTTGGTGTTGAAGGCGATGCATCAAGCAAGAGAGACACAGGCCGCCGAGAAGTTGCTCGAACGGATGCTGCAGACTGGACGAGAATCTCTGCCTGATGAGGAGTCATATGACTTGGTTATTGGCATGCTTTTATTGACAGGCCAGATTGATGCTGCCCTAAAATTTATAGATTTGACTTTAAAATCTGGGTATGTACTATCAGTGAAGGTGTTTACTGAATGTGTGCAAAGCTGTTCTAACAAAGGCAGGTTGGATACACTGGTGTCAATAATTGAGAGATGCAAGAAAATGGATCAGAACAAAGCCCTCTGTCCACCCTGGCACCTGTGCAACTATATTGCAGATGCGGCAATGCAAGAGGATAATAGTCAGTTAGCTTATTATGCGCTGGAATTCATGGCCAAATGGATTCAACGGGGTGAGAATGCAAGGCCGCCAGTTTTACTTTCTGTAGATGAAGGACTGGTTGTGTCTGCAGTAGGAACTTCTGGCAGGACGTACAATGCTAAACTCCTTGATGGATCATGGGCAATCCTTAAGCGCTCGTTGCGCCAAAAGAAGGTCCCAAACCCTGAATCTTACCTTGCAATGATATATGCCCATGCTTCTTTGGGGAATCTACAGAAGGCTTTTAGTACCCTGCATGAGCTTGAGACTGCTTATGGAAATTCTAGTAAAGAAGCTGAAGAGGATTTACTCTCTCCATTTACCTCTTTATATCCGTTGGTTGTGGCATGCTCCAAGGATGGGTTTGTCACTTTGGATGCAGTCTACTACCAACTGGAGAATTTGAGCCAAGCTGATCCTCCTTTCAAGTCTGTTGCTGCAACAAATTGTATAATTTTAGGTTGTGCAAATACATGGGATGTCGATCGGGCCTACCAGACTTTTGAAGCAATTGGTGCCACATTTGGGTTGACCCCTGATATCCATTCCTACAACGCTCTGATGTGTGCATTTGTAAAGCTCAACAAGACATCTGAAGCTTCACGTGTGTTTGACCACTTAATAAGTAAGGGTGTGAAGCCAAACATGACAACATACTCTCTGCTTGTTGATGCTCATCTGATTAAACGAGATCCAAAAGCTGCTCTCTCTGTTATCAAAGAGATGGTAAATGAAGGAGTTGAACCATCTAGGGAAATGCTAAAAAAGGTCAGAAGGCGATGTATACGAGAGATGGACTATGAGAGTAATGATCAGGTGGAGTCACTGGCTAGACAGTACAAAATCCGAATGGGTGCAGAGAATCGCCGGAACATGCTGTTTAATCTTGAGTACAGCACTGATTATGCATGATAGGGGAAACTTACTGGGCATGTGCTCGTGCAGACGAAAGAGATGATCAGCGGAAAATTTAATACGATCAATCATTGGCTTTTCAATAATTGCTGTAGTGCTTATGAAAACTCAAGGCAGTGTTGGCAGGAGATTGAATGATTGAAGCACTAAAAG

>AT1G27150
GGAATATCCTGGTTCTTTAGTGACTGATTCTGTACTGAATCTTTGTTCTTGCAGCTACTAAAAGATTTCCCGAGGGATCTGGTGTCCCTAAAAAGAGCTCAAGTGCTATGCTTTTACATGGGTCAGCCGGATCTTTCACTTAATCTCGTTCAACAGGTTCTACCCACAAATCAANTACGTCTATGGAATGCTAGCTTTTCCTTTGCTAGAGCTTGGCCGTATGGAAGATGCAGCCAAAGCTGCTAAGAAGGGTTTTGAGATCAATAGAGAAGATGTTTGGGCCCAACATGCCCTATGCCATGTCCTTCAACACGAGTGTCGTTTCAAGGAAGCAGTGGAATTCATGAAAGATTGCTCAAAATCATGGAGTTCTTTATCATCCTTTATGTATACGCACAATTGGTGGCATGTAGCTCTTTGTTACTTAGAAGGTAATTCCCCGATGAGACAAGTGGTTGAGGTGTATGACCATTGTATCTGGAAGGAGTTGGAAAGAAGCGATGGATCGCCGCCTGAGGTCTACTTAAATGCTGTGGCTCTGCTACTCCGGGTTTATGTACGAGGCGAGATTGGGGTCTTTGAGGAGCGTCTAAAGACCCTTGCATATTGTCTGACAGATCAGGGCTGTTGGTATTTAGAATGGCACCTTGATGTGCTGATAGCCTGGGCTTTGGCTGCAACCGGGAAGTTTGCTGAAGGTGAAGATCTTATCCGGGGCTTAAAATCCAGAATTTCTAAGATGACGAAGAAAAAGAAGCAAGCAATGCAGAGAGGCATGCTGCTAGCTGAAGCCTTGTTCATGTATGGTAAAGGCAACTATGAAGAATCATTGAAACTACTCGACCAAGATTTTGATGCCAACAACTGCAAGATAATAGGAGCCTCGGACGAGCAAGTTGACGTATTCAACGAAGTTTGGTATGTCATGATGTTGCAGACCGGTCAAGCTACAAAGGCCGTTGAAGTGATCAAGGAGCGGATGAAGAAAAGGGAAGGAGCTCCGTTCGTGTGGCGCTTGCTGGAAAGGGGTTATTCGATGCTTGGGAGGAGGTTGGAAGCTACTGCCGCGACAGAGAAGGCCAACAGTTTGGAGTCCATGTATTTCAAATAACTGTTGGATTGGGAATTTACGA

>AT1G27520
AAAAAAAAAAAAAAGCATGAACAAGATTTCCATGACACGCAGATTCCCGTAAGGTTCTCTGTCCAGTACTTCTGATAGACAATCTCGTAACCTAGGAAGAAGGTTGGACTGCAAGTATCATTATACAAACCCAAAATTCAGTAAGAAAAAATTATATTAAATTACACAATTTTGTGAGGCATCTATCCTTTCTCCCTCTGCTATCTTATTGAGCCGTTTTCTTTTTCTTCTTGGTAAACTGGAACTGTCGGCATCTATATCCTTGAAAGCAGGAACCTCAGAAACTATCGCCCTCCCCCAGGCACCCACGCACACTTTTAACTCTATTTCAGGGAATCATACGAACAACCATAGGCCACAGTATCCAGCCATACTGCATGATCTTCGCCTGCAAGTGGTTGCATCCACTCCACAATCCTCATCGGCCAAACACCTGTGGTCGTCACGAACATCACGGACGTGGCAAGCACTCTCAGCTCCTTCCCCGCTGTGCTCAAAATTCAAAGTAGTTGCTGGACAGACTTGTAAAGACATTGCGCTCACTCTTCCTGCTTGCTGTCGAGTCTTGACAAAGGTCCAGTTGCTGGGAATGTAAGCCCGTGGAAGCCTCTCATGCCAAGCACTCACCACTGGAAGAGGATGACCCTCTGTCGTGAAAATATAATTCTGATCAATCAAAAATGAATCATCGAAGAGGAGATATAGATACTTGCACGTTTCAGCAAGGAAGAAACTGTGCTGATGATCTTCTAATTCCATGGTGGTCACATCTCTAATGCTTGCAAATCCGCCCTCGACTCTGGTGTATAAATTAAGAGAATCCACAATAGACTCACCCACTTCTAGAAACCATGGATCTTTGGTTGCATGATAAAGATAAAATGTAGATTCTGCCAATTCAGGACGTAAAGGGTAATATTTTTCTGTAGGATGCAACATCTGATGATCCAGTAAATACCTTTCTGGCAATACTCCATAACGTTTCCATACAGAGAAGAACTCGTGATGTGATGAATTAGCAGCTGTAACATCCCCTATAAGTACCTGTAGACCCGGCCAAAATGCTTGAAGGCTTGTTAGTTGCCAATAAGTTGCTCGGCCTGTTCTCATATCAGCTTCATGGTACCATGAGCCATGCCGAAAATATTTCTGCACAGCAAGATAAGCAGACTGAAACATTCTCCAATACTCATCGCTTCCAAATAGAATGTGGGCTTTTATAAGATATTCATAGAATGAATCAACCCCGGCTCCAATCCCAGATGAGTATTCTATCCAATCTCCAGTTTCTACATCTAAAGTGGTTCCCAAAAGATTTAAGGAACTCCGCAAGCTCCATAACTTACGAAGAGCACGCAGAGCTGCAGATTCAAACCTGGGGTCACCAGTTAGCCGGGACAATGCTCCCATCTCAAGAATCAGTGAACCACAGCCCGATGTGCTAGTTTCAGTTGTCTCATTCTCTATCACCCCGTACTTCAAGTTAATCCATGCATATGGCAACCCTGTGGGGGTATCAAAAGCAGGTAACAAACGCCGGCCCAAATCTTCAGCCAGAACAAGAAGCTGATTCTTGTAATTTCCATGAACCAACCTCAAAAAGATTTATCCTTGCATCGACATCAAATGTCAAATTTTCAGAAAGCCAAAGAACTGCTCTTTCAAACTCTGTGTTGTTCTTCATGATAACAAGGCTGGACAATGATTCTATAAGTGAAAGGGCAGATCCATTGTACTCTTGTGGCAGATGTTCAAGCTTCAAATTTCCAAGCTCGACAAGAGAGTCAGTGTATGTCTTGGAGAGAGGCTTTAGTTCATCGTGCGGAAAAGCATATCTCATATAATTGTCATAAGCATGGTAAAACATCTTGCGAACTTTGTCGCTCAAGCGTTTCTTCTTTGCTGCCCAGTGCGGATCGAGCTCCGACATAGATTCGTAGAATATGGACGGAGAGATTACGAGAAAAATAAGGAACAACGTCCCAGAATTGCGATGAAACATGTCTGGGACAGAAAACCAGAGAGAAGGAGGAGTCTAGATCTGGTGGGTGTGGGCACAGCGAGACTGATCTCAGGAGATAGGATCGGAGTCCGTGCAAATGTACAGCTAAAACCTTCCGATAGAGAAGTAGAGAACCAAAATC

>AT1G28140
GCGACGCGAAAGAAACCTACCCCGAATCCTAATCCTGGCCAGATTGTTGTAGCCCGATTTTCTCAATTAATGCTCTCTTTTGCTCCTCCGGAAGAGACTGGAACACGAAAACAGATTTGTCTCCGATATCATCCTTAATGGGTTGAGTGAATTTCCTTCCAGCAAAAATTACAAAAAGTGCCATCCACAAGCCTAATAGAGTTGTTTTTGCTCCATCATCCATCAGACCACTCAGATGCCCGAGGAGAAGTGATGGAATGACAAACGTCAAGATGCCGGCCTCCAATTTCCCATAACAGAGGCCTTCTTTAAAGACGAGTCCAGTCAGTGCTGCAAACAGTGGACCAACAAACCAAACAGCTATGGGGTTCTCCAGGACATATTGTATTAAGTTCTCACCGGCTGGCTGCGCAAGGCAAACATACGTCGCCAAGGATCCTAAAACACCAAGAGCCCATAATGCTTGAAGAGTGCGCTTAATCTCGGTCACATAGATATGAATCAGCAACAATGATAAACCTAATCCGCTAGCTCCAAGGGCATAAAACAAATCGGAATTTTGCTTGATTAGATCACTTAGTGAAGAGTTGTCAGGAAGAAAAGCCGTCGAAGCAGCAACAACAAACGATACAGCAGCTGTCACTAGCCCTGATCTGTACAAAATCACCTCTCGGATGTCAACAGAATCGACGGACCACGGACCATAGACTCCTTGGTATACCTCGGAGGGAGAACTGTCTCCGGCGGCCTGGCACTTTATACACCCATTTCTACTCGGAGACCTAGTCGACGGCCATGACCGGTTATGTGCGATTGATAGGCGTGAGCTGAGAATTGATATTTGTGGTGGCGAGGTTGTAAACTGGACCGCAGCAGAAGATAAAGAAGGTGTAGAAGAGAGCTTGGATTTGGCGGGGATGAAGGACAAGGACAGAGCTCGCGCGGGCATAGCCATTTGCGTAGAGCGGTAAGCTGATTGATTTTTGTTTATATCCTTTTCCTTCACATACTAAAAAGAGTACT

>AT1G30300
GAAGTATTATTAACTGTACTAGATCAAAGAAAAAGTTAAAAGACATCATTTTATACTAGTGAAATCATAAGTATAAAATGAGTACAACATGTAGCCTCTGAGCTAAGAAGGCACAGAAAACCTGCTTGTTTTATCTATTTTCTGTGCAAAACAGCCTTTCATCTTCTACTTCTCTATGCTTGTTTCAACTTTCTTCACATCTCATTTGTAGATATCAAAGATGGATGGGTTTGAGAAAACAGCAGCATTCCGTATACAAATTCGCGCTATCGAACCGCATTTATCTGTGTATCGCAGTCAAGTTTCGTTATAGATTTACCTCACTACAGTTCCATAGGGATTTTCAACCCATCATGTGCAAGCTGAACAGGAATCCCTTCCCTGGCTGACCATTCCTTGAGAAATTCGTTGTCCTTGTGGTGATCAAACTCGTGAGTCATCCCAATTAATAGAGCTCTCTTAGGGCACAATCTCTTCACAGCCTCCAGAGTCTGGGGGAAGCAGAAGTGGGTGTTATGTGAGCTCTTCTTGTACAATGTGTCCAAGATCAGGAGATCCATCTGCTGACCATTGTTTTTTGAAATGTACTCTTCTGTAGCTGGAAGAATGCGAGAAACATCAGATATGTAAGCTACTTTAGATTTTTTCCCAAAACGGAAACCTAAGGAAATATAATCTTCACCGTGCATCACAGGCAAAGGAATAAGCTCAAGTCCTGATGCGACGAACGGCTTCTTACAGTCATTCTCGATTGGCACCCACTCAAGTTGTGAAACCCGTCTCACTTCCTGGCCTTCCTTGAGCTTTTTTTGGACCAAGTAGGGGAATTTCACTGTAACACTATCCAATGCCTCTTGAGTGAGGTAAATTGGAGTTGGGGGGATATCATTTGTGGGGCTAAATGGTTGGACAGCGCGAATATCATCCAGACCAAGAACTGCATCAGCATGTTCATGGGTCAAAACAAACGAATCCACCCGAGGTATCTTGTGCAGTGTAAACCACCGCAGCACTTGTTCTCTGAATGTCTTTCCAACGTCAATCAATACATAACTATGCTCACCTTCACCTCGATAAAAATCAATCAGAAGGGATGTATTGCACCTGTAATTAGGGTTTCGATCAGGAGGGAGGGACAAGGACTGGAAGCAAACAGAGCAAGGAGGATCGGAAGGCTGGATCAAGCACATAGCGTTCGGGACGGCGCTGGAACAGCCCGTTCCTAGGAAAATCAGAGCCGATTTCGGATCTGCATTGCCGTTCTCGGCGACATTCCGGCGTACTTCCATCGTTCACTTGCAAACGGATTCAGAGAGAGAGAGGGAAAAGTTTCTGCGTTT

>AT1G30360
GACCGAACAGCCTATCCAGCCGATCCTCTTATTTAAGAGGGAACTAACTTGAGGTATAAAACCCATCAATCGGGGACGGGAGAATTGTAGACCATGGAATTTGATTACAAATTAACATCAAGTTCATCATATCCCTAACCAGCACACTCAAACTAGACTTTTTACAGGAAAGGCTCCACTCAATAAACACCTTGTGATGTCTGTTGTTACTCACATCCATCCTGAGGTAATCGAAACAAAATATAACAGCACAGCACAACCCTAAATGACCAAACAGAGATAAATAATATACCCCCCAAAAAAGAAGAAATTATCAAACAACCCCCCACTCCTAGAAAATTCACAAATGTGCTGCGGCTGATCAAGCAAGAGTTGTGAATAGGGACAAAGCACCATGAACCTGCTCCTCTTCGTCTAACTTGTCTGCGACCAGACTTGAAACAACGTAAGATCTGAAGACTGCATCCACGTCTAATGGCTCCTTGAGTTCGTGGCAAGCAACTTCAAGAGCCGTGAACTGGAAGAACCGGTAGAATTTGTTGCTACAAACCAACCCAAACACTAGCGATGTCAAAGGAAGAAATATCAACAGCACCGTATATGGGAACCGCATCACTCCTCCCAAGAAACCAAACATTAGAACTTGGAACAGAATTAGAGATGCCAAGACCCGGTTAAATATGTGCGGCCAAATCCTTCCGTAACTCTCATAAGAAGGAACGTACACTTTGAGTGCCTGATTCCTGAGGACGAGCCAACCAAGGCCGAAGTAGAGCACGCCAAATGGAATAATAATGGGAGCTATGGTACAGTAGCACAAGACAATTGTCACAACCAGCATATCATTTGGTATTCTAGTGGAGTATCCAAGATCCCCCGGGGTCCAAGCTTCTTTTAACTCAGCTTCGGTTTTGCAAAGATACTTCTTTTTCAAACGAAAAACGATCAAAGGAACTATCCGCGACAGTTCCAGTCCATAGCCCACAAAGAACTTCAAGGCCACAAAGGTCAGAAAGAAAGTGGCATTGGCAGGAAGACTTCTTGCTAATATTGGGACAACAGAGTTAGGATTCTTCTCAATATCCTTGAATGAATCGAACAGTGTTCCACCAATTGTAACTCCAAGAAAAACATTCAACACCGTGAAGTAATAGTATTTTCCAGAGGCAGCCCTAAATGCATGACTCTTGGAAGGTAAGCCCTCAGCCTTGGATAGGAAAAGAAGGAACTTTGGCAACAAAGCCAGGAACACGATGAGAGCAATCTGAGGTAAATAAGCCTCCAGGACTGTCTTTATCGCCGCAATATTCACTACAGGCTTCAGAAACGGGAGAAGCTTCTCTAAATTCTTCAGTGTCGTAAAAGCGGAGATTAATCCAATGGGAATCGTGTAAAATAAGATTGTGAGAGCAACAATCACGTATACGACCATTGACCTTATCTGTCTTTCATAAAACCTTCTATGCAGATTAGACCATATGACTTGGCGGGGCTCAGGAGCATCCACGACCGTCCAGTGGTCAACTTTTCGGTCATGTAGACTTTGAGAAGCAGCAGCAGCTGTTAGCCTGCTTGTGAAGAATACTATTGCTGCAGGTTGCTGTTTGTCTCTCAGAGTGACCTTTTGTTCGGCTTCCAGAAGTGGGATCAATTCATTTATCTTCTCATTGCAGTGCTCAATGGTATCCACTTTTTTACCGAGCAGACCTAGAAAACCAAGCTTGTTTGTGGGCCTAACACCTTCTGGTTTGCCTGTTTTCTTAGACTCTTCATATACAGCTTCAGCATGTGCCAACTTCTTTTTGTAACCTTCCAACTCAGTTGAAATCTTATTTACCTGTTTGTTGTCAGTAACCACCAGTGATCGGTAAAATGTGTCTGGATAGATTGTTTTAAAATATGAATCAACCTGTTGCTTTCTTGTTTGACCTTCAGGTGGAGTAGGTATGTCTCTAACAAGAACAGCAAATTGTTCAGCTTTCACATCAGAAGACGATAAGGCGGTGGCTCTAAGACTAGAGATGTGATTGTATGCTTTCCACAGAAGGTAATAGGAAACAAAAGAAACCCAGTAAGTGGCTCCCAGGTAGAACCATAGCCTCCGACTCCCTTTTTCAATTTGTCCAATTGCAAGTTTGTCCAAATCATTGAAAGCTCCCTTGCTCGTTGCGTTTCCAACCTTTGAAGCTTTGCTGGTGGCAGCTACTGGCAAAAGGACTGGTAGCAGAACAATCCCGGATAAAACCAAGATTCCAAACACGGTGGTGAGGAAGACGAAGTAGACGGCAGTGTCGACGCCGGAGATGTTGATAACGTCTTGCTCAGTGGAAGAGAGTGCCTCCCGGATCCAGGTGAAAGGGTTCCGGCTTTTGGAGCCAGTCTCGAGCGGATCCAAGCCCCTGAGGATACGGTTAGGGTAGTAGACTTCTTTGTTGGCCGGATTTCTCGAAAGCCATGTGAAGAGGAACATCAGAACCAGGAAAATGAGGAAGGACGTCCCCAGAGAAGTGAGGAACGAACTGAAATCCATCTTTTCCGGTCACTTTTCTTTTCCCCTTCCAGATCTCCCCAAAAACCAGAGCAGCAATTTGTGAGAGAGGAGGAAGAAGATGAAAAGCCGAAACCAGGAAAGGAAAGGCAAAATAGCCGTTAAATGTAGCAGCAACGGCTGAGATATAGTAGGTGAAGAAGGTGGGTAATTAATGGAGAAGAAGAAGAAGAAGAGAAACGAGTGGTTTATGTGATGCAAAAGTTGCTGTAAGCATGTCTTGCCATAAAAATATCTTCTACTGGTAGCATCCACCAACAGAAGCAGAGAAATTGATTAGCTGTGTGTTACGCTTTCAG

>AT1G31780
TGACACTTAGGTTGGTACATACATCATCATTTTCGTTCACAAAAAACTATAAAATCATAAACATTTTTCATACTAATACATAAACAACAAAAATCCTTTCATATCACGGGATAGTAATTCGTATAAAGCAGAAAGTTCATGAAGTCGGGAAGGAAACGAGGTAAGACGATGGATCGGTAATTTTCAAATTCCTAAAATGGTTCTTATCTGATTAGGAGGGTGCCTCGCCAACGACTTAGGATCCGGGTACTGATTCTTCGGATCCAATATTGCGTTGTAAATAATTTCATAAGCTTCAGCCAGCGATCTAGCCAGTTGGATACTCGCGTCAGATCGCAACTTCGGTGCCTGCATCTGCTCAAACTCAGGTAGAGAACTATCGCTTCCTAAAACAAGTCCGAAGAAAGCTTTAAGAGACTCCGAAAGNNNNNNNNNNNNNNNNNNNNNNNNNNNNNNNNNNNNNNNNNNNNNNNNNNNNNNNNNNNNNNNNNGACATCTTATTCAACAAACTACATCTTCTTAGAAGCGAACCGACTTCTTTCTCGACGAGAACCCTAACGTGGTTATCTATCATTGTTCCGAGCTTTTTCATGTACCCGGTTGCAACTTCGTGTCTAAGTAATGGCTGTTGGATTGCGCACAAGCAGTTGATTAGGAATATCTTGGCAGGTGTTTCACTAGTCTGAGATGCAGACATAGAGCTGCTATTTGTCAGAATCGCATCCACAGACGATCTTTTAAATTCTCCCGAGTCAGTACTTGTTCTATTTCTTCTGGAGGAATGTATAGAGCCTTTGGATTTGTGTGCCTCTGCAGCTTGTTCGCACATCTGGATAATAGGATCTAACAGTGCGGATAATACTGGTTCAAAGTCGGGATTGTTTCCTGATGCGGTAACCATCATGCTGTCATGGGTCTCAATTATTTCGAGCAACACTGAAACTCCTTCCCTCACTGCAGGTGGTGGAGAAAGATCAACTGGAACAAGAGGAGGATACCGCAAAAGCTTCTCTCCTCGAGTTTTCAGAATGTCAAAAAATGTTTTCTGAGCAGCGTCCCTCAGTGCCCAAAGGGTATTACACAGAGCAGTCTCCCTCCCCAATAAATCTGATACAGTGCAGCTGTAGAACTCGAGGGTATTACTAAGTTTGTACGAGACCATAATACTAGGTTGTGACTGCAAAACTTGCTCAACTCTAACTTTAAACGGCCGGCAAACTCCTTCAAAGATCCTGTCTAGGACAAAAGTCAGGTCTGTTTCTACCTTTCCTAAACCATTCTCGAGATCTTTCGAAAACCGTCGTGCAGTGGGGCCCGTATCAACTATAGCATCAGGATCCAGCAACACAAGGACAAGCTCTCTTTCAGATGCCAAGGCCTGATGTAGCCACCCTAGCATGTCGCCCACGTAACGGAGAGGATCATGAGCATGTACTTCAATTGGTCTGGGGTGTCCACCAGATCCTCCACGGGTAAGAGCGCTTATAAATCTTCTAAATAGCGCATTATGTCTCATATTTGCTACCTCTTCTGCGCAATACTTGAAAAGGACTGGTCTTTCTTTGAGGCAGCGAACAGCTGTCCTCAAAAGTTCACTAACTTCTGGATTATCAGTGTCCCCTAGTGCTCTACACTCCGCCTGGACCCATCTGCATAAGCGCTCATAGGCTCCTTCTTGGTACACAGCCATCATATCCATGAGCTCCAAACCTGCACGCTGATGATGTGTTCGCAGCAACACTTTGCAGTTTGCATGAATTTCTTGGACATGAGAAAGTGCTTTAAAAAAGTTTTCGTTTAGGTCTTCTTCACGTAAAGCATTTATCTCTTCATTAGAAAGCTGGTAATCACGAAGGAAGCACGAGGCAATCTCCTGTCTTTGTGAAGTAATTTCAAGTTCCCGTTTGAGCCTTTCCGTTGTACTGATTATGTCGCCAGTAGTCGCATTACAACTGTTCAAAGCCTTTCCAATCTTGTCACAGCATTCAGCCAAAGCATTAACCTCCTCCTCAACCTGATCCAAGGCCTGTTGGGCGGCATCGGAGGCGAGGAGGAACTCATTGTTGATGGAGAGAGAGCGCTTCTCGATGGTGGATCGGAGGTTGCGTCGTGCGTGACTGTTGTTTTCGGTGTAGAAGGTGGAGAGAGTATTGAGCGACGCGAGTAGATCCGGCGTATCCGTCCGTGTCTCCAGCACCTTCTTCAGCTTCCTCGACAGTCCCGGCGCAAGTGCCGTCGCCGTCCCCATTATCCGATTCCGTAGTAATTTCTCCGGAGAGTAAAGTCACAGAATCCAGGTGATTTCTAGTCTTTCCGCATAATCTTCTCCTTTGATCCGATACAGAGATTACAGATCTCTCTCTCTCCCTCTCTCAAACGATCG

>AT1G31800
TTATATTGAGATTGTTCCCTTGATTAATGATTTTTGGTCGTTGTCTCTCCCGTCACAATTGAAATATTTGGCTGCAAGGCCTATGAGAGTAGCTGGACTAGACAACTAATATCTTTTCGCTACAAATATCTCGCATCGTAAACATACTCTGAAAAGCTGCGTGGCCTGAAATTCAGGCAAAGATATGGTAATTAGGGATGAGCAGGAGAGGCCACTTCTTCGCCTTTCTGATCAACTACTGGATCCGTTTGGGAAAGGCTCGTAGAATCTACTTTCAACAGCGGCATTTCCAGCGTAGGGACTACTGGAGGTTTCATCCTTCGCGTAACTGTCATCTTCAGCCCCGCCGTTGTGTGGATGGTTGCTCCGGTAGTCATTTCCACAGGGGGTGCTCCAAGTGCCATTTGAAAATTGAATCGCCGAACCAGCATAGCCACAGCGACTACAGTCTCAAATGTTGCAAACATATCCCCAACACATTTCCGTGGTCCTCCACCAAAGGGCAAGTAACTGAAATTTTGGTTCGTCTCATTTGGATTAGGTCCATCTAGAGGCCATCTTTCAGGATTGAACTTGTCTGCATCTTCCCAATGAGTTGGACTTCGATGCAAGTTCCAAATAGAGATAAAAATATCTTCACCTCTTTTTATTGGGTATTTGCCAAGAGTGTCATGCTCAAGAGAACGACGAATTAAGACAGGAGGCTGCGGATAGAGCCTCAAGGATTCATTGATTACTCGTGTCGTGTACTTAAGTTTTTTCATGTCTTCAATGGTTGGAAACCGGTCTCCAAGAACCGAGTCAACCTCATTTTGAAGCTTGGACACAACACTAGGTTCCTTTGAAAGAAGATAGAAAGTCCAAGTTAGCACTGCAGCAGATGTTTCATGTCCTGCTATAAGCATTGTCATCAAATCATCACGAAGTTGCTTGCTAGAAACATCGTCTCCTGATGCCAACAGAAAGTGGAGAATACTAGGGTCTTGTTCATTCATGTATTCCTCGTGAAACTGTAGCTCTTCTTCTTCTACCATCCTCTTACATATAGCAATCAGACCGTCAAGAGTTTCATTGATGAGCTTGAGCGCTGCAGTGACCTTTTTTTGCTTTGGTGATATGTCTTTCCATATGGGAATCTCCCAAAAGGGAATTGGTGCAACACTTCGATCTTCTGCTTCTCGCAAGACGGTGTATACAGCCTCCACTATCCCAGTATCATTTGTTAAAGAATCAAAATCATAATTAAATAGTGCTTTCCCGATAATATCCAACGTTAAGCGGGAGAAAAGTGACTCCATCTCTACGTCTTCTCCATCAGATGCAGCATCATCCAGCTTTTTGCACAGCCTATCTGTAGCTTGTCCAAATAAATTAATCATTGCCGCTACATACTTCTGATGCAATGCTGGGACAATAGCTCGCCGTCTAACACGCCAAATGTCCCCATCAGCCGGGATAAGCCCCTTTCCCATCACAAATTCTAGAATTTCTGCCAGAATACCCTTTGAATAACCCTTCGAGTTGTCCCTTAATATATGCTTAGCAATGGAAGGGTCAGAAACTATCAAAAAGGACTTGGGCCCAAAAGTCAACCTGAATATTCCACCATAAGTGAGGTAAAGCTCATACAGGGGGATAAAGAAAGCCTCACTTCGAATGGCACTAATCGCTCCCTTTGCTTCAGGAATCTTTGGATAATTTTCGCGTGCATCCATCCATTTGAGTAGAGAGTCAAGTATAACACTAGGAACTTCCAACTTTGACAAACCATTCTTTAAAAGGGACACAAATCCAGACCGCCCCACTGTAAATTCTCCAGAAGCGATGCGAGCCGACAACTCGGCCCGACGCTTCTCTTCTAGTCGCCGCTCAACGCTCTTAACTCCGTCTTCAATCGAACCAGGCTCTCTCCCATTTGAAGACGAAGAAGAGCAGCTAATCACCAAGCGTCGGGAACCTCCAATTGTGAGTCTGAATTTTTGTCTTCTAGTGTGAAGATTAGATTGGAGCGATGATGAGTGGATTTGAAAGAGAGGAAAAGTGGCAGCCATTTGCTGAGAGGCTGCACAGATTCGGAATTACGTTACCGCCAAGGATTGGATGGATTTGAAGAGAGAGAGAGAGAGTGCGTACCTGCCGACTGCAGCAGATATGAAAA

>AT1G34630
TCCTTTGAGAAATCAGTAGCCCTTCAAGAGATGATAGGAAGTAACTAACATAGTCCACTTCCTCATAAATGATAAATATTAGGAAAACAGTCTAATTGAAAAAAATCGGTGTTGACTATATCCTATCTACTTTCTGCAAACAACAACAGCTTAAATAAGTATAGACCCTTCATTACCTCAATCCAGGAAAACAAGATGAAAAAGGACCCTTCGTCCACTACTCGGGCTTCATGCCATCAGATCTGCGGTACACATGCTTCTACTCGATTCACTTGGAGAAGAGTGGCAAAATTGAAAACCTTCCTAGAGACCCCAATACTTGTTCAACTTTTCTTTCTTGGTGTCTCAGAAGGAGGTAGAGGGATGCCAAAAACCCAATCAAGAACATTCAGGTATTTGGATCGGAAGACATCTCTCTCCATTGCGTAACAGTGCATGATAATTGCAGTCGAAATGCTGAAAACTACTACATCAGCTCTCTTCAGTCTCTTCGATGGAGGTAAATATCCTGAATCAGCCATGCATGTGAAGAAGCTCTCAATAGCTCGAGCCAAGCAGTATAGTGAAATCTCAATCCTCCTACTTTTCTTCTCAATAGCCAAAGCCAGGCCCGTCGGGAACGTTCCAATTGCCAACATAGGAATGTTACATCTCTTAAATAGCCTGAAGAGTGTGCATGTCCATATCCAGGCAGAGGAGCAATAGACGGACAAAAATAGGCTTGATCTAGCCGTGCCAAGAAGACCTTTCCACAAAATCATGTTAGGCCTTTTCAAGAGTCCTTGACGGTGAACTATCAGTGCAGGGATCAAATAAACTGGAAGATAAACTGGTAAAGCTCTTTTGTAGGCTTGCAAAAGGAATGAAACAAAATGTGCACCACATGGTTGATTTCCATGTATAACCGAGCAAGGAACTTTCATTTGTGGATCCAGTTTAATTTCGACACCTGTGGCCTTGTAATACTTTTCTATTGCCTTCAAATTAGTAAAAGGCATGCCACATGCTATCTCTTTCACAGCTTGCAGGATCATGGGATCCTTTCCACCATGTTTGTTGAGAAAGGACTTGTATGATGGAGGCAAACTCTCTGGCTTCAATATATAAGCAGACAAAATCTGTGAAGAGGAGAGACACATGAGAAAAATATCTCCATGAGCCCAAGTAAGAGGTTTGCAGATGCGCCCGAAGCGTTTGCTTTTTATTCCACAACGTGAGGCCAAGACAGCCGCACGCATAAGGATGTATATGGCTAAACTTGTATGCTGTGTGTTCAATCCAGTCAGAAGCATTGAAGGCCCAGCGATGGCACCCGCCAACAAAGCCCTCCATTTTGCCGTCCTGCGCTGTCCTCCCAAAGTAGCTATAATCTCGTCCACTGAAACAAATGTACCGGCAAAGCTTCCAAGGAATAAACCGTATCTGAGAGTTTCTTTCAGTGCCAAAATTACATCTTCACTAATCGGAGCCATTTCATTCTTCCTGGAAGAGTTCGATACTCGTCTGCGTCTCAATCGAGAAAGGACGGCGAACAGAGCGAGGCCACCTTTAAGACCAGCTCCAATGGTGAAACCTTTAAGCGAGGCATTTAGGATCCTCCATTTTTTATCGTAGTCCTTCAATTGAACAGAGTCCAAGCTGAGCAAAGACAGGGAAGATGATGAAGAAGGGAGATCTGATCGTCTGCAGTGCGAACAGCTCTTATCGTCCAATTTGCCTCGACAGTTTCCGAGATCACCTCCATTCTCGCCCGATAAGCAGGTGCATGGGCCGCCGCCGACGAATACTCTGTCGCCGGACGAAGACATGAGAGCCGGAGGTTAGGGTTTCATGAGGCGGAAGACTGATGGAAATCCTTCGTTGCAGAAAAACTTGGTGGGAAGATTTTGAAAGCGATGAGAGGAGTGACACAGGGTATT

>AT1G43580
GGGGTTAATATGATACTGAATCATAGTTCAAGGTGTTGCTGTAATCATCATGAAACATGTTTGAAGTATCTTTCCCGCTTCAATGAGTGGGAAGATATAATCGGAGGTTCATATTCAAGTGAAGACAACATTGAGACACTACAACACTATCTTAACCGTGGTGCTAAGTCGTGGCAGGAAAATCCCAAAAACCATAGAGAAAATTCACCCATCGCTGGTCCATGTGAAGGCCAGAAGAACAATGGTAAGGGTGCAGAAAATGGTGGCACCAGAAAACAACCACATAGCCCTACTCTTGATATTCTGGTTCTCTTTACTGCCCAAGTCAACCTCTTTCAAGAGCTCTCTCACCTGATCCATGTCAGAATCTTTTGAAGCCTGGATTAGTCTGCTTTGAATTTTCTCAAGCTTATCTAGCCTTCTCTCCCTGGATGTATTCTTGGTTGGCCAAATAAAACCTGTCATCTTCCATAGGAGAATGCCCACATAGATTGCCACGATACAGTCTACACTATAATGGTGACGTTCACGTACTTCTCTCTGGGCACTGTGCGCTACCAGTAGCCATATAAGAGCTGAGCTAAAACCTCCATAAGCTTCCGTCCAGGCCATAGCAGTAAGTACTGCAACAAGCATATGGCCACTGTATAGGAGGTCATTGCAGCCACCTCCAGCCTTTTTTAGGAGATTGTACCATGAAGCTCCTTCGGAAGCAGTGGGTCGAAGGAAATCAATTAGGAAGCTCATTGATCCCCAGTCTGGACGGGGATCATCAATGTATTCCCCAACTTTATCATAAGCTATATCCAGATGAATAAGCTGGCGTATAGCTGCGGCATCTGAAGCATAAGGGACATAATATTTCTGAGCCCATCGATGAGGGTATGCAGGGACTCTGAATCGAGCTGATGCACACCAAGGCCGAGCTGATGGCAGAATTGTAGACACAAAAGTTACGGCCCGAAGTAGGCGCCCAATAGCCATGGTGAACATGTACCTTGCAGCCAGTCCAAGACCAGGAGCTTTTACAGAGTCGAATAGTACAGAAAATGCCAGCATTATAAACAACATCAGGAAATGGTGTAGTCCAATAATACGGGCTCTCAACATCTCAACCATTGTAGGAGGAAGTTTCTCATTCAATGCCAGCAGCAACCACTGCCCAGTGTCCGGAAGAGGAGGAGTATTACCGTGCCAATCGAGGCCGAGGACGGCTGTGACAAAGCGGACGGAGAGAGCTTCGAAGAGGAGAGTGGAGAGCATGAAGAGCATGGCAGCGACGAAGGGGAGGGCGGAGCGGAGCTCGGCAGACCAGTGCTTGTAGAAGGGGACCCGAGAGACGGCAACGAGGGCGAGCACGATCCAGAGCGCCGGCTGGAGCCGCTCGTGCCATGTCGGGGACAGGTGGCGCAGGTAGTCCACGCCAACGTACGCCATGGCGGCAAAGCCCAGACCGCCGCTGCGTAGGGTCTTGAAGATCGCCGCTGGCCATGGCGACGGTGGCGGTGATCGGCTCATTTGGTTTTGCGGCGTCGTGCTCCCAATTTCCAGCTACAGTCTGTACTTGGAGGAGTTGATTTACACGACAAGAAGAGATTAATATGGAAAATTTAGTTCTCAC

>AT1G50940
TTTTCCTTATTATAGATAGCTTAATATTGTAACTAACATACAATGCAATCCCTCAACAGAAGATACATGTGGTTATTAAAGATGGTGATCTTATTTGTCCAAGTTGAACCGCGGGCACGGAGCTTCTATATCAAGAAAAATCTCAGCTTGGACGCAACCTCCGCCTAAGAAGGTGGGGTAGAACGTATTACTGGATCCACCCCGAACATTTGATGCAAATCCATCACAGATCTGTTTTCTTGTCAGGTATCTTCTCAAGCAACTCTGGAATCACCTCAAAGAGATCACCTACAAGTCCATAATCCGCAACCTGGAATAATGGCGCATCGGCATCTTTGTTCACAGCAACAATAACCTTTGAATCCCTCATGCCTGCTAAGTGCTGAATGGCTCCAGAAACGCCGAAAGCCAAATACAGTTCTGGCGCGACAATTTTCCCAGTTTGGCCAACCTGAAGATCGTTAGGAACGAATCCTGCATCAACAGCTGCACGAGTGGCCCCCACTGCTGCACCGAGTTTCTCCGCAAGCTTCTCTAACATTTGAAAATTCTCGGCACTTTTCAACGCCCGGCCCCCAGTGACAACAATGCGCGCGCTTCCAAGATCTGGGCGATCCGTGTTCTGAGATGTAAGCTTTATATATCTAGATTTTCCAATTAGATCTTCACCGAAGGTTGAGAGGTCAACCTGAGAAATAGGTGCAGCATCGGATCTTGGATTATCTGAGATTGGAGCGACTTGAAAAGAAGTTGATCGAATTGTCAACATACAAGGGTTGGAACCAGTATATCGAAGAGTACAAAGTGCATTCCCAGCATAAATTGGCCTGACATATTGATGTGGTCCAGAAATTGCAATGACATCAGTTACTGGAGAAACATCCAGAAGTGCAGCAGCTCGTGGTAGAATGTTTTTCCCAAAGGAACTTGATGCAGCAATTATGTGTGAGTAGGCGCCTTTCTCCTGGACTAATTGGACCAATCTTGCCCATGGTTCTGCCAGAGGATGTTTAAGGTGATCTGAATCAGCCGTAAGCACCTGAGAAATGGAAGGGTGACATGATGCAGCATGTACAGCAGCTTCATGAAGAGAAGGGCCTGATCCAGCAAGTAATACAGAAACCGAAGTGTCATCGCCTAATGATTTAGCAGCCTCCACCGCACTGACAGATGGACCCTTGATGCGACCACCTTCATGCTCAGCTAAAACTAAAGTACTGAGGAATCTGTGATTCCTGATGGAAAGGTGTCTAATTGCGTTATGTTTGAAAGCTCTGCGCAAGACCCGAGTCGCCATATATCGATTGAAGATGAACAGCACTTCCGTGTACGAATTTGTATGCCAGATTCTGTCACTACTCCCTC

>AT1G51940
CTTCCCCTGAGAGCAAAAAATGCTCTGTTCGCAGTCCCCTTGTTCCTTCTTTCTTCTATCCTCGAACCCCTCTCCTCAACTTCATCTTCGTCCTCCACCTTCTCCTAAATATTGTAATTCCGTTATTTCTCTATTTTATTTCCACCAAATCTACCTCCCTCTTCCCGAGTTTCCCGCAGATTTAGCTGAAGTGCCTACACAGATTTAACTATATTCTTCTGAATTTAGCAAAGATTTGATTGTGCCACGATGATTCTGTTGAGAAAATCTCTCTGGATTCTACTGTTCTCTCTACTTCAATTGCTCTCACTCTGTTCTTCGTACCCTACTCCCTTGAACTGTACGGACACCACTCGTCTGTGCACGTCGTTCTTGGCCGTCAAGACAAGCGCTAATAAAACCCTGGCGGTGATTCAGAGCATGTTCGATGTCTTACCGGAGGACGTTACCGTCGAAGGCAACGGCCGGGACTACGTATTCGTCCGGAAGAACTGTTCCTGTACGCCGGCTAGTAAGAGTTACTTGACGAACACTACGTACACCGTGAGGAGAAGTGGCGGATCCGTGCACGATATGGTGATCGAGGCCTACGATGGGCTGGCCTTCTTGCCCAACTCCACGCGCCCGGCGCGAGCCGGCGCAGTCGTCTCGCTGCAGTTGTTTTGCGGGTGCTCGAGCGGGTTGTGGAATTACTTGATGAGTTATGTGATGCAAGATGGGGACAGCGTTGAGTCCTTGGCGAGCAGGTTTGGGGTTAGTATGGACAGTATTGAGTCTGTGAACGGGATAGCCAATCCCGATAATGTCTCTGTAGGTGCATTGTACTATATACCGCTCGATTCAGTTCCTGGCGAGCCGTACCCTACAGTGATTGATCTCCCTCCCGCTCCTGTTCCAGCACCATCTGTGGACAGCGTTGCAGATGCTCGGGTGAATCATAAGAGGCATTTGCAGTATGGGTGGATCGTAGGAAGCTTGGGGGTTGGTTTGGTTTTGGTCATCCTAGTTGTACTTATATTTGTTTCCTTGAGGTCATCAAACTGCTTTAATAAAGCTCAAGGAGGTCATGAGAAAGACCTAAATGAGAAAGTTTCTCATCGATTCCATATTCTTCGAAACACAAGTTTTTGTTGTGCTTCTGGGAGATACATATGCTGCAAATCTGGGGATTGGAAGCAAAGTAATGGGGAATCTAGTAACCGCCAGATAAATATTCCAAAAGCTATAGGGACTGATGTTTTTGACGTGGAGAAGCCTGTCGTTTTCACATATGAAGAGATTCTGTCTTCTACTGATGGTTTCTCTGACGCAAATCTTCTTGGACATGGAACATATGGTTCTGTATACTATGGTCTTCTCCGGGACAATGAAGTTACAATCAAAAGAATGACCGCTACCAAAACCAAAGAGTTTATGGCAGAAATGAAAGTCCTTTGCAAGGTTCATCATACAAATTTGGTAGAATTGATTGGTTATGCAGCAAGTGAGGATGAATTATTCCTCATATACGAATATGCACAGAAGGGTTCACTTAGAAGCCATTTGCATGATCCCCAGAGCAAGGGTCATACATCACTTTCTTGGATCATGAGAATTCAGATTGCACTTGATACTGCTAGAGGTCTGGAGTACATTCATGAGCATATTAAACCTCATTATGTGCATCGAGATATCAAGACAAGTAATATCTTACTTGATGGTTCCTTTCGAGCTAAGATTTCAGATTTTGGGCTGGCAAAACTTGTTGGAAAGACTAATGACGGAGAAGCTTCGGCTACAAGGGTTGTTGGAACTTTTGGTTATCTGGCTCCGGAATACTTGAGGGATGGCCTAGCCACGAGGAAAAGTGATGTTTATGCATATGGTGTTGTTCTTTTTGAGATGATATCTGGAAAGGAGGCAATCACACGAACAGAAGGCATGGTGATGAAAAATCCTGAAAGACGTTCATTGGTATCCATTATGCTATCAACTCTTAGGAACTGTCCTGACTCCATGAGTATGTCAGGCATGAAAGATCTCATTGACCCTAATTTGATGGATTTGTACCCACGCGACTGCCTTTTCAAGATGGCCATGCTGGCGAAGCAATGTGTGGACGATGACCCCATTTTGCGCCCGGATATGAAGCAAATTGTGATTTCCTTGTCGCAGATCCTCTTGTCCTCTGTTGAGTGGGAAGCAACTCTTGCTGGAAACAGCCAAGTATTCAGCGGTCTTGTTCAAGGAAGATAGGCCACGGAGCTCATTGTTGCTCTACTTGTGCCTTGGCATTCTTGTTCTTCCTTCACATCACTAGCATCTTTTTCTAATACCTTTGGGGTTGAGCAGAGTGTATAGTAGCATAGAGTTTCAACTGGAATTGTCAATATCTTGGTGTTCATAGATGTGATTTACATTTATTTTTACTTCTTTCTGGTGACATATTCTTTTTGGAGCTTGTTTTGGAGGAG

>AT1G52310
CTCCCAAACAATTTGATTTTCAATGTTCTAGACAATATTTGTAACCCCGCGATACCAACATGAACGAAGAGAGAACAAAAAATCTCGTAACACATCCAATTTTATATCAGGATACAGATTTGCAGGATTAACTAGCAATACAACTGCCCCACCGTGCAAACTCCCTTCCTTTCTACAACAAGTAAGTACATTCTAGAACTCAATCGACAATTAGCAAGGAACTCTTGTATCTTATGATTTTGCACCAGCAATAACATAAGCCGAGTATGAAGGGGACGTAAAAAGCCCCACCCAATAATTCTTATAAAAATAGAAGTACCAGGAGGTTGCGAGTGACTAACCTTTACTTTATAATGGGAGGCTGGGCCAACTGCTGCAGCTGATGGACAACATGTGACATTCTGGGACGCATTGATGGGACATGCTGAGTACAAGCATATACGAGGTCCACTACCTTTTGAATGACTCCAGCTTCAGGAATTTGAGAAGAAGAAGAGGAGGATATGAGAGGATCCAAGAGCTCTGGGTAGCGGTGAGCCTGCACAAAAGGTGTGGCCCATTCAAATATACTTTGCCAACCCACCGAATCAACAGCTTGTGCCGGTCTACGCCCACTAACAATTTCAAGCAGCAGCACTCCAAAGCTGTAAACATCACTCTTTGTTGTAAGCTCATTTCTGTATACAAACTCTGGAGCAAGATATCCATACGTGCCTCCAGCCATCACAGTCCTCTCATGCATCACTTCCCATGGCACAAACTTTGACAGACCAACTCCCATTAAATGTGCACCAAACTCTTCATCAAGCAGTACGTTACTTGCACGAATATCCCGATGCACAACCTGTGGTTTCACCTTGTCATGCAGGAACGCAATTCCTTGAGCAAGGGTTGTGGCAACTTTCATTCTCATAGCCCAATCCAAACTTCTGCCGCCCCTAGGTATATGATGCAGCCATCTGTCCAAGGGGCCATTTACTATAAACTCATAAACGATATAGCGGTCTCCATGATCATAGCAGCATCCTTTCACAGCCACCAAATTTGGATGATGAAGCCTAGCAACCCTTCCAATCTCCAAATAGAATTCTTTTTTCCTCTGAAAACTAGACCTCTTCAACCTTTTAACTGCGACCCTTGATCCATCAGAGAGAAGCCCACTATACGTGCCACCTGTTTTGGCATCTCCAAGAAGACGGTTCCCTTCACTGAAATTCTTTGTAATCGACCTCAGTTCCTCGCTGGTGAAAACTTTCCATGATGGAGGAACTAATGAAGATGCTGCAGGATTAGATAGTCTGCGAGATTTCCTGCGCCTCTTGCTCCGCTTATATACAAGGAGCCAAATCACAACAGCTAATGTAGTGCAGAGAATCAGTCCACTTACAGAAGCCAGGATAATTAGATATTCCCTGTGGCAGTGCATATGGTAACACTTCTTCTCTATATCAAGCATGCATATGAAAGAGTAAGTCCTATTGCATCTCTCAGCTACAAGTGATGTGGTTCCATTGGTAACCAGTGTACACAGCTCAATTGAGCTATTGTTGTAGCATGATGATTTGGTGCAACCAGAATGCCAAGGTTTCTTAATGAGAGATTCATTCCAATGTGATGTATTGTCAGACCATTTCCAACCAAAACCAATAGTAGAGTTGATGTTTCTCCCTCCAACCCAGCATCCACTGGCATCTTCACCACAGATCTTTTGAACAAAGTTTAGTTCCTGAAGCGATTTAAGTGCTGCCAAGTGTCCATGATAACTATTGCAGCGGGTCTCTGACTTCTCCCATGATTGAGGGCTTGCTATATAACCAAAGCACTTCGTCTTACTTGGGCTGACAACCCAACCAGAAGGGCATGGTGCTTCACTACGATTTTCGTTCTCAGGAGGAGCAGCCAGATGCAAATCCAGCGAATTGTTTAAGACAGAGTTGGAAGCGTCAAGGCGAAGCACGAGACAAACAATCACAAGCAGAGTGAAGTGGAGAGGGATCGGCTTCCCTTCCATCACCAAACAATTTTCACGAACCAGCGGAATTGCTCATCAGCTGATGACGATGAAGTGAGAGAGTCATTGGTATTGCATTTACATGGCT

>AT1G52510
ATGTAATTTCCATTAGGTCTATACAATTACAAATAATTTCAAGGTGTCATTCCTTAATCTTAACACCACAACTCAACTAGAGAACAACAAATTAACAACACACACAAGTTGCATGTACAAAGGTAGTACTACATTATGTGTTTGGATCAGAAGAAGTATCTCAAAGCATCCACAACTTTCTCGGGCCAGTCTTCCTGGGGCATATGGCCAGCACCTTCGATTAGCTTAAGTTGGATGTTGTTAGGGTTTGCTTTCTGGAACTCTTCCGCGATTGTCTGAGGTAGATACTTGTCCGATATTCCCCATGCAACTAATGTTGGTTTGTTCCATCTTTCAGATGTAAATCCAGCTGCTATCTCGCTCAAGATGCCATTGAAATTAGCTTTTCGTGTAGCTTCAAGTAGAGCAAATCCTGGTCCACTGCTTGACAAGTACGGTAGCCGATATACATCAGCCTTTTCCAACTTCAAGACATAAGCGCTACCTGCTTCGATAAAGCGCTCAGCGGTTACTGCATTCTGGCATGTAAATTCACCGAATAATGGAATTCTTAGTTGTTGAAACAGCCCAGGAACTGGAGAAGAAGTTGTCAATGGAGAATTCAGAATTGCAAGTTCCGATATTTTGCTAGGATTTTTCAGCGCCCATGTTAATCCATAAGAACCTACAAGAAATCCCTGAACAACCAGGTAGAAAGGAGATTTGATCTCCAAGGCATCTAACAATTTATCAAACTCGGCATGGTATTCCTTCTCTGTGTAGTCGAAATCATATCCTGGCTGTGGCATGTCACTGAAACCAAATCCTATCCAATCTGGGGCAAAGCAATGATATCCGGCATCTGCCATCTGAGACATAACAACACGGTAGCTGTAGGATTGTGCTGGAGCACCATGAAGGAACACAATGGTACCACGGCGGCTCTCAGGCGATCCTGTTTCCCTCACAAACCAAATGAACTCTCCAGATCTGACGTTATAGCCAAAATCCCTTCCCTTGTCTTCTATCCTAGAGAGCATCTGACCGACGTTCCCATCCTCAGCGGGGCTCGCCGGAAGCTGAATTGCGCTTCGGCTGGAGGGATTGTCATTGACGAACCCGAAGGGATTGAACCCCTGCTCATCGCCGCCGTCCTTTTGCGAAGCTTTAGCGACGAAGGAGGTTGCTCTGCCTCTCGTCTTCGACGGTCGGAATTCGGCGAGCTTGTGGTTGATCGACGGCGAATGAGAGGTTGGGATGTTGAGAGGTGGAGGAGAGAGAAGCGTAGAGGC

>AT1G52530
CATCTGCAACCGTTTCTGCTTCACACTCTTTCTACTGTCAAGCATAGATCGAATTACAACGGAAACTAAGGAAATTAACAAAAGAAAATAGAGCCCAACTGGAACACCGGGGAACATTTCTTCAACATCTTCAAGCCTCTAAAAGGACTCATTGGGTATTCATTCAACCAGATCCTGGATCAAGCACAGGAAGCCTACAATGAAGGCTGATTGATTTATCTGTTTGTCGTGTCCCAGGTAAGAAGAACTGAAATATAACCGTCAAGCAAGCACCTTGCGGAGCAATCCCATAAAAGGCAGAATCAGGCTTTGCCAAGTGACACTGTAAGCTTTTCGAGAAATGTTTCACGCTCACCTGAACTGTCATTCCATCTTCCCTCTGAATCGCCCTCTGAGTCCGCGACTGGGCACTAAGAGCACGATCCTCCACCGGCAATTCAGCTTGCTCCCCTATGACCAATAGTTTGCGAAACTCAGCACCAAGCTTGATCAAAGTCGTTGATATTTGCAAATGTAGATCACCATATTTGGTTACAGAGACATTGAGAAGGTCACCGACATGCTTCATCCGCTCAACAAAGTTCTGTAACTGACCCATGTCTGGGACTTGGACTAATGTTTTAGGCAAATCTTGAGCTGCATCGAGGGCTTCTTGAAGTTCTTGTATATCAGCTCTGGATAAAGGTTTGGAGATGGGTACATCTTGAATCACTGCAGATTTGTAACCTTTTGATTCAAACGTCAGATACGGCATTGGTTGCTGTGAATGAGGAGGTAGTTTCTTGACCAGCTTGATTTGGAGGCGGTTGGAGGTGGCGGCACCGCCAGTGCCGCTAAACTCTGCATAGATGGCGACAACGCTGTGGAGAGCACGAAGGAGGAGGGAGAGGTCAATGGCAAAGGCAATGCGGTCGTCGTTTTGGCTGGTTATGCGGTAATCGTCAAAGAGGGCTTCTTTGCGGAACTGTGCAATAGATTGGATGCCATCTCCATTGAGAAGGTTGTGGAGGAAGATTGCGTGGTCTCGTGTCAGGTAGAGATGGCAGGTTTTGCCCATCTTTTCTAGGGCAGGCAAGAACCTCTTCTCTAAGAGGCTTATACCATTGTCTGTCACAAATGCTTTGAACTTCATCTCTCAGCACCAAACTCCACTCTATAGCTTTTTCGTAATGGAAGAGCGCGAACTTCGACGTCGGAGCCCGAGAAGATCCGTCACCGGCGAGGGATTCGTGTCTAGCAGCAGAAGAATAAGCATAGTATGCCCTAGAGAGGAGGAGAGAGAGCCCTATTGCGAATAAGGGGGAGAGAGAGAGC

>AT1G53120
CACAATGGCAGCCACGAGCTTCGCCTCGCATTCGGTTCTGCGAAGAGCCCTCCTGGCATTTGGAGGCCCTCGTCCGGTTGCCGTCAGCAACAAACTCTCTCACAACAGAATCCTTCTTCTCTCTGTTCCTCTCACTACTACTGTGAATTCTTCAGCTGCAGGTATATGTTACTTAGCACAAGCTATTAAGGGCGACATTGATGGTTTACTTAGAGGAGTGGGAGACGAGAGTTCCATTGAAACTGTGAAGCGTATTGTTGAATTGGCAAGACGGGCATCATCTAGGAGAGAAGTTCTTCATACTGATTTTCTCACACCACCCATCCTGAAGGAATCTATGCTAGTATTGGAAAAGTTAGCTGACGTGAAAACAGTCGCTCAGGGAGGATACCCACAGGCTGAGCATTGTCGGCTTTCAGTTGGATATCCACAAGCATTGACAACTGATCCAGATATTGTTGCAGCATTAAGTATCACAGGAAACTTTGGGTTTCAACCTTGTTCTCATGGTGACTTCCTTGGCTCAATTCTTGGTACAGGGATTGCTAGGGAGAAGCTGGGAGATATCATCTTGCAGGGAGAAAAGGGAGCTCATGTTCTTATTGTTCCTGAGCTTGTTGATTTCATCACAGCAGCACTGGACAAGGTTGGTAATGTTCCAGTCACTTGTAAAAAGATGCCATTGCTTGCCCTTGAATATGAGCCACCAAGAACTAGGACTTTCAAAACTGTGGAAGCATCGTTGAGGCTCGATGCTATAGCTAGTGCAGGATTCAAAATTTCACGAACAAAACTAGTTGATTTAATCAGTAACGGCGATGTGCGGGTTAACTGGATCACAGTGACGAAAAGTAATACCACCATCAAGACTGGAGACGTCATCTCAGTTAGTGGAAAAGGAAGACTGAAGATAGGAGAAATAAACTCAACAAAGAGGGGAAAGTTTGCAGTAGAGCTAATCCGATATTTCTAGAGGCTCAGCACAGGGTAACACATAAGATCATTTTCATTTAGTCTCAACAATTATTTGTAAGATATATTACATGTCATTTTCCTTTTATTTTTCTTTTTAACGGGCCAAATCAGTTCACACGTCGGTTGAACCAGAGATTTTGTGAAGTTTTCTACAACAAAGAAAGGCAGAAATTTTATTATATGGTTAGGGAAATTGTGGTGTGT

>AT1G54310
CTCTCTCGCTCTCTCTCTCTCTCTCAGTATCAGTGCAGAGTGAGACGCAGAGAGTAGTCTAATGGTTGTTCCTGCAGGGCAGTGCTGATGAAGTGCCTAGCCCTTCCATCATCACCTCCCACTACTACTACGTCCACACTTCTTCAGGAAATCGCTTCAAACCACCAAAAAGGTATTGGGAAGGTAGTCCTGAAAAAGGGGAAGACACAACTCTTCAAGGATGGAAGTCCGATGGTTTACAGTGGGGCAGTTGACAGGATAATTGGCAGACCACCGCCTAAGACCGGGGATATTGTGCTGGTGGCTGATGGGACAGAAAAACCAATTGGTTGGGGATTGTATAATTCTGTTTCTATGTTCTGTGTTAGGCTTATGCAGCTAGAAGAGGAAGCAGCAAGAGACCCTTCATGTGCATTGAATGTAGAGAAACTGCTTGAAACAAGAATCCATGCCGCAGCTCAGTTGCGTCAGAATTTGGGGCTCCCTTCTGCCGATACAAATGCTTATCGTCTTATCAACAGTGAAGGAGATAGGTTGTCTGGCCTTATCATTGATATCTTTGGAGATTTGGCTGTAATAGCATCATCTGCAGCTTGGGTGGAGAAGTACAAGCCAGAGATAAAAAATTGCATTAGTAGATTACACGGCATCAATCACATCTGCTGGAGACCATCTATTGACATCTTAAAAGAAGAAGGAATGGATGTACCAGATTCCAAGGAAATATATCCACTTATTCCTCTTGAAAGGGTGAAGGTTATGGAAAATGGGGTGGCTTTTTTAATCTCACTGGAGGGCCAGAAGACAGGATTTTATGCTGATCAGCGTGATAACCGGCAGTTCATATCGACAATTTCTAATGGCCAGCGAGTTCTTGATTTGTACTGTTATAGTGGAGGTTTTGCTCTAAATGCAGCTCGCGGTGGAGCTAAAAATGTCATTGGTGTTGATTCATCATTGCCTTCTTTGGAGCTTGCCAAGGAAAATATTGCTCTAAACAACCTGGATCGAGGGAAAATATCATTCTTGAGAAGTGATGCTGCTACTTATATGAAGGATGCTGCTTCTAGGAATGAAACATGGGATATTGTTGTCATGGATCCCCCTAAACTAGCACCTCGAAGAAAGTTTCTACACAATGCGAGTGGCATGTACAGAAATTTAAACTCATTGGCCATGCGATTAACGAGAAGAGGTGGTCTTCTTATGACTTGCTCATGTTCTGGAGCTATGACCCAAAGTAGAATGCTCCTGCAAACTCTTCAGGCTGCAGCATCAGCTGCGGGGAGGAAAGTGACAGTAATAAGGGAGGCTGGAGCGGCTTGTGATCATCCCATTGATCCATCTTATCCAGAAGGAGCCTACCTTTCCAATATCTTACTTAGAGTACTATGAAACTAATAGTGTAAAATAAATTGAAAGGAGTGGTGTAAAACTTAATCACATTCTCCATCTAGGAGTCTGAACTTGCTTATGAGCATGGGGAAAGATAAGTGTAGCTATTAGATACCACTGAACTCTAGGGTATTGTTACATGAGTTCTCCATTTTTGTCATATGTATTTCTTCATTAGACATTGCTTGATTAGATTATGGTAATCGGGAAAAGGCCA

>AT1G0230
GGCATGTAAACTGCTCTAAGAAAACTCAGACTGACAGACTCGCAAACAATACTTTATTTTCTCGTTGCTGTTCAACAAATTTATCATTCGTTTCCCATGAAAATACAACTTGGGCATACACAATGTGTTTCTGTATCATTCTAACCTCACTATTTTCTACTTCTTCCTCTTACTTCCTGCTTCTGAAAACCCTCAAGTTTGCCAGTAAAACTTCAAAAGATTCCGGCATCAAGAAGCTTCATCGTAGTCAACAGTCACACCGATGCCTCCAAAACTGCTCTGAACTGAGCAGGAACACGTAGCACGGGAGCTTGAATTTCACCAGGCATGCCAAGCTGACCACAGGCAGCCATCTTATCGTCGCCTCTACTGGGTCGCATGAGAACGACACACCCAGCACCCGCTAGAATGTTCCGGAACTCTACCATCTTCTTGTCAGGGGTTGGTCTGAACTGTGACCCAGAATGAGGGTTGAATGAGATGAGGTTGATCTTACATGGAATTCCTTGAACAAGATCTATTAACCTCTTTGCATCCTCAAAGCTGTCATTGATGCCAGCAAGCATTACATATTCGAAAAGAACTTTGTACTTGTGTTTCAAGGGAATTTCCTGCCGAAGGGTCTCCAGAAGAACACTTAGGTTGTACTTCCGATTAATTGGCATAATCCAATTTCTGACCTCGTCTGTTGTAGCATTTAAGCTCACGGCTAACGCGCAATTGGATTCACGAAGGAAGCGTTTTAGCTGAGGGACTAGTCCACTTGTAGACACAGTAACCTTGCGAGGGCTGAACTGCAGTCCTTGCTCATCCACCATTATGTCTGCAGCTTTTATAACATTTTCAATGTTGTGAAACGGCTCTCCCATTCCCATAAATACAACATTTGTAATGGAGCCAACTTCATTAGCAAGCATCCGCCTTGCANNNNNNNNNNNNNNNNNNNNNNNTGCTCAACAATCTCAGCGGCTGATAGATTTCGTCTTAAAGCCATCCTTCCAGTGAAGCAGAATTGGCAATTCATGGCACAGCCAACTTGACTAGAAACACAAACAGTAGTGCGGCCCCTATCACAAGGTATTACGACAGTCTCTATAACCAATCCATCCCTCAAAGTGAACAAAATCTTTCTGGTACCATCTGATGCTGTACGAATCTCTTTCATATCCAGTGCCCTAAATTCAGCTCGCTGGCTTAACATTTTCTTCAAGTCTTTATGTAAACCTTCAAGTTCTTCCGTACAATGAGCCCAAATATTATCCCCATAAAGGAGCTTCNNNNNNGGAGCTTCCATAACATGAGGGCCTGACCAGGTCTGAATCCATGTGACTGTAACCAACCTTCAAGTTCTGGGTACCTCATTCCCTTGAGTACGACCTTCTCTGAGACTTTATATAGAAATGGGTTCTCTTTGGTTTCAGCGGTGGAAGCAAGAGGGGAGTGAAAACGAGAGACTGTTGCAAGAGAGCGGCGATGGGTGGAGAACGGAGGACGTAGACGGAGGGACGGTGGAGGTAGCAGTGGTTGATGTTTGATAGATTGAT

>AT1G64890
ATTCCCAGTGTCACCGAAGAGGAAAGAAGAAAATTCCCAGCATTCCGCATTCATAAGTTCGGATCTTCTTGGTCCCAATTCAACTGGGTATTGACCGGATCTCCTTCTTCTACTCCCCCTCCCCTCTCTCGGCTCCGGCCGATAACTGACGCCACCGATGACCATAACCAACGGTGGCAGCGGAGTCGGGAGTAGTGAGACGATGAGGAAATTGTTGCTGGGTTTTGGGTTTTGGGTGCAGGGGATGCGTTGTTTTCCATGGATGGCAGTGAATTTCTTCCTCAAGGACGGTCTCAAGGTCGACCCCTCCACCCTCCAGCTCCTCCTGAACTCCGCCAATCTTCCCATGGTCGCCAAACCCGTCTACGGCGTCGTCTCCGACTCCATTTACATCTTCGGCCAGCATCGCCTCCCTTACATCGCCGTTGGAGCCTTACTACAAGCAATATCCTGGATTGGTATCGCAACCCTTTCTCCATCAGCTAGCCCATTCTTCATAATAATGTTGTATCTCCTTCTCGGAAATCTTGGTGCTTCAATTGTAGAAGTTGCAAATGATGCAATCGTCGCAGAGACTGCTAAACAGCCAACTTCCTCTTCTGACAACAAACATGAATCTTCTTCTTCATCGTCAGGTGGGCTGCAGTCATTTGTTTGGATGGCCTCCTCAGTCGGTGGAGTACTAGGAAACCTCCTAGGTGGTATTGCAATTGTCCGGTTCTCCCCTCAGGCAATGTTCTTTTGGTTCGGCGTTACCATAGCTTTCCAATTTCTCATAACTGCTTTGGTTCCGGAAGCTTCCCTTTGCCTTCCAAAGAGCCGGACAAATGTCGGGATAAAAAAGCAACTCTCAGAACTTAAACTTGCATTGCAAAACCCAGAAATTTTCCGATCAATTACGTGGTTTGCGGCTTCCTATGCTATAATCCCAGCCTTAACTGGCACCATGTTCTTTTATCAGACACAGCACCTGGGAATCGACTCTTCAGTCCTTGGGATCTCAAAGGTGGTTGGGCAGGCGGCGATGCTTTTATGGGGTATCATCTACAACCGACACCTCAAATCTATACCGCCCAAGAAACTAATCTCAGCCGTTCAAGTTACAATGGCGGCGCTCATGCTCTCTGATGTCTTGTTTGTAAAAGGGGTTTACCGGAGTATTGGGATCCCAGATTCCTTCTATGTCGTGGTGGTCTCCGGCGTCTTGGAAGTTATTTATTTCTTCAAATGTCTTCCATTTAACATCCTCGTTGCACGACTCTGCCCTGCAGGGTGCGAGGGGTCGCTCATGGCACTGGTGAATTCTTCGATTGCTCTTGCGTTTATAGTGAGCGGTTACTTTGGTGTTGCCCTAGCTTCATATTTTGGGGTTACCGGAGATGACTTCTCTGGTCTTCCGTCCGCACTTCTAGTGCAGGCGGCATGTACCGTAGTACCACTTTATTGGTCGTATTGTATACCGGATGAGCCCCGAACTAAGAGGAAAGGAGAGTGATTGTTGTCGAACAATGTTCCATGATTTGTACCTACAAAATGGTGTTTCTCTTAATTCTTTAAACTTGCATTCTATTAGTTTATGCAGTCTATTATATGAGTGCTAGCTCATGATTTCTACTACATACATA

>AT1G68010
CACGTACAATGAACACAATGTAACCTCAATATAATAAATAATATAGATTCTTGGTGGCTTTATTTGTGATGAAGTGGTGATCATTTACCATAGAGCAGCAAATCAACTACAAGTGGCCAAGATGCTACAATGGTATAGGAAGGTGTATATATTACAATACAAATGCAAAATACACAACAAATTACGAGATCTCCATGACAGAAATGGAAAGCAAGATATATGTATATGCATCACCACGTCCATGTTTAAAGCTTGGAAACAGGCAAACCTAAGGCTTTTGAATTGACAAGGCTGGGGCTTGCAGCTGGAGGTGGAGCAGTCTCAATTAAGAAGGGTTCCACCCGGTTTGGATCGGACCAAACTGGGTATCCTTTGATACTTCCCAGGACATTTAAAGCAGCCAGAGTGGCCATCCCTTCACGAGTCCACTTGGAAGCTGAAGCAATGTGAGGCACCACAACGGCATTTTTCATGTCTGCAAGACCAGGTTTCATGTATGGCTCATCCTCGAATACATCAAGACCAACTCTAAACATGGGATTTTGTCTGAGATGCTCTACAAGGGCTACTTCATCTACCACAGGCCCCCTGCTGCAGTTGATAAGGATTGCTTCCTTTTTCATCTTGGCCAGCCTTTCTTTATTTACTAGATGAAAAGTTGTTTTGTCAAGGACAGGGTGTAGACTTATCAAATCTGCCTCTTGGAGAACCTCATCCATGGTAGATGCGCGTTTCCATGTGACAGGTTGTTCACCATTTGCTTTTAGGAACTGACCATAAGCTGTGACAAATTTTTCAAGACGTGTGGACTGATAGAGGTCATAGTAAATTAAGTTCATTTTGAATCCTTCAACCATCATTCTAGCATAAGCAGATCCAATCCGACCAGCTCCAATCACCCCAACAGTCTGTCCCTTGAGCAAATTCCCTACAAAAAGATGAGGAAGCCATCCATCATATAAGCCGGCCCTCATGAACACATCTGCTTCAACAATTCTTCTAGCTGCTGCTAGTGAAAGTGATGCTGCCAACTCTGCTGTAGTCTCGGTGAGTACTCCAGGTGTGTTACCAACAGCAATACCATGCTTGGTAGCAGCATCCACATCGACATTGTTATAGCCAACAGCCATATTACTGAAACCCTTCCCTCCTGCCTTTCTCAGTGCTGAAAACAACCTCTCCCCCCATGTTTCCGTAAGTTGTCCAATCACGCCATCACACTTGTCCCCGATCAGAGAAATGATATCGTCCTCGGATAATATGGTTTTCTTCTGCGTGCATATTTCCAGACGACAATCCTGTTGAACTAAGAGATTGATCCACCTGGTTCCTGGCATGGATTTGGTGCTCACAACTCTGTACTTGCCATTTGGATTCCATATCTCGATCGACACCGGCTTGTTCGCCATCCCTCTCTTCTCTTCTCTTCTCTTCTGCTACTCGACACTAGTCTTCTTCGACTGCTCTCCTCCTCCTCTTCTTTTTTATCCCTCCCAACCCCATCCTTGCAAGAAACGCTATCATGTTACATTGACTACATTACAAATTCCGGCACCCCCATTCAAACCGTTGATCTGGACCCATCTCTACTCAATCAAATCTACTACTGCTGTGCCTTAGTCATTCTTCT

>AT1G72660
GTTATCTTGCCAAAAAGAAGGTTTGCTAGCTTTAACTAAGAGTGTATATGTAATAAAGAGTTTATTACAAGAAACACAACCCCACTCCCGTACAAAAAACCAACTACCCCCAGGTGGTATTGCATCTTCAAGCAAAATTACTACTACTAGCTAGCTACTGCTTCAAGGGAGCCTTCTTTTCTCGGTCAGCAATTCTAGCAGGACCAGTTGTATGAGACTTGAATCTACCACGCCCGCTTTCTTCCATCACCTTTTTCTTGACAATCTGAACAACATCCTCATCCTGAAGGACATGGCTAAGACCACAATGTTGAGGGTAATGCCTTGCACTGATTCCCCACACTAGGACATATTTGACATCCTTCACCAGACTCCTGTGTATGTGGTTGCAGAAGTCTTCAACTGAGCATCCGCCTCTATCAGCTGAAAGAACAACAGGGTCTGAGAAGTCAGGTTGCTGTCCTTGGGGTTTTGTGTAAACTCTTACGAGTCCCATCGCTTCCCACATCTTTGCGAGCAGCCTGTCCATGTTTAGCTCAAGGTTGCAGCTAATAACAACAGAGTTCGGCTGTCGGGACAATTTGTCGACATCATCAATACCAATAACATCTATCTTGTTGTAAACATATATGCACTTCATGTACTTGCGATTTCCCTCAATAACGTCAATAAGATCATCCACAGTGGCATCCTCACGGAATAACAGCTCAGCATTGTGGATCTTATACTCGTGCAGAATCTGATAGCAAAGTTTCTCATCAATATGGGTTAAGTGAACTGTGCTGTTGAAAGAGATACCTCCAGTTTTCTTCTTCTTGAAATATATCTGAGGCGGTTTCTTGTTTAGGCGCAGACCCACTGCTTCAAGCTCTTTTGTTAATATTTGGCGATGCCCCTCGCTCTTGGATGCATCAAGAACCATCAGGACAATGTCTGATGACTTTGAAACAGCAATAACCTGCCTACCGCGCCCTTTTCCTTCAGAAGCGCCTTCAATAATTCCAGGAAGATCAAGCAATTGAATTTTCGTGTCATTGTAGTGAATAATACCGGGAATACAGGTAAGAGTAGTGAACTCATATGAAGCAGCTTCAGAGCGTGTTCCCGTTAAGAGAGTTAGAAGAGTTGATTTTCCAACACTCGGAAATCCTATAAGCGCGACCCGCCCGTGCCCATATTTAGTAACCTCAAAACCCTCTCCAGCTCCACTACTTCCTTTGGGAGGCTCCAATAGTTGAGTCCTTAGCTTTGCTATCTTTGCCTTGAGCTGACCAAGATGATACTCTGTGGCTTTGTTTTTCTGAGTTCTAGCCATCTCGGCTTCAATTTCTTTTATCCTCTCTATAATCCCCATCGTTTGGTTTTATTTTAACTGAGACGATATCGACGGGAAAGAGAGAATGAGCAGGAGGTTCCAGATGACTCGTGAGAGAGGGGCGATGTGGTCACAGTCTTCTTTAGGGCTTGGGAATAAAGTAATGGCGGCCTCTTACGAGCGAGGTTAAGACCAGTGATGATAGATCACCACCACCCCCACAAACAAAATGCTCGCTCGGCTGACACTGCTGGGATCATAAAGAAG

>AT1G73720
CGCACATAACCTAATCTCTCAATTACCAACAGAGCATAATTTTTATAATTTGCGACAAAAGCAATGGAAAAATATATACATCTTTCTTCTACAGCTAAGTGTGCGTTTATGATCATACACCATTTTAACCAAAAAAGAATGTTGCAATCTATCGATCTAATCCAGGCGGGCGTTTAGGACACTCTCACGGCTTCCACAATTTCATCGTACTGTCGACACTGTATGAGGCAGCAAGGTTTCTGTGCGGATGGTGAGTGATACCGATTACGTCATCCTCATGTACCTTCATCAAATGCTCCAATTTGCCTGACTGGTAGCTGAAGCAATACAAATTCCTATCTTCACCAACACAGTAAATCCACTCCCCTTTAGGTGATACACAAGCGGCAACGAAATCTCCGCCTTCTCTTTTACCAGATGAGAAACTCTTTACAACCTGTCCCTGAAGTGTCATGAGGTAAATTGACGAGGTCTTGTTGCACACAATAATGTGATCCGTATTTTTTGGAAAAAGATGAACGGAATTAACGGATGCATCGCCTCCCCTTAGTGGCGGTGGTGGCTTGAAAGTGTGAAGACAATCTGCTGTCTTTGAATCCCAAACCTTAACGGTGCAATCACTAGAAGCCGTGATAACACGTCCACCATCAGCTGTATAAATGGCATCCTTCACGTAGGACGAATGCCCTCGGAATTCCTTCAATACTTTCCCTGATTTCAGACCGTGAATTCTGGCTGTGCAGTCAAATGAAGCGCTTAAGAGCTGGGTTCCATCTCGAGAGAAGACAACACTAGTAATGCCCTTAGAGTGCGCATGTTCAAGGCGCTTCAGGCACTGGCCAGTTCTAATTCTCCACACTTTGATTTTTCCATTTTGGGCTCCTGAAGCCAGCATCTCAGAATCTCTACTAAAATCAACACACAAGACAGCATCATCATGCATCATAAATGTTTCATCAGCTTGGTACTGAAGATCCTTCTTTAATTTCCCGCTTATGTGGTCCCAAACCTCAACGAATCCATCAACAGAGCCAGACACAAGAAACTGTCCATCAGGGGAGAAACGAGCACATTCTGCATTGTTCTTTTTACCAAACTTGATAGTATGTCCAAGAGTTGTTGGATACATATCATCTACATCTTGCTTCATAGCTGCTGTCCCTCGAAACAAGTCAAACTGTGTTCCGGGTGGAAGTAATCCTTGGTGCTGCTGCCACTTCAAAGCCTGACCAAGGAGTGACATCAGTCTTGATGGTGGAACCACAGAAACCTCCGTAGATATAGCTTGAGCTATATGAGCCCTCCTTTTCTCTTTTGTCGAATCTTGATAAGCCTCATGTGGATCAAAATAAGTTCGAACAAGGAGATGCTCAAGCCGCAAGTATCTTTCAGGTTCCTCTTGTTTCATGACACCCATCACCTGGGTTTGCCTTAATATGGCACGTGCAGTATCTAATTCCCGAAGTTCAATCATTTCCAGAACAATCTGTTCATACAGGTCTTCAAGTTTCTTTCTCGGAAGCTTCAGCTGTGACACTTGAGGTAATATTGCATCCCACCTTCCGCTATTGATATCGGCAATGAATGTTTCAAGGCTATCTACAGTGTTCAGAGAAACTTGACACTCGCTCTGTAATGTTTGGAAAGTTTGATGCAAAGAGTTCTCCTTGCAGAACTGAAGAACTATCTTAATCACGTCTCGAGCTTCTATTTCCAGCGTCGACATTGCTTTCTATCTGATGGTTTACACTTTACAGCCGACGACGACTGAGGAGAGAAGAGAGGCGAGATGATTGTTTGATTTGGCGACCGAAGATGAAGAGTGAAGCCTCTGGATTTCTTCTGCGGCGATTTGGCGGATGAAAACAAAGAGATGTGCCGCCCTCTGCCCTGTGG

>AT1G74470
CGTCCCTAGCATTTTTCATTTGAAATTAGCAAAGATTCATAAATTTTTATTTGCATAGCATTTAACTCCTCCTCATAAGCTCTTTCATCATAGATTTGATTACACATACACAATCGAAATGAAAAAAGTAAAAAATTAGAAAAAAAAAATTACTAAAATTACATTTATCTCTTACACATTAATCTTCTCCATCTCCCTCCTGAGAGCATTAGCCCTAACCAAGCTCCCAATGGTGTTCACAGCCAGCTTCAAGTCGTCCAATGGATTTCCCGGCACCACCCTCTTGTACAAATAGCTATCAAACGTCATCTTCTGCACGTACTCGTCGGCGCACATCTCCACGAAAGCTTCCCTCGCCGGATTAGACCGATAAAACACCTTCTGCAAAACATCCAAAACCTTGTAGGTCGGCCAATAGGTCTTGTCCCACCTCTCCAAGTACTTCCTCAGATCCTCCTCCTCCACCATCCTCTTCCCGTTCTCCGAACCCTCCACTATAGCCTCCGCGCACATCCGTCCGCTCTTCGCCGCGAAGTAGATTCCCTCGCCGGAGCATTTCGTCACGTACCCAGCTGCGTCGCCGACGAGGGCCACTCTGCCGGAGAGTCGCCGGGGACGGGGGTGCTCCGGGATGGGGTGGGCCTCGACTCTGATGATCCTGCCGCCGAGGATTTTGTCCCGGGCTCGGAGCCTCGTGGCGGTTTGGAGCTTTTTGATGTCGCCCTTGTGGGTCACCGTGCCAGTGCCGACGGCTACGTGGTCGCACTTGGGGAAGACCCATCCGTAGAAGTCCGGCGACACGTCGTCGCCGACGTACATCTCGGCGAGATTCTCGTAGTACTGCATCTTCTCGTCGGGGATTTTGATTCGCTCTTGGAAGGCGATTGCGTACTCGTAGTCCCCGGCGTTAATGGATTTGGCGACTCGGGAGTTCGCCCCGTCGGCGCCGATCACGGCGTCCACCTCCAGCGTCCGTCTATCGCCGGCGCCGCCGGTCTTGGCGTCGTATCCAGTGTAGTGGAGGACATAAGGAGTGTTTGGACCCTTGGGCATGTCCATCTTGAGGAAGAGGCCGTTAATCACGGTGGCTCCCGACTCGGCTGCGCGGTCGCGGAGGTAGGCGTCGAGGATTTCCCGGCGAACCATTCCGATATACTCGTGAGGCTTCAGCGTCCGGCCAATGTCTACGGCCACATTCGAGGGCGAGATCATCTTCATCTTGGTGACTCGACGGTCTATAATGTCCAAAGGCAAATCAAATTCTCCAACCATACACAGCGGTATGGCCCCACCGCATGGTTTGCAATTATCCATCTTCCGCTCGATCAAGTAAGTCTCGATTCCGCCCTTGGCAAGCGTCTCCGCGGCGGAGCCACCTGCGGGGCCGCCGCCCACGACGGCGACTCTGAGGTTCCTGCCGGTGACTCGGGGGCTGAACTTTCCGGCATTGATCCGGAGTCTTCTATGGGTGGTGGGTTTGGCGGAGACAGGCTTAGATAGAGAGATGGGGTGGTGGCTCTCCGGCGAGGTTTGGCGGAGTCCGACGAAGGTTTTTAGGGCGATGGAGGCCATTTGGATTCTGAGCGAAAAGGTGAAGTGAAGGATTACCACGTTAGAGTGTTTTGTTTGTTTCGATGGATATGGTTTGTGATATTTTAGGGGTTCAGGCCGTCGGATCTGTGGCAATTGACGGTTCTGATTTCTTGTGGATAAG

>AT1G76400
AACCCGATTGGCTGGAGCCGCACCCTGAAAGGAACTGAAACCGACGAGCAACTAAAGTACGCTTGAGAGAGGCACGCGTTTACCCCCAGGCTCTTGCATCACAGTGGGGGAGCATTGGAAGTACTAACCGGAAATTCTTCTTATTTGCTGTGGATCAGATTGGATTCCAGAGTGTTCTTCTCGTCTGTTGTTTGATCTACTTATTTATCTCCCTTCTTTCAACTTCAGGCACTTCGTTCTCTAAGTCGTACACTGAGAGAGAAAAGGGATGGGGATTCGTTTCGATCTTTTTATGCTATCAATCGCTGTACTGTGGGCACCTTGTTTATCCGATCTAGTCGTATCAAAGGTTGATCGACGGATTGATTTGACATCACAGATTGTTCGCATCACGTCAACATTGAAGGTTGAAAATGTGGGAAGTGATCCAGTAGCGGAATTTTTGTTGCCCTTCCCTGAACACCAGACAAAGAACTTGGCATATTTGGCAGCAACAGTTAGTGAAGGAAAAGGCAGAACAAAAACATCTTCTGCCAGTCTCCCTATTGAAGTTGTTCATCCAAAGGGAATGCCCCCATCACTGACATGGTATTCTGTATCTCTACCCAAGGGGCTTGAACAGGGGGGAAGCCTGACTTTGGATGTTCTGGCTGTCTTCACGCATGCAGCTAGGCCATTTCCTGAGAAAATTTCTCAAGATAAAAGTCAGCTCATTGTGTTTCAGGATAGTGCATACTATCTGTCTCCTTATGCGGTCAAGGTCCAATTGCTCAGTGTTAAATTGCCCCCAGAGCCAAAGCTTGAATCCTACACAAAGCTAGAGAATACCAAGGTTTCTGGTTCAGAGATTAAATATGGCCCATATGAGAACCTTCCTTCTTTCTCATATTCAGCCATAATAGTTCACTTTGTAAACAATCAGCCCTTTGCTGTTGCTCAAGAGTTGGTGCGGGAGATAGAGATTTCCCACTGGGGTAATGTGCAGGTAACAGAGCATTACAACCTTGTTCACGAAGGCGCCGAAATCACAGGGGAATTTTCCAGGCTGGATTATCAGGCCAGGCCTCATGTAGGGGGTGTATCCGGATTTAGATATCTTGTTGCAAAATTGCCTCCAAGAGCTCACTCTGTTTACTACAGGGATGATATTGGAAATATATCAACATCTCACTTATGGGGCGATGCAAAAAAGACACAGCTGGAAATCGAACCTAGGTATCCAATGTTTGGTGGTTGGAGAACTTCTTTTACTGTCGGATATGGTCTTCCGCTGAAAGACTTCTTGTTTCAGTCAGAGGGGAAACGTTTTCTTGACTTCTCTTTTGGTTCCCCTATTAATGATTTAGTCATTGACAAGCTCATTGTGAAGGTTGTTTTGCCTGAGGGGTCAAGGGATATTTCAGTTTCGGCACCGTTTCCTGTGAAAGAGTGGCATGAGATAAAATTTTCCCACTTGGACATGGTTGGTAGACCGGTAGTTGTGCTGGAGAAGATTAATGTTGTACCAGAGCATAATCAGCATTTTCAGGTCTATTACAAGTTCAACAGCCTTTCATTGCTGATGGAGCCATTCATGTTGATTTCTGGATTTTTCTTCCTGTTCATTGCCTGCATTGTATATATGCATGCTGACTTGACAATCTCAAAGTCTTCTGCTTCTTACATAGCAAGACTGCAGTGGGATGAGGTACAAGCAGCTGTTCAGGAGGTTCAAAACATCATCAGTCGATGTTTGACGGTTCACGATAAGTTAGAACTATCATTACGTGATCTCTCAAGGACAGGAGACGTGCAAGCTTGTAAAGCAGCTCGAAAAGCTGCAGACAGCTTGTTGAAGGAGCTTTCCAAAGAACTAAAGCCTTTGTTGGCTTTCTTGCATTCTTCTCCTCAGGCTGCTCAGATATTGCCAAAGGTGGAGGAGTTGGTCGCCAAGGAGAGGGAATTGCAGGAGAGGCTAATGTTGAAACATACCACAGTGGCTGATTGTTATGAGAAAAAGTCGGGAGGACGGGAAATTGAGCACCGGGTTGCTTCAATCCAGCAGAAACTCACAGCATTGAGGCAGGAGGTTGAAGACCTTCTTGAGGTCATTGAGGAGATCTAATATGCGGACATAACTTTTCTGCACTCTTTGTTTTACCCTACCTTGATAACCTTTGTTTGGCTCGAGGTCAGAATTTTGTTGTGGTCTTAGGGATTGGTTTGCTTGATATTAGCTCAGATATCTATTATTATAATTTTTTTTTTTTTTGTAAT

>AT1G76920
TTTTTTTTTTTTTGCTACCAATGGGTGATGAGTTTTATAGCAGAGCAAATCTTATGATCTTACAACATATTGGACTTCTTAAATTATACTACTAGTACTATCATCTAAAGCAAATACATTAAACATCAATCAAAACACACTAAAACATTGCAATAGAGAAGAAATACAACAAGAAGAAGAGAGATTTGCATTACCCCATCACTGATGAAGATAATGATGATGTTCCTTCAATGCAAGGCCATGAGCTGAGCTTCCAACACAAACCCCCTGTAGAGACCATCACCGCTGCCCGGAACACCATCGATCCACCGCCATTCGCCCTTTCCGGCATCCTCAGAGTAATCCCACAGTCCCAATCTTCCGACCCTCTTCGCTGAGAAGCATACCCTGTGACCATCTCCAAAGACCTTGAATTTACTTGATTCTTGGAAGCACCGGAACATCTCCGCCGGCATCCTCCCGGCCTCGTCCCANNNNNNNNNNNNNNNCTCCATGGTGTCCAAATCCAATCTCAGTATCAGAATCGTCGAGCAGGAAGCGTTGAGCGAGAACGACGACCGGAGGCCTCCGATCATCAGAATCCGGTTCCCGATGCCTCTCACAAGACGGGGCCGTTTGAGGATGTCGAAGACGTCTCCCCACTCGTGCCTCTCGAGGCGACACCATGACTGGAAGGGCTGCTGAGTAGAGAGNNNNNNNNNNNNNNNNNNNNNNNNNNNNCCACTGGCTCCGCCACGGCGAACCCACGTCGCAGAGAGCAAGAACAGAGTCTCCGACGAGGATTGGACTTCGGGGTTTGGACGGCAAGTTGGAGGAGAAATTGACCCAATTGTTGGTATCGCCGGAGAAGTAGAGAGCAGCGAGCTCGCTAAGGACGATGACTCGGTTGGGCGGACCAACCAAGACCGATCCATGGCGTGACCAGGCGGAACCCAACTGAGGAAGAACCCGGAACTCGCGAGTCAGAGGGTTACACGCGACGAGGCTCTTGGTGGAATCCGGCGATTCGGCCCAGAGATAGACGAGCCCGAGTGATGAAGCGACTGGTTGTGGGGACCGGAAAGGGAGGAAAGTAAGGGGGAAGTTGAGCCACTGGGATTGGTCTGGATCGAAGGCGTGGAGGATTGGATCGGGAACAACGTGGCGATGGTGNNNNNNNNNNNGATGGTGCGGCGGCCGGAGAGCGAGGAGACGTAAGGGAGGCTGCTGGGTCGACACCAATTGGACGAAGGAAGGCGAGGAGAGGGACTCGTTGAAGAACTTGCAGACAGATCGGCATCTGATGATCTGACGAAGAGGGATGTTGGAGAAGATGTGGTGGAGAGTGTCCTGCGGGAGGTGGTAGATCGGAGATGACTCATCCATTGCTGCCTAGTTCTGGGGGAGAGAGAGTCCGGGGAGTTAGAGAGGGGGGAGAGATCGTCGGAGAAGATGCCGGAGAGGATTG

>AT1G77470
GGAAAATTCAGACCACCAAATTATCCTTTTTGTTTTCCTCAAAACTCTACGGAAACACCCATAATGACAGGAAACATTGGCCAAAAACAGACCCGGATAGAGAGTGGGCTCTGTCTAGTTAGCAGCCGCAACCAATGCAGATCGTGCTCGTGCAAAGCTAGCAATCAGGGAACCAAGCTGCAGTTTGTCATTGCACCCAAATGTCAGCCTGTATTCAATATCAGCCAAATCATTGATTAACTGAATGCGAACATCGGATGGCATCTTGATCCTGAAGACAAACATCGTAACTTCTCTTACAATATCCACTAAAGCTAGTCCTTTCCTTGCTTTCATGTCAGAAATACGTCTAAAACAAAGTGTAATCGTCTCATTCAGAAGCCAGTGAGATATCTGCTCAATGTCTTTAGGCAAGGGATTTCCGGTGCACAAATAGACAGCTTCTTCAGTTATCTGCTCAGAAGCCATATGTGTTGACTGCACAATGTTCAAAGCCTTCCTCATGTCACCATTGCTGAGCCGTACAAGCGCCGATAAACCATCTTCAGTTACATCAAGCCTTTCAGCCTCAATAACATGTCTGAGTCGCTCTGTGACATGAATGGCCTCTAGGGGAGCAAATCGGAACCGGGTACATCTTGATTGCAGAGCTGGAATAACCTTGTTCACGTGATTGCAAATAAGAGCAAACCTGGTGTTTTTTGTGTACTTCTCAATAACTCGACGCAAGGCGAATTGAGCATCCTTTGTCATGGCATCTGCCTCATCCAACAACACTAATTTCACTGAAGCTTTTGCACCAAATGAGAAGCTCTGGGTGCTAGCAAAATCCTGAATCTGCTGCCTCACAACATCAATCCCGCGATCATCAGACGCATTCAACTCCAACACCATATTCTGCATTTGTGAGCCATATAATTTCCGAGCAACTGCAAGAATGGTTGATGTCTTTCCAGTTCCAGGAGGTCCATAGAGTAACAAATGGGGCAATTTGTTCTCACTAGTAAGCCTATCAATGGTATCGACGATGTCACGGTGAGCGGCGACGTCGGCGAGGGACTGGGGGCGGTACTTCTCGACCCATGGGGTGGCTTTGTTGACGGGTGGGGTAGCTCCGATGACGACAACGTCCTTGCCCTTATTGGGCTTGAGGGAGTGGTTACTGTTGCCGTCGTCGATGTCCATCGGAGAAATTGCATCCGCCGACATTGTGGTGGTAGCCTCACTGGGTGGTTGTCTTCTTCCTGTATCTCTCTGCTGCTACTGAGAACTCACTTCTTTCTTCTTCTGCTTGCGCGGGCAGAAGACTG

>AT1G80910
CGGACTCTTAGCGATGTTGATCAGCAAATCAGTTTCTAATTTTTCAACCAATGCTTTACTGAAGATCTAGATATCTGCGCTGGGACTGTATTAATTGGTACAGAATCGTCGAAAATTCGCCCTTCTTAACTTCTTCCAGGAGAAGCGTTAGCTTGGTGGTCTGTCGGTGTGTAAGTACCCGAGAGGGTGTATGATTGTAAATTGCAATGGGCTTGTCATCTGTTACAACTGTCAGTGAAGCAGTAAAGTTTTGCATATTTGATTTGAAAAGAGGACAAAATGAAGGGGAGGAGCTGGACAAGATTTTGTTTTTCTTTCCTGCTGATTTGCCCTTTTCAACACAACTTTCTGTGATTGGGCTTAGTGAGGGACTTATAACTTTCACAAGAATTTTCTCTCCGGAGGCGGCTTGTGAGGTCATAGAAGCTGAGGGACATACTCACGTTTTTTACGAGGCAGAGCCAGATATCTGGATGGTGATGATAGTGGAGAAAAGTAAGGAGTCAGAAGCCATATGGCGGATTGATGCATTGCGTAGGGTTCTTAAGGAAGTGCACTCTCTATTCATGATGTTTCATGGATCTGTAAGAGGATTGCTTGATAGAGATCTTGGTGGGGGACTTGTACGTTCTCATTTGTTTTCTTTCATCATGGACTATTTAAGTGATCTTCTTGTTGGAAAGAAACTTCAGTTACCGAATTTTCGTGACTCTTTAAAGGAACGTGGATCTGTACAGATGTTGACCATAGGGCGTGATGCTGCAATTGAAGTTCAGTCACTGGTCAGAGTTTTGGAATCCTGTGCTGGCAACACAAAATGCCACTCAATGATCTTGTTTCAGGATCTGCTGGTGTCCTCAACACTTTCTCCTGAGGATACCATAATTTTGTTCTCATATGCTGTCCTAAGGTTGTCACCGACCGCTCTATCCTCTGGGTCGAGTTCCTGGTCCTATTCACTCAAAGGAAATGTTTCAGCTCACTCTGCTATTGGATCTATCCCAGCCAATCCTCATGCTGCTTCAGATCAATTCAACCGTCCACGTAATACCTCTTCTGGTGGGAATCGGAGTTATCATGTTGCAAGACCCTTGCAGCATGACAAGTGGACCAAAGGGAAAGATGGTTTTCTTGTTACTGATATTTGGAGTGCTGAGGTTGGTGGCTCAGTTCCTACAACTCCAATGATTTGGCTTCAGCAAACGGAAGAGAAAATGTATCTCTGTGCTTTTCAGCTTAGAAACATTACCTTGATCCTTCTAATTCCTGTTGCTTTCCTTCTTGAGGGGGAACAAGGAATCTCCATGGTGAAGCAGCAAATTGTTGAAAATGCATCAATAAAGATTTCCAAAGTCGAAGAAAAATTATCAAAAGGATGGGGTGGGGAGAATGCATATCACGTGAGTGGGTATCGTTATCTACTAGTAGATGGTGATAGAAATATATCTAGGGCTTCTCCTCCTGGTAAAGTGACAACCTTATCGAAGGACTCATTGGTTGCCATAAGTAAACTTCGAGAAGAAGTTGATTTGGAAAAGAGCAGAGCAAAATGGGATGGCCCAGACTGCGAGAAGGATTTGGAAATATGCATTAGGGCAAAAAACAATGCTTGGGTGATTGCTCGGGTTACAAGAGGAAAAGAACTTTATATGGTGTTAGAGAAAGCCAATGAGACACTTCTTTATGCCTCTGACGCTATTGAGAAGTTCAGCAACAGGTACTGCAATGGAGCCTTTTCTTTGGATTAGGAAAGAAAAAGGGATGCAGAAGATGTATGTTTATGAGCTATTACCTCGGGAATGATATTCTTTTGTTTTATGCCCTCTGATTGCATATGTGAACTGTTGTAACAACAAAAGCGAATATGAATGCGGAGCAAGATTGTACAGACATAGTTCAGAAATCTGATTTCCTTTGAGACTTTGCTGGTGGAAAGAACTCATTGTACCTACTTATGCGCATGTTAGTAATGGTTTTCCTGTGGGATATCTGTTACGGGAATGAAATTGAAGTTCAATGAGTTCTTTCCACCAGCAAAG

>AT2G01320
TCCGCATCTTCTCCGGTCCTGGTCCGGCTCTCTTGCCGGATAACGAGGAAGATGATTCCAGAGACGGTGAATATGAAGAAGAATCGGAAGGTCGCGAAGCCACCGTTCCCGGAAAAGTTTCTCCGGTTACTATCCGATGGAGCAATATCACATGCTCCGTCTCCGACAAATCCACAAAAGCAGTGAGATTTTTGGTAAATGACGTGTCTGGAGAGGCAAAACCCGGAAGGTTGCTTGCAATAATGGGACCGTCAGGGTCAGGGAAAACAACCCTGCTCAATATATTAGCTAACCAGATAGCTTCTTCTCCCCGTTTGCATTTGTCAGGCCTTTTGGAGGTCAATGGACAGCCAATCACAAAAAGAAGATTCAAATATGCTTATGTGAGGCAGGAAGACCTTTTCTTCTCACAGTTGACAGTTCGGGAGACGTTGTCTCTTGCTGCCGAACTTCAACTGCAGCACATTTCTTCTGTGGAAGATAGAGATGAATATGTGAACAACCTGTTGTTCAAGGCAGGCTTGATCAATTGTGCGGAATCTCGTGTTGGAGATGCAAAAGTTCGCGGAATCAGTGGTGGTGAGAAGAAGCGGTTGTCTCTAGCATGTGAACTTATAGCTAGTCCATCTGTGATATTTGCTGATGAGCCAACAACTGGTCTTGATGCTTTCCAGGCAGAGAAGGTGATGGAAACCCTCCGAGAACTTGCCAAGGATGGACATACCGTAATATGTTCGATACACCAGCCCAGAGGTTCGGTGTATGGGAAATTCGACGACATTTTGTTGCTGACAGAAGGTGCTCTAGTTTATGCTGGTCCTGCACGCAATGAACCATTGGCATACTTCTCAAAATTTGGGTATCTTTGTCCAGACCATGTCAATCCCGCCGAATTTTTGGCTGATCTAATATCCATTGACTATAGTTCTTCAGAAAGTGTTTACACTTCTCGTAAAAGAATTGACGCCCTTGTCGAGTCATTCTCTCTACAAACATCATCAATCCTTTATGCAACACCTATTGGGAAGAGGGAGACATCTAGAATGAACTTAGCGAAAAAGGCTGTAAAAAGAAAAGGCGGTTGGTGGAGGCAGTTTCGGTTACTCCTTAAACGTGCATGGATGCAGGCCTCTCGTGATGGGCCTACAAACAAAGTTCGGGGGAGAATGTCAATTGCTTCAGCTATTATTTTTGGCTCTGTTTTTTGGAGGATGGGGAGATCTCAAACTTCAATACAGGACAGAATGGGATTGCTCCAGGTTGCTGCTATAAATACAGCAATGGCCGCCCTCACAAAGACTGGGGGTGTTTTCCCCAAGGAACGTGCAATCGTTGATAGGGAGCGTGCTAAAGGTTCTTATGCGTTAGGTCCATACCTGCTTTCTAAGTTGCTTGCTGAGATCCCTATTGGAGCATCGTTCCCGTTGCTCTTTGGAACCATTCTGTATCCAATGGCTCGCCTTCATCCAAATCTATCCAGATTTGGGAGGTTCTGTGGACTTGTAACAATGGAGTCATTTGCTGCATCTGCAATGGGTCTAACGGTGGGAGCAATGGTTCCGACCACTGAAGCAGCAATGGCTGTTGGGCCTTCTCTTATGACAGTTTTCATCGTCTTTGGAGGTTACTACGTTAATGCTGAGAACACACCTCTTGTCTTCCGCTGGATTCCGAGTGTTTCCCTCATTAGATGGGCTTTTCAAGGACTTTGCATCAACGAATTCCAGGGTCTTAAATTTGACCATCAGAACTCATTCGATATACAAACGGGTGAACAAGCACTTGAGCGACTCTCTTTTGGAGGAGCTCGCATTAGAGACACAGTGATGGCTCAGAGCAGATTGCTCCTATTTTGGTACTGCACAACCTATTTTCTACTCGAGAAAAATAAGCCCAAATACCAGCACCTAGAATCTCCATCTCTTGATCAAATCAAACCACAACCTTCGATTGAGCCTCTAGACCATGATTTGGTAAAACCCGATGAACAGCAGATTGAGCCTCGCGACATTGATTTGGTGAAATCTGAGGATGAGGAGATTGAGCCTCGCGTTGAGGAAGACCAAGGTAAATCTGGACAGCAGCTTGAGGTTGAATCTGCACCTCTTGACCAAATTATCCCATTTGAGCTAGAAGGTTTCTAGATATATCATCGATGATGACATAAGGTGTGCGCCTTTTCGTTGATTTATGTCGTACAGGTGCTGGTCCGGAAGAGATAACTGCACAATAAGGGGACGGACATGGCNGTTAATAATGTTCTTGGTTTCTCAGATTAACATAGGATTGGTTTTGTACAAACGTTGGTAGATGGTCTGAGGAAGCCATCTCAAGGGAACTTGTAACATTGTCAGGAACAATTGCACTCCGGAACTCACATTTTGAAGTGTAATTTACTGTTTTCTTGAAACATCCTGAAAAATGAACTCTTATATTAATGGTTCAATGAGAAATTCCGTGCACCACACAACGTTTTGACATCCTATTTTTGGATAAAGAGACCCGGAC

>AT2G03270
GACCAAGTAGGCTACAAAAACTGCCCAAAATCCCGCTGTTCCTGCGACGGCGTTCTCAAATCCCCTCTCTCTCTCTCTGGAAATAGGCGCATAAATGGAGAAAGGAAAGAACAGTAAGAATTCTTCTGCGATGTCTCTGCAGCAGTTCGTCTCTACCATGGTCCCTTTAATCGATATGGAAAAGGAAGCTGAGATATCAGCTTCCATGACTTCAGGAGCAACAAGGACCTTGGATACTGCTCAGAAGAGGGGCTCCACCATTCTTAATTTGAAGTGTGTTGATGTTCAGACAGGATTAATGGGCAAAACTCTTCTCGAGTTTCAGTCTACTAAAGGCGATGTTCTTCCTGCTCACAAGTTTGGTACTCATGATGTTGTTGTGTTAAAACCAAACAAGGCCGATATAGGATCCCCTCCACTGGGTCAAGGTGTGGTTTACCGTCTAAAGGACTCCTCAATCACTGTCGCTTTTGATGATATTCCAGAAGAGGGTTTAAATAGTCCTTTACGCCTTGAGAAAGTGGCCAATGAGGTGACATACCGTAGGATGAAGGATACATTGATACAACTGAGTAAAGGTGTGCTGAGGGGACCTGCTGCTGACTTGGTTCCTGTGTTATTTGGAGAGCGACCACCAACGGTGTCAAAGAAGGATGCTATTTTCACTCCATTTAACTCCAACCTTGATCACTCTCAGAAAGATGCCATTTCAAAGGCCCTGTCATCCAAGAACATATTTTTGCTACATGGGCCCCCTGGAACTGGAAAGACCACAACTGTGGTGGAAATTATCTTGCAAGAAGTGAAACGTGGATCAAAGATTCTTGCTTGTGCTGCTTCAAATATTGCCGTTGACAACATTGTTGAGCGACTTGTTCCTTACAGAGTGAAGTTAGTGAGATTGGGGCATCCTGCACGTTTGCTACCTCAAGTCTTGGACAGTGCTCTTGATGCACAGGTTCTACGTGGGGATAATAGTTCTCTTGCAAATGACATCCGCAAGGAGATGAAGGCTTTAAATGGGAAGCTTTTGAAGACAAAAGACAAAAATACTAGGCGGGAGATAAGGAAGGAACTCAAGACTCTTTCCAAAGAAGAGCGTAAAAGGCAGCAGCTAGCTGTGGCAGATGTAATCAAAAGTGCAGATGTGGTGTTGACAACATTGACTGGTGCATTGTCCCGAAAGATGGAGAGTACTTCTTTTGATTTAGTGATTATTGATGAAGCTGCTCAGGCACTTGAGATTGCCTGCTGGATAGCTCTACTAAAGGGTTCAAGATGTATACTTTCAGGAGACCACCTCCAGCTTCCTCCAACCATTCAGAGCATTGAAGCTGAGAAGAAGGGGTTAGGGAGAACCCTCTTTGAACGCCTTGCAGACTTGTATGGGGATGAAGTCATGTCTATGCTCACTGTCCAGTACCGCATGCATGAGCTCATAATGAATTGGTCATCTAAAGAGCTTTACAACAGTAAGATCAAAGCACACCCAAGCGTTGCTGCACACATGCTGTATGGTCTTGACGGTGTAAAGCAGTCTTCTTCAACAGAATCAACTCTAGTTCTTATAGACACGGCTGGATGTGAGATGGAAGAAAAGAAAGATGAAGAAGACAGCACAATGAATGAGGGTGAAGCTGAGGTTGCTATTGCCCACGCAAAGCGACTACTTCAGAGTGGAGTCCAGGCTTCTGATATTGGAATGATTACCCCTTACGCAGCTCAGGTTGTCATACTGAAGATGATGAAAAGCAAGGATGAGAAGCTAAAAGATATGGAGATATCAACAGTTGATGGCTTTCAAGGTCGAGAAAAGGAAGCCATTATCATTTCAATGGTCCGATCAAACTCAAAGAAAGAGGTGGGGTTTCTGAGTGATCGCAGGCGAATGAATGTAGCCGTGACACGAGCAAGGAGGCAGTGTTGTCTTGTTTGTGACACTGAAACAGTGAGTGGTGACGGATTCTTGAAGCGTTTAATCGAGTATTTTGAGGAGCATGGTGAGTATTTGAGTGCTTCGGAGTATGGAAACGAATAATAGACAATAATGGAGTAGGATGTTTCCCTCTCTGTCAGACATGTCCATTTGCAGCACTTGATTCTGGAAACAGTTTCTTGATCATACTAATTTAAATTGGAATGTAATTGGATTTTTTGGTAGAAAAGTTCTATCATTTTGCAAAAGGAGAA

>AT2G04280
CTCAGACCACTGGAGTGAGTGAGAGCTAGAGAGAGAGAGAAAAGTGTGGAGGTTCTCTTCCAATGCCCTAACGCTTCCTGCTCTGAAGGTACTAAATCGGAATCATTCATCGATTTCATTTCTCTCTCTTGTGTTTCTGTAATCTCCACTCGTAGATCTGTATACTCTCGTCTCCTTCGATTCCTGTGTTTCTCAGATCTGTAGATAATAACCGATTAATCTTCTATCTGTTTGAGTTAATTTGAAATCTGTATCCTGATTTGGGTGTTTCCGGTGAACTTTCCCGGTTTTCAACATGTCCGGACGTAATCCATTACTCCGACCGGGAAGTTTCCGGCCGGAGAATCTAGGTCAGAACGTTCTCGCAATGATAGGGAACCTCTGTTTCGCTCTGTTTGTCATCGGGGTCTTAGTCTTCACCATTATTGCTGCCACATATGAGCCTGAGGACCCATTGTTTCACCCTTCAACCAAGATGACTAATTTCCTCACTTCCACTTCCAACGCCACTTTCCAATCCGATAACACTGTAGTCAGGACCGGTGAGGATTTCATGGCCTCCAACCAGACCATATTTGCCACTTTCATCAACATCACAGACGTAGATGTGCCTGAAACAGTCGAAAAAGCTTCTCTTGATTGTGCTGATGATGTTGGGAAGCCGATTGACTGTACTGATCCGGAGGTGTTTCATGTCATGATGAAGGCTGCTATTGAGCGATTCCAAGATATACACTTTTACCGGTTTGGTAAAGCGGTGAGGGGATACCAAGACAACTCCTGTCATATGGCGTGGCGGTTTAGGCCCAAGGAAGGGAAGACTGCGGCTTTCTATAAAGATTACCGGAGCTTCGACATTGTGAAATCTGAGAATTGTACTCTTAGTGTTGTTAGGATTGGGGATTATCATTCTGGAGGGAATGCTAGGAAGAAGAAGAGGAACCAGAGACCTGGGTTTGAGAAGAGGCCTAAGAGGCCAGACCCAAATCCCATTTCTCTGCAGGAAGTAGGGGAAGTCGTAAATGACTCTTTACCTGTGGTTGAATCCGAAGATTCCTTCAGTAAAGGGCGGTACTTGATATATGTTGGAGGCGGAGATAGGTGCAAGAACATGAATCAGTACCTATGGAGTTTCATGTGTGCTCTTGGTGAAGCTCAGTACTTGAATCGTACTCTGGTTATGGATTTAACCATATGTTTGTCGTCTATATACACTTCGTCGCATCAAGATGAAGAGGGTAAGGATTTCAGGTTCTACTTTGATTTTGAGCACTTGAAGGAGTCCGCATCCGTGTTGGACCAGGTTCAGTTCTGGTCTGATTGGAACCAATGGCATGGGAGGGATAAGTTGAAACAACACGTGGTGGAAGATTTCAAGATCACCCCGATGAAGCTATCTGGTGTTGAGGATACTCTCATCATGAGGAAGTTTGGTGCCGTGGAGCCCGATAATTACTGGTACAGGGTCTGCGAAGGGGAGACGGAATCAGTTGTCCAACGGCCATGGCATTTGATTTGGAAGTCTAAGCGTCTGATGGATATTGTATCTGGAATTGCATCAAGATTGAATTGGGATTTTGATTCTCTTCACATTGTGAGAGGAGAGAAAGCTAGAAACAAGGAGGTTTGGCCTAATCTTGATGCGGATACCTCACCTGAAGCTCTTTTGTCAACGCTGCCGGAAAAGATTGAAGATGGAAGGAACTTGTACATTGCTACGGATGAACCAGACACGTCGTTCTTTGACCCTTTGAAAGACAAGTACACCACTCATTTCCTCGACGAATATAAAGATCTTTGGGATGAGAGCAGCGAATGGTACACAGACACCACCAAGCTCAATAATGGGATTCCTGTGGAATTTGATGGTTACATGAGGAGCTCCGTGGATACCGAAGTTTTCAGGAGGGGGAAAAAGCAGATTGAAACATTCAATGATCTCACTAGGGACTGCAAGGATGGTGTCAATACCTGCAATTCCGCCACGTAATATCTGTAATACTCGGATTCTCACCGTGTATTTTGTAGTCTGTCGTCCAGTCATCGCTCCAACATTTCATGTGTATCTTCTGGAGAGGTAAGACCAGAACTTGATCTTCTTCTTGAAGTTGTAGCTGACATTAGTTTTTCTTCTTTTGTATCAGTACTAGTTTTGGAGTTTGTTCATGTTGTATTCATTTTGTCAGGATTTTGTGTAATAAATTTTTAGTAATATAATTTGTGGTAGCGTTTTGAA

>AT2G04530
CTCGTATGATAATATCATGCAACTAAAGGCATTTACATTAATGACCTAATACAAAGATACATGGATACATTTCTCCTCAGCTGCGGGTGACCCCAAGAAGGGCCTCGGCAATGAGAAGTAAGGACTAAAAATCAGGAAAAAATATTATGATTACATTAGTCAAAAGAAATAGTTAAGGTACTAGTCGATATTGTAACTACGAGTACGATGATTTGAAGCCTTCTGTTAAGGCGACTACTTTGCCAGAAACCTTCTGTTGCAGTTTCGACACTGCTTGACGTATATCCTCTATTTTATAGCGAGAGGAGAAATGTGTCAACATTATAGTTTTGTTTCTGATCCATTCTGCATGTTCTATGATCTCAAACAAATGTGTGTGGCCATGTTCACGTGCATGCTCAATGCTGTATCCTTCATCTAAAAAGGTTGCCTCAGTTATAAGGACTTTTGCCCTTAAGGCATCGGCACTTTGAGGATCAAGCAAGAAATCTGATGTTGTATCCCCTGTGAATGCCACCTCTGGAGATAATATAGTGTTTGTAATCTCAGCACCAGCCTTCTTCAGTTTCTCTATTTGCTTTCCGTTCAATTCCGTGTATTGCTTCCTAAGCTTCTTTCTAACTGAATAAACCACATAACCCTGGCTGGGTATAACATGATGAGTTCTAAATGGTCGTACTACAAGGTCATTCCGCATTTCATATGTTTCCCCTATATCCAATGCAACCAAATCAAGCTCCAGATCTACGTTTCCCATTTTCCTGTGCACATCAAGTAACCTCTCTACATCGTCTTTGATGCAGGGTGGTACGAATACTGTTGGAGGTTTTAAGCTGTACAAACCACGAGTTGCCACATACATCGGGAGCCCACCTATATGATCGAGATGAGCATGTGTGATGAACAGAAAATTCTGGTGAATAGCCCTCGACGGACACCGCCCAATATCAAACGCCGACTTCAATTCAGGCACAATTACGCAAGTCTCGTGGCCTCCAATTGAGATACCCTCGACCGAATACCCACCCAATTCGACCGCATTTCGATTGACCTCAGCCCTAGCTTTCCTATACTCCTCTTCTTCGATTGCGTGTCCGATTGCCGTCAAGAACCCAGAACCCTTCATGGCATGTAGAGGCCCAATACGATTGATGGGTGTCTCGGTGCGATAGAGATGGGGTTTTGAAGGGGTTACAGAGAGGGGTTTCGAAGTGGGTTGTTGAAATGGGGATACAGATGGGAAGACTGAGGTCGTTGAAATGGCGAGAGAGAGTTGCATCGTTTGGCGGAAGGAAGTTACATATGGGGACGACAGAGGTTTTAGGGAGGTTTTTGCTGTCCGGGAAAAATGTTGCATTGTGG

>AT2G17510
CTTTTCTCTTTACTTTTCTGTTCTCTCTTCCCTAAGGACTGGGAACCAAGGCGGCGAACTCCTCTCTCCCTTTCTTCTCTCAGAACGAAGAATCGGAAATCTAATCATTTGTCCGGAAAACGAAGCAAGGCAAAGTAGTGAAGTTTCGAACTCAGCACTTTTGGACATTATTAATCGACGCCGGAGGTAAAGATGTTGCAAAGCAAATCATTTGTCCGGAAAACGAAGCAAGGCNNNNNNNNNNNNNNNNNNNNNNNNNNNNNNNNNNGAGACGATATCTACTGCGGAGCGCCTTCTTGCCAAGTCTGCGATTCTTCGGGTGCTCGCTTGAGCTCGTCTGCCTCCACGATTCTCGTTGTTGATACAAACGTCGTCCTCAATCAGATTGACTTGCTCGAGAATCCAGCGATTGATGATGTGGTTGTATTGTCAGTGGTGCTGGAAGAGGTTAAGAACAAGAACCTCGCGGTTTATAACAGACTTAGAGCACTTTGTAGTAACTCTCTGAGGAAGTTCTTTGTTTTCTCTAATGAATACCACAAGGATACATATGTGAAGGCCATGGTGGGTGAAAGTCCAAATGATCGCAATGATAGAGCTATACGGGTGGCTGCTCAGTGGTATCAGAATCATCTTGGTGATGCTACTAAGGTCTTACTGATCACCAATGATCGGGAGAATAAGAGAAGGGCCACTGAAGAGGGCATTTCTGCAGAGACAGTTGAATCATATGTGAAATCACTTGGTCAACCTGGATTGCTTGACCTGCTAGTTCAGCCCCCTTCAGAAGATGTAGCCATGGAGGAAGTTGAAGACTTGAGACCTTCAAAGAGGAAAATTATTTATACTGAGCATAAGCCTATGTCGGAGATTACTGCTGGCTTGCATCGTGGGATTTACCATCAAGGGAAACTGCGTGTTAATCGTTACAACCCATTTGAAGCATATGTAGGAAGTGAGAGTATTGGTGATGAGATAATTATATATGGACGTGGAAACATGAATAGGGCTTTCGATGGTGATATAGTGGCAGTTGAACTCTTGCCTCAGGATCAATGGCATGATGAGAAATCTCTGTCAATAGCGGATGAAGACGATGAAGAAGAAGATGTTCATCTCGTTCCGAGTAGTGCTGATGATGCTCCAAGAATTACCAGTCTCGTGCAAGGACCTGCAGGAGAAACGAGTTCTGTGTCCTCTCGTCCATCTGGCCGTGTTGTTGGTATCATAAAACGGAACTGGCACTCATATTGCGGATCTCTGGAGCCAATGCCTTTGCCCGCAGGCATTGGTGGTATTGCCCATGCTTTATTTGTCTCTAAAGATCGGAGGATTCCAAAGATTCGAATTCAAACTCGACAACTTGGAAATCTTCTAGACAAAAGAATTATAGTTGCTGTTGATTCTTGGGATTGTTTATCCCGATATCCTTCAGGCCATTATGTTCGAACAATAGGAGAAATAGGTGACAGAGATACTGAAAGTGAGGTAGTGTTGATAGAGAATGATATAGATGCCAGACCATTTTCTTCTCAAGTCTTGGCATGTTTGCCTCCGTTACCTTGGAATGTGTCTTCTGAAGATCTGGTAAATCCTATTAGACAGGACTTGCGTAATTTGCGTGTCTTCAGTGTGGACCCTCCAGGATGCAAGGACATTGATGATGCATTGCACTGTACTCCCCTTGCAAATGGAAATTTTGAAGTGGGAGTTCATATTGCTGATGTTACCAATTTTGTGCACCCTGGAACGCCCCTTGATGATGAGGCTACACAAAGGGGCACATCGGTCTACCTTGTGGAGCGGCGAATTGACATGCTTCCGAAACCTCTAACAGAAGATATTTGTTCTCTTCGAGCTGATGTGGAAAGACTGGCATTCTCTGTTATTTGGGAAATGACACCTGATGCGGAGATTATATCTACAAGATACACCAAAAGTGTCATCAAGTCATGTGCAGCATTGTCTTATGTTGAAGCTCAAGCAAGGATGGATGATAGTCGCTTGATGGATCCATTAACTACAGATCTGAGAAATATGAATGCTTTGGCAAAGGTAATGAGGCAGAGGCGTATTGATAAAGGGGCTTTAACACTTGCCTCCGCTGAAGTGAAGTTTCAAATTGATACTGAAACTCATGACCCTCTTGATATTGGAATGTATCAAATTCGAGAAGCAAACCAGATGGTTGAGGAGTTTATGCTTGCTGCGAATATTTCAGTTGCAGAACAGATTCTGAAACATTTCCCCTCATGTTCATTGCTCAGGCGCCATCCTAGTCCAACCAAAGAGATGCTTGAACCTTTGCTTCGCACAGCTGCTGCTGTTGGCCTTGATTTGGATGTATCCTCATCCAAATCATTGGCAGATTCACTTGATCATGCTGTGGGTGATGATCCATACTTCAATAAGCTAATCCGCATACTGGCCACTAGATGCATGACACAGGCTGTTTACTTCTGTAGTGGGGATCTTACTCCCCCAGAATTTGGTCATTACGGTCTGGCTGCGCCTCTCTATACACATTTTACCTCTCCTATTAGGAGATATGCTGATGTCATTGTACACAGGTTGCTTGCTGCATCTTTGGGGATCTACAAACTTCCGGGCATATTTCAAGATAGAGCCCAACTTACCAGTATTGCAGACAATTTGAATTATAGGCATAGGAATGCTCAGATGGCAGGCAGGGCTTCAGTAGAGCTTCATACCGTCATCTATTTCAGGAAAAGGCCTACAGACACAGAGGCCAGAATTGTGAAAATAAGATCAAACGGCTTCATTGTTTTTGTGCCCAAGTATGGTATTGAAGGGCCTGTCTACTTGACCCCAAGAAGCGACAAGGGAGGTGGAGAATGGTTGGTAGATGAGCAGCAGCAGAAGGTTAAGAAGAGTGACGGTAGCATTTCTTATGGTGTTCTTCAGACGGTGCATATTCATATGGAAGTTGTGGAGCCCCAACCGAACCGGCCTAAGCTCCAACTTACCCTTATTTAGTTGATGTGTAATGTTATTTCTCTTTGAGTTTAAATACGTAGTTTGGGAATTTAAAATGACATCTTACCCCAACAGATGGGAAAAGATATGTATCTTTCGTTTTCCTCTTATGTAGTAACTTATGAGCAGTTAGTCTCGATTTCTAGAGTGGTGGCTTGGGAGCATCTTGTGCATAGCATAGAGTGTTTTATTGTAGAACGGATTAAACTGTTGGGTATGGTCCACCCTTCATAAGAACATTTATTTATAATATAATTTATTTGTTTGAGC

>AT2G17990
GATTATCGTCCATAACGTTCTGTCTCTGAGTCAAGCCCAAGCTCCCAAATTGTCCTCGAATCCGAAGGTGATGGCATCAGAGGAAGATGTTGGCATGTCAAATTTGAAGTCACATCTTAGCCAAATGCATACAGCGCAGAGCAAGGAGACAGAAAGAAGCCATTCCCAAGTGGATGCCTTAGAAGAAAAACTGATGGAGGTAAAGGCTTGTATACAGGGGTCTGATGAAGATACAAGAAAGGAGTTGGAAGTTCTCTGGCGGAGAGTCAAAACTACAGCAACATTGTTGACTTACTTGAAATCAAAAGCGAGAATCATGGCTTTTCCTGATCTAGCCCATACATCATGTGGCATTAAACAATTGGATGGTGTGGGTTTTGTTGACAAAAATGGTATACCGTTATCTGGTTGGTCTAGGAATGTCCATCTTTCTTCCTTTGACATCACAGATGAGGAAACATGGATGGGGATTAGCAATCAACACGGTTCCCCTGATGAACAAGATGGAGTTTATATTGGCGAGATACTGAAGAGTGTGCAGATGGTCGCTGATGTAATGGAAACTCTTGTCAAGAGGGTCATTATGGCAGAATCTGAGACTGCAATTCAGAAAGAGAAGGTAACATTAGGACGGGAGGATATCAAAAGGAAGACGCTGCAAATTGAGAGCATGTCTTCAAAGTTGGAGGAGATGGAAAGATTTGCAACAGGCACGAATGCTCTTTTGAAAGAGATGCGGCAGAGGGTTGAAGATTTGGTCGAAGAAACATCTAGACAAAGGCAACGAGCTGCAGAAAATGAAGAGGAGCTTTGTCGTGTGAAGCACGACTTTGAATCCCTCAAATCCTATGTTGGTAGTCTCATTAGTGTAAGAGAGACACTTTTGTCATCAGAGAGGCAGTTTCAAACAATTGAGGGGCTTTTTGAGCGGTTAGTTGAAAAGACAACACAGTTGGAAAGCGAGAAAACACAGAAAGAAGCTGAAGTTCAGAAACTTATGGAAGAGAATCTGAGGTTGACCACACTACTTGACAAGAAAGAGGCCCAGCTCTTGGCCATGAATGAACAATGCAAGGTGATGGCTTTGAGTTCTTTGAATATTTAGTTTGGTTGGGTTTTGTGAATAATATTGGGTTGCAAAATCTGCGCGGACAGATTCC

>AT2G18710
GTTTTAAGGTTTTTTCAGAGAGAGAATCAGTAGACAGTGAGAAAGATAATGTTGATAACGGTTAGGGAGGTTGCTTCTTCTTCTTGGTCCCTTTGCTTCAACCTCTCTCCACTCTCTCTCACCTCGAAAACTTTCCCTAGGCGACGAAACTCGAATTGCAGAGCCAGCCTTGCTGTCCAGAGAAAACTTGCCCGCGGCCAAGGTTGGAACTTTGGCCTTTGCTCCGACAGCTATGGAGGTTCAAATTTTGATCCATTGGCTATCAATTCTGATAGTTCAGCGCTTCTAGATGCTTCTCCATGGCAAAGTGTCCTAGCCTTGCTTTCACAAAAACTTGAGAGTACATCGAGTACAAGAAAGGAGAAATCTTCAGCTAGAGGAGTGGCAGCTGCAATTGAAGACACTTCCATTGATTTTGGGGACTTCTTCAAAGGTCCACTGCCGGGAAAGTTTCTTAAACTCTTGGGACTTTTGGCCCTATCGCGGCTTGGGATATACGTACCTCTTGGTGGAGTAAATCGGGATGCTTTTGTTGGAAATCTAGATGAGAATAGCTTATTGAGCACTTTAGATTCGTTCTCCGGAGGAGGCATTGGTCGGCTTGGAATATGCTCACTTGGTATTGTTCCTTTCATCAATGCTCAGATTGTGTTTCAGCTTCTCACCCAGATCTACCCCAAGTTGCAAGACCTTCAGAAAAGAGAGGGTGAAGCAGGAAGAAAGAAAGTTCTTCAATATACCCGCTATGCTTCAGTTGGTTTTGCAGTAGTGCAGGCAATTGGCCAAGTTCTCTACCTTCGTCCTTATGTCAATGACTTCAGTGCGGAGTGGGCTCTATCATCTGTTACCTTATTAACACTTGGTTCAGTGCTTACAACATACATTGGGGAAAGGATATCTGACCTTAAACTTGGGAATGGTACATCTCTTTTGATCTTCACGAGCATTATATCCTACTTGCCAGCATCTTTTGGTAGGACAGTTGCAGAGGCATTTCAGGATGGTAACTACATTGGACTCATTGCCATAATTGTCTCCTTTGTCCTCTTGGTACTTAGCATTGTCTATGTTCAGGAAGCAGAAAGGAAAATCCCACTTAATTATGCCTCAAGATACACTAGCAGAACTGGAGGGCTCGAAAAATCTGCTTACTTGCCCTTCAAGGTGAATAGTGCAGGAGTGATGCCAATTATCTTCTCTACATCATCATTGGCTCTTCCAGGCACTGTGGCACGCTTCACTGGTTTAGCTGCTTTGAAAAAGGCTGCAGTGGCTTTAAACCCAGGGGGTTCGCTCTATCTCCCCACAAACATTCTATTGATAGCCTTCTTCAACTACTACTACACTTTTCTACAGCTGGATCCTGATGATGTGAGTGAGCAGTTGAAGCGCCAAGGTGCTTCTATTCCACTTGTTCGACCGGGTAAAAGTACAGCTGCATTTATCAAAACGGTTCTTAGTCGGATATCAGTTCTGGGATCTGCATTTTTGGCACTTCTAGCTGCTGGTCCTGCTGTGATTGAACAAACAACACACCTGAGTGCATTTAGGGGATTTGCGGGCACGTCGGTTCTAATTCTTGTTGGTTGTGCTACAGACACAGCAAGAAAAGTTCAGGCAGAGATAATTTCGCAGAAATACAAGAACATTGAGTTTTATGATATCGACCAGTATTGAGGAAAAGCATATTAGAGGATGGAAAAGTATGAGAATCCACAGAGAAACAAGAAGAAATTTGGTATTATGATTAACTTTCACGTGCATCATGCAGTGATGGTTCTTTTTCCTGTGTATATGAAGAAAAATCCTGTGTATCCCAGGACCCAAGTTATTTCACAGTTCAAATTTAATTTGCACGTTGTACATTAGGTTGTTATTCTGCTGTAGTTCTCTTTGATGTTGGGTTAACATAATTGACAAGCGTGCTTTTCTTTTTTGAAGCTTCTTGTGGTTATGTTTAACTGAAGTGTAAAAATGGGACAAGATGATCGAAAACGCCAAAATTGGAAAGAAAGC

>AT2G20330
CCACAGTCAAGTAGAAGCAAGCTCGATCCAATACACAGGTACCATGCTATAATTCAGAGTCTTGCTTCCAAATAGGAGACATAATAAGACCATAAACAATGGCATTTTTCACAGCCAAAGATACAACTCCTATTTTTGTATTTACTATATAACATAAATACAGACTAAATTAAGATGAATTTATGAGATCCACTTACAAAGAGAGGCCCATGTAGTACTCAAAACTCAGACGCTACATTAAAGGTATTGAAAAAGCTCGCCACAACAATATAAGGCCGCCCTGATTGAAACGGTTAGAGATGTTCAAGATTCAGCTGCATATACAAAATTTGGATGAGACCAAGTCTTGATGGCGATGTGATATATGAAAGGCAGCATTCAGACATTCAAGTTATTTCTCTTCATCCTCAGAGTCTGATTTTGCAAAAACAGGTTCAGGCTGTGTTCTCGAATATGCAGGAGCAATGTATTTTGGGTCCTTTGCAGCAACATCAGCATATTTCAGAATGGCTTCTCTGGGATCTTCCTCCATCCATGTCTCCTTTATTAAGCCTCCTTGCTTCATAAGATACTGAGTTAACAAGCTTCCCTTTGTTGAACCGATCTTCCCTCCATGACCCGGTCCCGTTATAGGTGCTTCTGGCTTATGAGACTTCATTGGGTCTTTCAATATTTTCTCGCGTTGACGCTTACGACTTGGCTGATCTCTAAACAATGGGAGCGCATGCGGATTGTGGATCACTGGTTTGACTTCATAATCATCAACTGACTTTTTCCTTGGTGCACGTGCCACACATACAAGAGCTCCTCTCTCACTGAGAGTTGGATCATATAGTATGTGAGTTCCTCCTTGGTGTTTGTCCCCAGTTGTAGCAAAGACCTGGTTTAGTTTTGGGTGCCAAGCACACTGCACAACACTCGCAGTTGGTGAAATACCAACTCTTGACACAAGTTCGAGCTTTGTTCGATCATAAAAGCATAGCAAACCACCAGTTGTGCTATCTCTTTCAACTGATGTTCCAGTCAAAAAGAGTTGCTCATCGGGACTAAATGCAATATTAGTTTGAGCATAATGATTAGGAAGATCCTCAAATATCTGAAGTGGCTCTTTCATTTTGCGCAGATCCCAAACCTTCAGCGAATCATCAAAACTTCTTGACAATAGAATCTGCCCATCGCTAGAGAACTTAAGGCCAGTGATATCATCTGAATGAGCTTTCTCAACATGTGTGTCTGGCCTGCTTCCCCAGCCAGGCTTGAGGTTCCATATCTGTATAGAACCATCTCCAATACCACCTGCAATGCTTTTTCCCTCACGATCCCAAGCACATGTGGTCACAGGAACTCTTCCAGGCCTTGCAAGTTTTGGTTTGATCACCTGCTTTTGGCTTTTAAAGTCATTCACATCCCATAAACGTAATGAACCATCCTCCGATGATGTCAAAATAGTTTCTTTGGTTTTGGGATGCCACTCCCCACAAGTCAATCCCGATATGTGGCCTTTGGTATTCTTAAGGTCACGGATATACATGTCCCCCTTCATGAACTCACCAAGAGTAAGTCCGTCCCGGTCATAAATCTTAGCTTGGGCTGAGCCAGTCACACATAAAAAGCGGTCTGCTGTTGGACTCCAACTGAGAGTGCGAACTTGATGACCTTCAAATGGTTCAAGCTGCCTAAAGGATTGCAAGCGGGCATTCATCCCTTGAAAGTCATACATTCGCACTGAGTAATCATAACTACCAGAAAGGACTCTAGATCCAGAGTGATCAACAGCAAGAGCTGAAACAACCTTAGTGTGACCCTTCAAGACAATCTCATTACTCAGAGGTATCCGATAGCGACCCTCGTCTTCACCATCAGAATCCTCCTCTTCGTCGGAGTCGTCCAATCTCGAACCAGCCGGAGGGGGAGGCGGTCCAATCATCTGTCCGTCATCGTCAGCCTCGTCACTAACAGCAGTTGGCCGAGGCGGGCCAATCATACGATCCTCATCATCGCCGTCATCATCCGTGCCTAGAGGCCGAGGCGGACCAATCATCACTCCATCGCCCACTCCACCATTGCTATTATCAGAATCCAACGGCGGCCGAGGTGGGCCAATGACCGCGTCCTCGTCCCGGACGCTCTTATTCCCGGCAACATCACTTGCACGGCTAGGGCCAGGATTAGGGTTAGAACGATGACTGCGAGAGCTAGGGATAGGGTTTTTGAAGGAATCTAACCAGGCTTTAGAGCCTGATGAAAGAGAAGGAAAGTCTTTGCTAGTATTGCGACCGGAAGTGTTAGAATTGTCATTTTTGGTGGTGGCGGTGGCGGCCCGACGGGTGGCGCTGTGGATGGCCTCGAGAGGAGTAACAGGATTTGATTGCTTACCGAAAGTTAGAGGGAACTGAGCTCTAATACCGTCGTATATCTCTGCTTCGTCCTCCATTTTCTCCGATCACTCCTCTATTGATTGATGCAATTATTTATATGGTCAATACTTAG

>AT2G21280
CCCTTGTAAGTCTTTTTTTATTGGAGAACTATTGTTTGCCACAGTGCCTTGCAAGGTGCATTTTACTATATACTACAGAGAAAAACCGCAGGAATTCAAAGACATGCTCAATAAAAACCAAAAAGAACAGTAAAGATTGAAGGAGAGACACCAGGGCTTCTGTGAAGAGGTCAATTTCACTTAATGTGATTGCACTTGAATCTGATTTGGGAGTAGCTGGACGGCCAATTCTTTACCAGAAAGAATAAAGAAAATACATGTTTGATCAAACTTAGAAATTCAACTTCTTTGTGACATAATGGCTCTTAATGCATCCTTCACGTAGCAGTATCGGAATGAGAAGCCCAACTCCTTGGCTCTAGCAGGAAGCACCTTTTGTCCTTCCAGAACCACAGAAGCACCTTCTCCGAGCACTGCCTTGAGTGCTATTTCGGGTACAGGCAGCCAAGAGGGCCGGCCCAAGACAGATCCCAATTGGTCACACATCTCCCCCAGTCGAACAGGATTAGGTGCAGTTCCATTGATAACTCCTTTATAAGATGGATTACATAAAGCTTCATATATTAGATTCACTATGTCGTCCAAATGAATCCAGGAAAACCATTGTTTTCCAGAGCCCAAAGGTCCACCAGCAAACACCATGAACAGAGGGATCATTTTGGCTAGAGCACCGCCATCTTTACCAAGGACCACACCAATACGAATAAGTGCTAATCTAACATTCTTATTGACTCTGAGGGCTGTCGCTTCCCATTCTCTACAAACCTCAGCCAAGTAATCATTTCCTGATGGACTTTGCTCATCAAAAACTTTTGTTTCGCTACTGCCATAGTAACCCACTGCTGTTGCACTAACCAAAACTGTAGGCCGGACTTCATCTTGTGAGTCATTTATCAAATCTACGACCTTTGAGGTTACTCTGATCCTGCTATGCTTGATCTCTTGTTTAATCTCAGGAGACCATCTTGTACTTATGGGCATTCCAGCCAAATTTACAACAGCATTTGAACCTTGAATACAGTCTTTCCACTCTGGCTCCTCTGCAATCACAATTCCTGGAAAGTCTCTGACCGGAAAAATTATCTGAGCTCTAGATCTAGATCGCGTCAAGACATGAACTCTATGATTATCTTCATGGAGTCTTTGTACCAGTCTTCTACCTATAAAACCTGTAGCTCCTGTCACTGAGACGGTCATCTGATTTTCCTTCTGGGATTGAGAAGACCCAGTGTCGTTGCTGAGGCACCAAATCCTAAATCTCTTAGCCTCGTAAATTGAGAAGGGTAGAGAGATGTGAAGAGAGGGAGAGATGGAGTTACTCCAAGCAAAAGAAGTCGCTCCGCAGAGCTCCATTGAAAGTGCTTTGAAGCTCTCCGATAGCGAGTGTGCACGCAGGCTTTACGTGTTCTTGAGCGACAGTGAAGATTGTGACTCCGTTTCTCACCAGTCACCTGTTGTTTGTTATC

>AT2G24220
GTGCCTTTCTGAGGTGCAAGTAAATATAATCTTCAAGCTTAATATTGAATAAAGCCCATATTACTGTCTACATTACACATTACAATATTGTACTTGTAGTAGCCATTTTTGTACTATCAACAGTTGCAGGAAAAATAATATTAGACTTCATGAATAGAAGACGGCGGAGTAATTTTAGTTGCAGAATAGCTACCGTAAATATAGGAGGAGAATCCCCAGCAAGTGATAACCAGCGACAGAATCTTGAAACCACTCATCGGATCCTTTAACAATATAACTGCAGCCACGCTAGTGATAGGAACCCTAACTGCATTCAAAACACCCGCCNAAATAGAGTATGGCAGTTCCTCCAAGTACCCCTAACTGGAAAGTTATCGCACTCCAAATCAGAACCATCCAATAAGAGACGCCGCCGCCCTTGAAACTTCCCGCCTCGGAGGCCATTCCCCTAAAGCCGTCGCTTGCGACGAGCCCGATCGTGGTGAAGAAAAATCCGAATAAGGAGACCATCACTTGTTGCTCCAACACCACGTGAAAAGACCTCCTTCCTAGTGACTTGATGAAGACGAGTTCAGAGAGAGCGAATATGAGACCGTGGAGGGCTGATGCTAGTACATCCCACATAAAACCTAAGACATATTGTTTGTGTGTGATGTTACCATAGGTGTCTGAATCGGAGTCCAAACCTATGATGACCATAGCTGCAGTGATGATCACAATGGCATTTATGGTGGAAACATTAACTTTGTTCTTGACGATGAAGTATCCGAATAGGGAAGAGAAGGCGAGCGATGAGGAAGCCAAAAGAGATGCAGTTGAGGCTGGGAGGTAAGCATAAGCATACGCATACATGAGATTATCAGCAGCACTCAGAAACCCCAAACCTATATATGAGAGGGTGAGCTTTAGGGTTAGAGGAGTAGGAGAAGCTTTGTAGAAGAAGTAAACTGGGAGAAGCATTAAGGCGGTTAGAGGCCACCCTGCAACTGATACCCATGAGATGATCCATTTGCTCTTTCCACCGTTGGAGAAATAGAGACGAGAGAGGAGGCTAGAAGCTGGAAATGCGACAAGCATTGCACTAGAACTGAGGAATAGAAGAATCCAGTATGAGGTTGGCTTGCTTCTATATGCTTCCCAAGCCATGGTTTTATAGGTTGAAAACTTATCCAGCAACGACGTGGCTGGTTTTGGCGGTGGCTCCTCCATGCCTTCCTCCTGTTGAAGCAACGACTCTTGCATCGACAAAAATGACGGCGATTGAGGAAGTAGATGAATCAA

>AT2G24820
GCACCAGTCAGTCTATTTATCAGAAGGATTAAGCATTTAGCTTAATAAAATGCTGCACCACTCGTCTATTAATCAGAAGGATTTAAGCATTTAGCTTAATAAAATGAGTATTCAATAACCACAACTCTCTCATATGGCTAGCACAAGAAGTTGTCAACATCAACAATAGCTGCATTCAAGAACTCAGTAATCTAACCACCTTAGTAATTATTCTATATGAAATTTTTTCCCCCTTCTCATTAGGCCTGAAAAGACCTGACAAATCATGGAATGTTCCATTCTGGGCTTACAGTCTTCTGTGTATCCTTATGAAGTTTGTTGTATTCATTGCAATTGCAGTTGAACATGCATAGATTCCCGCCAAGCACAGGGTTATTGAAACCAGAAAGAGGGCCTTCCACTGCCTCCCAGAAACAAGAATTGCAAATGCAGTTGATACAAGAGCGACCATGGACAGAGCATTTTTCCACACTTGAAAAGCTTTGACAGCACTTCTGCATTCCTTGCAATGGATTACATGTCGGAAATATCTGTTGGAAAGATTTGGCGCGTGCATTGTCCCGATTCCTCCCTTGGCCGGCAAAGAAGCTGAAATGCTAGCAACTAGTCCAGCCGGAGCATGTTCCACCACAGCAGGCTCTTTAGGCAGGGAAATGGTGCTGTGGCCAAAATGATAAGGCATCCCATGCCCAACTTTGTCCATCCACTTCCTGTATTCTGCTACCCACGTGTCCGAGGACCTTAAGTTGAGGTAAAGTTCTTTTGTGGGAACTTTTTCTTTCAATAGAACTTCATTTTGGGATGAGAGAAAACCCATATCTTGCTCAAAAACCTTACTTGCATTCTGATGGAAGTACCACTTTGGGAACAATTTCATGAGGGGGGACCTCTTTGTGCCTCCAAACCTCACAATAAGCATGGATTTTCCTTGACCTGAAGGCCTGCAAAGAAAGAGGCCAGAAAAATAGTGTTTCTCCCCGTTCTTGTCAACAAATTCTCGGTTGTTTTGTAGAACACATGGTGCTTCAAATCTTAAGAAATTTGGCATTGATTGATCTTTTTCTTTGCCCCACCAGCCTGCAAACCCCCAATCTGTTCTTTCAGTGACTTCAAACAGTAATGGTTGGGCATCTTCCCTTTTTGCTGTCCAGTCAGTTCTATCATGGGAGATGGGGATATGGGCTGGGTCCATAAGGTTCTCAAGAAGTATGGAATGATCATATGGAAGTTCATGTGTGGTTGAAGTATCTTGAAACCCAGGCCTTGCAAAGTTATCAAACCAAGGCAATTTACTAGGATTTGGTGGTGTTCTCTGAGACATCCAAACCCACACAACCCCTTGGGAATCCGTCACCTCATATGTTCTAAGACAAGCTGATTGGGGAATCCTTGCATTGGCTGGAAGCTGAGGTATCCTTACACATTTTCCCTCACCTTCAAATTGCCAACCATGGTACAGGCATTCCAGCCTTCCATCAACCAACTGACCTTCGGAGAGTTTTGCTAACCTATGAGGACACCGATCTTCATAACAACGAAGCACGCCCTTGCCATCGCGATACAAAACAAGCTGTTTATCAAAGACAGTGAGACCCAAAGGAGCATCATCTGGGACATTCTGAGTGAGGTATAGTGGGTACCATTCCTCAGTCCACTCATAGTCGGCTACCACAACCCTTTCATCCCTCGCATCCTCTTCACTAGGAGGACCACCACCCACAACAACACTCTGATCTTCATCATCTTCAACTGCCAACCCGCCGCCAACCTTGGCCACTGCCCGGCACTCTGTACAACCTCTCTTTGGTACCGGTACTGTTAGTTGTTGATGATGAGGTTTGGATGGTTGTAATACAACTGCACTAGTCCTTCTTAATGATTTTGATTTTGATTTTGTTCTTCTTCTTGGTGTGGGTGATGGGTGTGAGAAATGGAGGCCCGTGGATCCGCGAGTATCAGCAAAACATCGCTGCAACATTAACGCCATGATGATCTTCTGTTGAGAATGGTAGGAGGGAGTACATAATTTGCTTATTAAGGAATGAAGGAAAGGGAGAGAGACAGAGGGGGGTTAGTTGCTTGTGGTCTTGGTGCACTCATGCTGGCCAC

>AT2G24830
ACCTTCTTGCTGGAGGCAATGGCGGACGACGAAGAGAGACTTCTGGAGGGACAGCTGGAGCTTCAATTGCAAGAGCAAAGAGATTCACTCGCTGCTCTCAAAGAAGCCCTCGGTTCTGACCCTACCAATCCGGAGATCCTTTCGGTTTATGAGGAGCTTGTTCAGGCTATCAAAGAAGCAGAGGAAGGGCTCCTTGAGTTGAAACGTGCTAGGTTGATGCGAGAGGCTGATTCAGTTCTACAGGGGTCCAAGTATATTGCTGAGGATGTCAAAGTGGAGCCTCTTGATCCCACACAAGTTGAAGCAGAACCACTGGAGGGTCAAAGTTACAATGTTGGATCGAAATGTAGATTCCGCCACACTGATGGACATTGGTATAATGGTCTCATTGTTGGGTCAGATGATTCTAATTCAGCAAAGATTTCTTTCCTCATGCCTACATCTGAAAACATGTTGATATGCAAGTTCTTTCTGCAGCAACGGTGCCGATTTGGTACTAACTGCCGCTTATCACATGGTATTGATGTCCCATTGTCTTCCCTGAAGAAGTTTGTCCCCACAGTATGGGAGCAGTCAATGGTGGGATCTAGCATTTGGGCAGTCTCTGACAGTAGAACTGGCATTTGGAGGGAAGCTGAACTTCAATCATGGGATGATGAACACAGAATGGGCCAAGTTGTTTTTCGGGACGACGGAACCTTGGCAAAGCTTGGAACTGAAGCTATTTCTTTGTCTGAATATGCACAAATAAGCGATGAAGATGAAAATGAGTCGAGTTCAGAACACACTGATTCCAGTGACTATGAAGAAGACAGTTCGGAGGGTCTCGGATTCCTTGAAAGCACTGCTCTGCAGAAAGGCATCCAGATGGAAACTGCCATTTTTGCAAAGTGGGAGAATCACACCCGTGGCATAGCTTCCAAGATGATGGCTAATATGGGTTACCGTGAAGGAATGGGTTTAGGTTTATCTGGGCAGGGAATGCTAGACCCCATTTCTGTGAGAGTCCTTCCACCAAAGCAATCTCTTGATTGTGCATTTGAGTCTCAGGGAAATGAAGAGAATAAAGAGAAGCAGGGGAAGAAACGAAGCAGAGGGGGGAAGAGAAAACGCGATAAGAAGTTTGCAGCGGCAGCTAAAGCTGCAAAGGAGGAAGAGGAATCACAACCGGATGTCTTCAGTCTTATCAATACCCAGCTTGCAATGCATGGACAAGCTTTGAATGGCAGATTAGAGAAGCAGCAGCAGCAGAATAAAGGCTTTGGCGAAGGGAAGAAAGAAGATAGGCGGGCTTTACTTGCTTATGATGACGAGGTTAAGGAGCTGAGGATCCGAATTGAGAAGCTAGAAGAAATGTTGGGTCGGAACAAGAAAGAGAAGGTAGTTTACGAGGCAGCTATGAGGAAGCTGAATGAGACTCGCAAAGCTTTGGCAGAGGCCGAGGCAGCTCATGCATCTGCGTCAAATGCAGTTGCCAGCAAAGAAAGGGAGAAAAGATGGCTTAAATTTTGAGAGTTGCTTGACATTGTATGGGGTTTGTATATTTTCTGAAAAATGAAGCAACATCAGNGAAGCAACATCAGGAATATTATTAACCCTTCATTTATTTCACATTTTGTCGTCTTTTTTTTGTCAGCATTCGACTATACTATTAAGCAAAAGCAAGCTTGTGATGTCGGGGACATTCTTTCAAACAGCTTGAAGACGATGAAAAAGAAGCATGCTCTACAATATCAAATTGCC

>AT2G25530
GGGAGTCTCAGATTTCACCTCCACTAAAATGAATTGTTCCATAAAATTCATTGTCATTTGCCTAGCTTCTTCGACACTTGGAGCTCAATATTTACCAATTTCTTTGTGTTTTGGTTACCACCAATGAGCAAAATATCCATAATACGAGACAAGTAATGTAATGAAACATGACAAATAAAGACTTACTTTGCGAGAAACAAGTTAATGGATTTAAGATAATTGTTGAGACTGCAGAGTACTTGCACTATTCTTCTCCCATCTTTGACGGGTCGACTGAAAATGTGGATGAAGATTCTTGACACCTTCAAGATAGAAGGGTGTTTGCATCTCAATCAAGCGGGAGACAGCTCGGCGGAAAGCGAACATCTCCTCTTCACCCGATAGAACAGCAATGAACGTAGCAGCTGTACCACCCGTGCTTATACTGCCTTCTTCCAAGACATTTCGGCGAAGCTTCCCACCCTCTATCTCTCCTTCAAATTGAAAGCTTTCCAAATCAAAAAGTTTTCCCTCTTCAGTTCCCTGAAACAGATCATCAATAGAAGCGGCAGCCGAACAATAGAGCGAACAATGATGATTATAGAGTTCATCTATGAGGGTGATGAATCTCCGTGCCTTATCCCGAATGCGCATACTCATTGATGGAATATCGGTGATGAAGACCGTATGGAAGTTTTTGGCCAGTGCAATGTAATCAGCTGCCCCAATCGGTCGGCCACATAGATACTCAAATGAGAAGCGTGCAATCCCATTACAGCACTCTGGAACTTCCAGTGTCCTTCCAAACATGACAGGGAGGGTCGCTGAAGCAATAATTCCTCCATATTGTCTAGTGACTTCACTCCATGTATTCTCAAACTCCTTGATTGTAGTGCTATTCAGAGGTGAAAAGTAATGAACTTTTACAGGAGATCCTTGCCCTATAATACGCCGGTAATCGATCTCACTCCCAATTGGAACAATCTCACACTGGTCCTCTAGTTTAGCAACAAATTTGAGGAAGATTTCCCGCTGCATGCCATCCTGGTTCAACTCATGTGGTGCTCGGTTACTAGTCGCCACAAGGACAGTTCCAGTGCTCAATAATCTGCTCAGAATTCCAGACAAAGCCACAATAGCAAACACATCAACCGTCTGTATCTCGTCAAAGCATAATATACTAGCGCCTCTTCTTACATCTTCTGCATCAACAAGAAACTTATCTGCTACAGCAGGAAGTATATTTTTCAACTGCACTGCTTGTTTATATCTTTCTTCTGCTTCCATCCACTCTTTAATCTTCATGTCAAAGGGAAGTTTCCTGATCCAATTAGAAAACCCTGATTGCATAGCCTTCTCTTCCACTTGATTCTTCCATATCGCATGCATATGTTCATGAATTTGAAGCATAGCCTCGTGAAAGTGAATCCTTCTTCGATGTTTTACCATTCCTTCTGTGGCACTATAAAACATATCCATGAGCATTGTTTTTCCGCTTCCAACATTTCCATACAGATACAATCCTTTGGGGGCTGGAGGAGCAATTGGCCGCCGACCAACAAGTGAATCTAACTTTCTCTCTCTTTTAAGATATGAAACCCACTTGCCCACGCCAGGTTCCATATTGACAGGCTTTTTTTTGGATATCCATCTCTCAACAACTTTGTTCCTTGTCCATGCACCCTCCATATATTGACTTTCAGCTTCCTGTGTTAAGAGTCTCCGCCTCTCATTCTCCCTGTTCTCTATCCACTTGGCTAGGTTTGCATGATATTCCTCCATATCTTTCTCATATTGCTCTAACCTCCCAAACAGATTTTCCAGCTCCAGAGCTACCTTTTCCTGATAAGGATCCTTTTGTAGCTTCCCTTGTTGAACAAGACGTCCATACTGTGCAAGTGGTCCTGGACGATTGGAGAGGTCGTCGGAGTAAAACCGAACCACGCTGATCCGGAATTCGGAGGTTTGCCGACGAGCAACACCTAGAGAGAGGACCGGCGTAATTGAGGAAGCTCTTCGAATAATTCCTCTAATCATCACTGCGATCACCGGTGTCGATTCGATAGATTCTGATCACGCAGGCGAACAAGAAGAATGATCATTTT

>AT2G28100
CTCCACCTGAGGAAGTGGTGGTTAGAGTGATATCGATGGTAATTTACTCTATTTTGGATCCAGAGTGTCGATACCTCTGAGAAATGTAATCACACATTCTGTCTTTTTTTGTTTTTTTTTTTGGTAAAGCACTCTCTCTCTCTACACGAAGACCAAAAACCATGAACAGCAAGAATAATCGCACCACAATTCCGGATGACAAACCCAACTTCAAAAGCTTCAGACTGATCCAATCCCTTACCTTTCTGGTCCTCTTCTCTCTCTCCTCTTTCCCATTTACTCTCTCCTCAACTTTATCGCAGCCCAAGAGACCGCCGCCGATTCCAATTCTACCCATCCCGACGTCGCAGCAGCTCTTATGGCAGCTCTCGGAGATGGCCCTCTTCCTCCACTTCGGACCCAACACCTTCACCGACTCCGAGTGGGGCACCGGCCACGCTGATCCCTCAGTCTTCAATCCCTCCGCCCTAGACGCCGCCCAGTGGGTCCGAGTTGCCAAAGAAAATGGATTTTCCCGCGTAATTCTGACGGCCAAGCACCACGACGGGTTCTGCTTGTGGCCCTCTGATTACACCAATTACTCGGTGGGGTCGAGCCCTTGGAAGGATGGGAATGGCGATGTTATAGGCGAATTGGCCGAGGCTGCTCAGAGTGCAGGGGTCCAATTAGGCCTTTACCTCTCGCCGTGGGATCGGCATGAATCGACGTACGGGAAGACTCTGGAGTACAATGAGTACTATATGGGTCAGATGACTGAGTTGCTCACAAGGTATGGGGGGATAAGAGAGGTGTGGTTGGATGGTGCAAAAGGGGAGGGAGAGAAGGACATGGAGTATTTCTTTGGCTCTTGGTTTAGTCTCATTCATCAACTCCAGCCGCAGGTAGTCATTTTCTCGGATGCTGGTCCAGATGTCCGGTGGGTAGGCGATGAGGCCGGTGTGGCTGCATCTACTTGCTGGTCCACCTTCAACAGGAGCGCTGCTAAAATTGGCGGCACTGATCCCAAATACTCACAACAGGGAGATCCATTCGGTAATGACTGGGTTCCAGCCGAGTGTGATGTTTCCATCAGACCCGGGTGGTTTTGGCATGAATCACAAGCTCCAAAATCGGCAAAAACTCTTCTCGACATTTACTACAATTCAGTAGGAAGAAACTGTCTCTTTTTGCTAAATGTACCCCCAAACTCTTCAGGTCTCATATCGGATGAAGATATACAGGTGCTTCAAGAATTCACCGAGCTACGAAGATCCATATTCTCCGAGAACCTGGCAAAAGGTGGCCAAATTACTGCGAGCAGTACGAGAAAATGCATCGACTATTCTCTTTACAACCCTCAAAACGTCCTCCAAGAAGATACCCACTCGTATTGGGCCCCGGAGGAGAATCAATCGAATTGGGTTCTGTATATGGAATTTGAAAATGCAGTGACTTTCAACGTTTTGCAAGTTCAAGAACCTATACAATTAGGGCAGCGAGTTGTTGAGTTCCATCTCGATACGATGAGCAAGAGAGGGATGTGGAAGAAAGTGACAAATGGCACAANGGACGTGGAAGAAAGTGACAAATGGCACGACAGTGGGATATCGGAGGCTATTGCGATTTTCAGAGGTAGTATCTAATCGCTTGAGGTTCGTTATTGATAGAGCTCGAGCAGACCCGTTAATTTCTTATTTGGGATTTCATATGGATTCAGTTTCGACTTTTAATGTATCTCAGACAAGCTCTACATTGTACTCGAACAAAAGCCAAGTTCTGCAGCAAATTACTAGCAACCATTCTCAAATTGTTTCAATTTAGTTCTTGAATAAATTCTCTGTACAAAAACATGATCTTTGTTTTGTTTCTGCCTCCGTCATGGAGCCTGTTGTGTGTGAAATGTT

>AT2G29560
GGTTCTTCTGGTTTGTCTCTGTTGCCTAGATCCTCTGAGTCCCCGACTCCTTCCTTGATTCAAATCTTCTGCAGGATTGGAGGGCCTTCAGAGCTGTAGAAGAAAATGTCGGTGCAAGAATATCTGGACAAACACATGCTTTCTCGCAAAATCGAGGACGCCGTCAATGCCGCCGTTAGGGCCAAGACTCCCGATCCCGTTCTTTTCATCTCTAATCATATGAAGAAAGCGGTACCTTCGGTGATCACGAAGATTAAAGCCAGGCAAATCCTCGACAGCAGAGGAATTCCTACAGTCGAAGTCGACCTCTACACCAATAAAGGCATGTTCCGCGCTTCTGCTCCTAGCGGCTCTTCTTCTGGAATGTATGAAGCTATTGAATTGCGTGATGGAGACAAGGGAAAGTATCTTGGGAATAGTGTGCAAAGAGCTGTTAAGAATATAAATGAGAAAATAGCTGAAGCTTTGATTGGTATGGATCCAACTCTTCAGTCACAAATTGATCAGGCGATGATAGACTTGGACAAGACGGAGAAGAAGGGTGAACTTGGTGCGAATGCAATTCTAGCCGTATCAATAGCTTCTTGCAAAGCTGGAGCTGCTGAAAAGGAGATTCCCCTTTACAAGCACATAGCTGATCTCTCTGGTAGACCAAACTTGATACTTCCTGTCCCCGCCTTTTGCCTGATAAGTGGGGGACAACATGCTGGAAACAATCTGGCTATCCAGGAAATTATGATTCTTCCTGTTGGAGCAAGAAAATTTGAGGAGGCAGTGCAGATGGGCTCTGAGACATACCATCACTTAAAGGCTGTTATTACCGAAAAATATGGTGCCCATGGATGTAATGTTGGTGAAGAAGGCGGTTTTGCTCCAAACATCTCTAGCTTTAGAGAAGGCCTGGATCTGGTAAAGGAGGCTATCAGCAGAACAGGGTATAATGATAAAATAAAGATAGCAATCGATGTGTCTGCTACAGATTTCTGCAAAGGTACGAAGTATGATTTAGACTACAAAACATCAAATAAGTCAGGGCAAAACTTCAAGTCAGGAGAAGATATGATAGAGCTGTACAAAGAACTTTGTGCAGACTACCCGATAGTATCAATTGAAGATCCATTTGACAAGGAGGACTGGGAAAATGCCAAGCGTTTTTCTTCTCTGGATATCTGCCAGGTTGTTGGAGATGATTTGTTAATGTCTAATCCAAAGCGTATTGAGATAGCCATTCGGGAGTCCGCTTGTAATGCCCTTCTTCTCAAGGTGAATCAAATAGGGACTATCACTGAGGCCATTGAAGTGGTGAAGCTGGCAAAGGATGAACACTGGGGAGTGGTGATCTCTCATAGATGTGGGGAAACTGAAGATTCTTTCATAGCCGACTTGTCTGTTGGCCTTTCAACAGGTCAGATCAAAGCGGGGGGGCCTTGCCGAGGGGAACGACTCTCAAAGTACAACCAGTTGCTCCGAATTGAAGAAGAGCTTGGTGATCAAGCGGTATATGCTGGTGATGACTGGAGGATGTCCTGATCAAAACCTTTGGTTCTGTTTTCCCGCTCGAATTATTTTAGTTGCTTCCTCGCATATGAAACCTCTCTGTGCCCATACATTCAGCTAGTGGATCATGACGATACTGTTGTTCTGGCAATTCGTGTTGGCAGAGTGGTTTTTCAAATCAACCCATTAAAGCGGTGCTTCATCCAACGATAGAGGGAGTTAAATTTGCAGTTTTGAGGTCCAACTTTGGTGATAATAGCTGTAGGTTTCTTGATCTGACTGATTGTATTTTGTTTTTGGTAAGTTGAGCAAATGTATAAATCCTTTGAGAGCTTGTGAGTATGAACTGTATTAATCTGGATTAAAAATTTGTTTTTGAATATAAAAGGTTGTAGGAGGG

>AT2G32520
TCACATTCCAAGTTTCAAGTTCGATCTCTAATGGCGGATTCTGCTTTCAAGAAGGTTCAGATCCAGAGAGACGACACAACCTTTGATGCCTACGTCGTCGGGAAAGAAGATGCTCCTGGAATCGTGGTTCTTCAGGAGTGGTGGGGTGTTGATTTCGAGATAAAGAACCATGCTTTAAAAATTTCTCAATTTGACTCAGGCTACAAAGCACTAATACCCGATTTATATCGGGGAAAGGTTGGTCTAGATGTTGCCGAGGCGCAACATTTGATGGATGGTCTTGACTGGCAAGGTGCCGTGAAAGATATCCGTGCTTCTGTGAACTGGCTGAAAGCAAATGGTTCCAAGAAGGTTGGTGTAACTGGATTCTGCATGGGCGGTGCGCTCTCTATTGCAAGTTCAGTATTAGTCCCTGAAGTTGATGCAGTTGTTGCATTCTATGGAGTCCCTTCATCAGAGCTTGCGGATCCTGCACAGGCTAAGGCGCCTGTCCAGGCTCATTTTGGGGAACTTGACAACTTTGTCGGCTTCTCAGATGTTACGGCTGCTAAAGCATTGGAGGAGAAGTTGAAGGCATCAGGAGTTCCATCAGAGGTACACCTTTATCCAGGCAATGCACATGCTTTCATGAATAGGTCTCCGGAGGGTGTTGAGAGGAGGAAGGGTATGGGAATGACCGATGAAGATGAAGCTTCAGCTGAGCTTGCTTGGTCTCGCTTCCGTTCATGGATGAGCCGATTCTTGTCTCCTTGATCTGTTGCTGCCTCTGCACCGACCACCTCATGACGGGCAAACTAGGAAGGGAATGAATAAGTTGGAACGAGGAATATATCGTGAGATTTGATAAGATGTTTATTTCTCCTCTGTGAATGTAACTCGTGATTTACTAGTTTGAAGCATGTCTAGTGGGAGGTTTTCTCTCCAATCGTTTTTGTCCTCATCTAGCTATTTCGTCAAATGGTGAATGAGAGCTCGTATCTG

>AT2G36310
CACCAGCATATTGGAGGAGCTCCCGGGTCTTTCATGCATTCTATGATAGTACAGCATAACGCGGAAGATTAATGAAAAGATACATCATTAACTAGTTTCAAAAACAAATGAGAAACAAGGGTCGCACATTTCGTAAAGTACATCCAATATCAACAGTTAGAGAGACTAGAGATATGGACAAGGATGTTTTCTCATCAAGAAGAATAAACCCAGAGACAACCCAATTTTTTTGTTCTNCAAGTGAGTTCAGGGTTTCATCAACGATTGCTTGACATAGTTTCGAACTTCCTCCACATTTACTGTCCAAGCAACAGAGACGGGAGAATATCCTGACCACGGGTTACTTGAATTCCATTTTTTTAATCCTTGGTCCATGAGTGTGTGACCAACGCATATCCCCTGTGTCTCAACACGGACAACCCCCTTCCTGTATGTAAACAGATCAGGCCGCACTAATGCCACAAAGCTGACAGGATCATGAAGAAAGATCCCGCAAAGACCATCAGACTTGACATGCCAATCTCTATAAAACTTGCAGCTGTTGCTCAAAAACTCGGCGAATTTGCCGCTAGACTGCCTCAACTCGTCAAGGTCAGCATCTTCCAATTTAACTTGGGTTGTAATGTTAATGCCAACAACAACAATGTTTGCCCCAGATGTAAATACTACGTCTGCTGCTTCTGGGTCTCCATATATATTTGCTTCAGCAGCAGGATTAACATTTCCCAGAGCAAAGAATGATCCACCAAGTACAACAACTTGTTTAACCTTACTTGCAAATGATGAGTCCCTTTTTACCGCTAAAGCCACATTGGTCAAAGGTCCAAGTGCAAGTATGGATACTTCACCAGGATATTCAGAAACCATATCCACCATAAATTCCGATGCCGATTTCTCAATTTTCTTGGATTTTGGATCAGGTAGAAAAATATTTCCTAGTCCATCTGAACCATGAACAAAGTCTGCAACACGTGGTATGCCACCCTTTAGAGGCTCGGGGCTACCCTCGGCCACAGGAAGACCAGAACATCCTGCAATCTCACACAGAAGTAGTGCGTTGCGAGTGGCATCTTCTGTAGAAACATTCCCAAATATTGTCGTTAAGCCTAATACCTCCAGCTGTTCGCTTTGAAATGCCATGAAGATTGCCATGCTATCATCAATTCCAGGATCTGTATCGATGATGATCTTCTGACGCTGTTGTTTTCCCTGTGAATGCAAATCGCCATCGCCGTTGGCCGTGGCGCAGTTCAGTTTGGGAGAGGCCATAGTCGTCCTTGTCAGATCGACTAATAAATCGCAGGTCGCGATCGAAGCAGTTGGCAACGATTATTATTCGTTTTCTTATTGATATGTGCAGCGACCGGGGGCTGAGATTCGGGAGCTCAGGGTGTTCCAAAGCCCGCC

>AT2G38060
ATAGATTAGCAAGTGATATATGTTCTCTCATTTCATGGGGTATCATTTACTATTTCATTAATTAAGCTGTTTGTCCCTCTAGGGGTTTCTTTCTGATTTTCCCAATTCTCTCTCCAATGGCGTCCATTGCTCCATCTCAATCCCTAACACAGTCCTCATCCGGCCGAAAAATCTCATCTTTTACCCAAACCCATTTCGATTCGGTGAGTTTTAAGAGGACCCAGTTGGGGTTTCAGCCGGCAATCAACACCAAGTGGACTAATCGGCCGTCTTTGAGGGGAGAGAGAAACAGGGGAACAGAGCATGTTATTGGTAGGGGAAAACAGAGAGGTTTGTTTCCGGTGAGATGTACCGCTGAGGGAATCGATAGGGGTTTGGTGGTTGGTGGAAGAGAAGAGGGAAGTGGATTCGTGGTGTCGGAGAGGTTGAAGGTGGTGGCTTTAATGGCCTGCGCCATGTGTCTTTGTAATGCAGATAGGGTGGTGATGTCCGTCGCCGTCGTCCCCCTCGCCGCCAAACATGGCTGGAGCAACTCTTTTTTAGGCATCGTTCAGTCGTCTTTCCTATGGGGATACATATTTTCATCAGTCATTGGAGGAGCCTTGGTAGACAGATACGGAGGGAAGCGAGTAATCGCTTGGGGTCTAGCATTATGGTCATTTGCCACTTTGCTGACTCCATGGGCTGCAAACCATTCAACAACAAGCCTCTTAGCCGCTCGTGCTTTCTTTGGCTTGGCTGAAGGTGTAGCTTTACCTTCAATGAACACCCTTTTATCAAGGTGGTTTCCAATCGATGAAAGAGCTAGTGCGGTGGGAATATCCATGGGCGGATTCCATCTAGGAAATGTGGTGGGATTAGTAATTACCCCTCTAGCAATGTCATCAGTGGGAATCTCGGGTCCTTTCATTTTGTTCTCATCACTTGGACTACTATGGTTGACTTCATGGATATCCGGAGTGGCAAATGATCCGCGAGAAAGCAAATATATCAGCAAATCAGAGCTTCAACTGATCCAAGCTGGTAAATCCGATGCTCCCCTAAACAAGGGCAATTTTCCTTCTCTGGGAAAATTACTGTCGAAAATGCCTTCATGGGCAATTATTCTCGCTAACGTCACCAACAATTGGGGATACTTTGTTCTTCTGTCGTGGATGCCTGTCTATTTCAAAACTGTATTCAATGTGAACTTGAAACATGCAGCTTGGTTTAGTGCTGTGCCGTGGGCAGCAATGGCTATTTCAGGCTACATTGCAGGAGCAGCATCGGATTTCTTAATCAGAACAGGCTACTCTATCACACTAGTCCGGAAAATCATGCAGTCAATTGGTTTCATTGGTCCTGGAGTGTCATTACTGTGCTTGAATTTTGCTAAGACGCCGACAGTTGCTTCCATTATCATCACAATGGCCCTGAGCTTGAGCTCTTTCAGCCAAGCTGGTTTTCTCCTTAATATCCAGGACATTGCTCCCGACTGTGCAGGGTTCCTTCATGGCATTTCGAATTCACTTGGGACACTAGCAGCTATAGTAAGCACGATTGGGACAGGATACTTTGTGCAGTGGCTCGGATCGTTTCAGGCATTCCTGACACTCACAGCCGGGCTTTATTTCGTTACAGCAATCTTCTATAACCTATACGCTACTGGTGAACGTGTTTTCTAGATCTTAAGTTTCTGGTATCCGCCA

>AT2G43770
GACAGATATCTAATTTGAAAGACAAGGTAGGCAACCACAATTTCCCCGTACCATCAAAAAGCATGTTCATCATTTAAACAAGACATGAGAATATTCCAGCCATCATAGAGATCCTGGAACCACCCCTAAGTTCATTACTACAGACCCGACCATAAATACTCAGAAAATAAGAGCCCAGAAGACGAAATATCTGTCAGAAAATACAAAACAGCCCACGTTCCAACCGATAGTCTTTGTATTGGACAAAGCTGTTCAGATCTCCCCCAGAAAGATGTGTCGGTCGCTGCTGCAAGACCCAATGATTGGTTCCTTGGGATGAAAAACAGCCTCGTTCACACTACCTTTGTGACCCGGAAGCATGTACAAGATCCGCCTCGAAGTTGTATCCCAAATGTAAACCATACTATCGCCGCTACCGGCTGTAACTTTGCTCCCATCGGGCGACCACCCACATTTCAACAGATTCTTCTCCATATTGTGCAAATGTCCTTCCAGTATCTTCACACACCTATTCTGTGGAGCGTATGGACGCATATCCCATATGCACAGCTTCCCATCCATGCCATTTGTAAGAAGATAAGACCCGTCTGGGCTTAGTTGCATACCTGTGATCATATCCTGATGCCCTTGAAGTGTCATGGAAACCTCATTCCTTCTCAGATCCCACACCTTCACATCATTGTCAATCCCTCCCGAGTATATCTTATCCGATGCATCCGAGAAACTAACGGCCGTGATTTGATATTTGTCTGGGAAAGTTTGGATCGCACCTCTCTGACGCATATCCCAAAGCTTTGCTGTTCCGTCGTCGGACCCACTCACGACAAGGGATGGGCCTCGGCGAGAGGTGGAGCAGGAGTTGACAAAGGACGAGTGCTCGGTCATCTTCTTAACTTGTTTCCCAGTTTCAATATCCCATGCTCTTAGTGTCTTGTCAGGACTTGCTGATATGATTTGTGATCCGTCCGTTGTCCATTGAAGATCCAAGATTGCATTCTTGTGGCCTTTTAGGACCATGAAGTTCTTGCACTCGCCGTGAACGTTCCAGAGGAAGATTTCCCTGTCGTGGGACCCAGATGCAACAACTGTTCCTGCCGGATTGAACTTCATCGTGTATATCGCGTTCTGATGACCGGATAACTGCATAATAGGTGCTTCCAGACTTGATGTTCGCCCCTTGCCGGTTGATGATCCAGGAATTGGAGGACCGCTGTACGGAACGGTCGACCATTCCATAGGCCGTGGAGCGACCGCAGAAAGAGCATTTTCACCCTCTCTTGGGAATGTTTGCATCATCGTGGCTTTCTATAGGTGTTTGACAGAGCAAGAGCAATTCGGGAACGCAGGAGGGCTCGCCGGAGCTGGTTCAGGACCTTCG

>AT2G46910
GGCATTTGCACCACCACCCACAGTACTCCACCCTCACCACCCACCTCCGCCGGCGGCCAGATGTTGTTCCGGCACGGCAATCTCATCTGCTTGTCCACCGCCGATGACGAAATTGTCGACCCACAGACGGAAAAAATTAATTCCTTTGGCCACGGCAGCTGCCACCTACCCATCACTGGACAACAAAATGGAGCTAGAGAAGCGAAAGCACGGGCTTTTGAGAGAGATCCAAGACACGCAGAGAGGCANNNNNNNNNAGACACGCAGAGAGGCTTAGTTACCACTTCCGATCAACGCTCTTCAATTGAGGAGGCGCTGGTGGGAGTGGAGAGTGGTGACGCCGGCAAACCGATTGATTTGGGGAAATTAGAAGGGACATGGCGTCTGCAGTACACATCTGCAGCTGATGTTCTTGTTCTTCTTGATTCCTCTGCAAGGTTCCCTTTCTTTCAGGTTGGCCAAATTTTTCAGAAATTTGAATGTGGTGATCTATCTGATGGAGGCGTGGTTCGAAATGTTGTTCGATGGAGTATTCCAAACTTGTTAGAGGAGCAGGAAGGTGCTACTCTGCTAGTTTCTGCAAAATTTTCGGTAGTATCTCAGCGTAACATTTATCTTCAGTTTGAAGAGATAACCGTCGATAACTTAAAGATCAGCGAAGAGCTGCAAGCTATAATAGCTCCAGCAATACTTCCCCGCTCATTTTTGAGCTTGCAGATCTTGCAATTTATACGAACATTCAAGGCCCAAGTTCCTGTGAGAAGTTCAGGGGGAAGGCAGGGAGTAGGAGGACTATACTACCTTTCTTATCTAGACCGGGATATGCTTATTGGTCGAGCTGCTACTGGTGGTGTATTTCTGTTCACTAAAGCTCAGCCTCTGGTGTAGTAGTCTCGAGAAGGGCTAGTGTTTGTAGATAATCAAGCGGCTACACCCTTTTTTGTAATAACTCTGCTGAATGCTGCACATTTTTGTGTACAAGATTCTTTA

>AT3G01060
GCTACTCTTTTTTTGTTTTTTCGGCAGTACGATTGCATCTCTGAATTGGTACCCTTTCGAAACTTTCTGGTGCATTTGACGATTTAGAAGCTTTTGATCCGAAAATGATGGCAGCAATTGCTGCGTCGTATCCAAAATCTACTAATTTTCAAAACCCAAATTCCAACTTCCTTGCTGGGTCACCGTTGAAGGGTCTTTGTTTGCAGTTAAAATCCCGGAAGAGCAAGAGCAGAGATGTCATCAGTTTGGTGGTGGCTTCAGCAAGCACCACCACCGCCGCCGCCGCCACCAGCAGCGGCGGTGGAACGTTTTATCTTAATTTCACTGGCTTCCCTTTTCCTCTCGGCCCTTTTCTCAATAGGCGCACTATCAGGACTGAGGCCGTGAAAGGCTGCATATGGCTTTTTGAGCAAGAGCAAGCATTGGGCTTCAGCAGTGTTTCAACAAACATTAGAATGACAGTCATCAAGCTTAAATCTGGAGGATTATGGGTCCACGCACCCATTGCTCCAACAAAGGAATGCATTCAGCTTATAAAGGAGTTGGGAGCTCCTGTAGAATACATTGTCCTACCTACGTTTGCATATGAGCATAAAATATTTGTTGGCCCGTTCTCTAGAAAGTTCCCTAAGGCTCAGATATGGGTGGCACCAAGGCAATGGAGTTGGCCTCTAAATTTGCCACTTGAGTTTTTTGGAATTTTTCGGGCCAAGACATTGAAAGATGGGGATTTCTCAACTCCATGGGCTGATGAGATAGAACAGAAAGTTCTAAGCTCACCAGAAGTAGGAATTGGGCCTTATGTTGAAGTGGCATTCTATCATAAGCGCTCAAGAACATTGCTAGTGACAGACGCTGTAATATATGTACCAAGGCAGCCACCCGAGTGCATTAGCAAAGAATCGTTGCTGAATTCTGCAAAGAACGGGTTGGCTGTAAAAATTCTGAGTAAAGGAAAGGAAGTTCCTGAGGAACCTGTTGTGGACAACAAGATGAACAGACAAAAAGGTTGGGAGAGAATGGTTCTCCAAATCTTGTTCCTTGGTCCTTCAAATCTTTTGGAACCCAACGCTAGCTTTGCTCAAATGTCGCAGAAGCTGATTGTTTCTCCCATTGTGAAGACATTGGTCTTCAGCAAAGTTCCTGAAAAGGTGAGGGACTGGATCGATAGCATAGCGAGGGACTGGAGGTTTAAGAGAATAATCCCCGCTCATTTCGCTGCACCAATCAATGCAAGCAGGTCCGATTTCTTGGCAGCATTCGCATTTCTCGACGATCTCTTGGGTGAAGGATATATCACTCGGCCTTCTCTCTCGTTGCTCTTCACCTCTCTGATGGGTAAGGCTGCCAGTTACTTCCCTCCAGACGACATGAAGACTTTATCATCCCTTGACCAGTTCTTAGTCTCAGTCGGAGCTGTGAAGAAGACTGTCTCAGGCCGGAAATTATGATCGAACATGAACTACAGATTATTGTAAGACTTCAAATAGTAAATTTTGAGTAACTCCGATATATAGTGTATGCTTATTGTATAGATGCTATTTTACCATTCTTCTTCTGGTTCCATTTTTTCACCATGAGGAAAATGTGCCAGTTATTACACAGGTGTAACAAAGTTGTCGTTGATTAAACAATTCATACAAAGGTCGTTGGGAAGTGGACCTTCATGTTGCTTTTTTGTTTTTTATCCCCACCCAAGGCTTTGTTTGGTCAAAGGCGACTA

>AT3G02300
CCCAAGGTCTTCGCAACTTGCGACATTCAGTCCATAGCTTTCTCGCCATTTTCTCTCTCGATTGTCCAATCTCTTGAATTTTCTCCGAAAATCAGTGTCATTGCGATTGTTTTACTTGATCGAGGTTTACAGCTGTGACAAATGGATGTTGATGAGATTTTTGGCGACTCCCAACCTGTAAGTGTTCCGACCAAGAGTGCAATATATGTATGGGGTTATAACCAATCTGGCCAAACAGCCAGAAAGGGTAAAGAGCAGAACTTGAGGATTCCAAAGCAGCTTCCTCCTGAGCTTTTTGGATGTCCCGCTGGGGTTAATTCCCGTTGGTTGGATATTGGTTGTGGCCGAGAGCATACCGCAGCTGTGGCCTCGGACGGGTCACTTTTTACCTGGGGAGCAAATGAATTTGGTCAGTTGGGGGATGGAACTGAGAATGGCAGGAAAGAACCAAGGAAAGTAAAGCAATTGCAGGCAGAATTTGTGTTATCTGTATCTTGCGGAGCACATTGTACTGCTGCTATTGCAGAACCACGTGAAAACGATGGAACTGTGACTACTAGAAGACTTTGGGTTTGGGGGCAAAATCAGGGATCTAATTATCCACGCTTATATTGGGGGGCGTTTGCTCCAAACACGATTATCCGCCAAGTTTCTTGTGGGNNNNNNNNNNATGTTCATGTGGTGGCTCTATCAGAAGATGGCCTGCTACAAGCTTGGGGCTACAATGAATGTGGTCAGCTTGGCAGAGGTATTACTTGTGAAGGACTTCAGGGGGCTCGTGTTATTAGTGGATATGCGAAATTCCTTGATGAAGCCCCCGAGCTTGTAAAGATCACCCAAGTGTCATGCGGGGAGTACCACACTGCAGCTATTTCGGATAAAGGAGAGGTATATACCTGGGGTCTAGGAAGCATGGGTCAACTTGGGCATTGTTCACTTCAGTATGGGGATAAGGAGCTATTGCCGAGGCGAGTGGTAGCTTTAGATGGAATCTTAATAAAAGATATTGCATGCGGGGGTGTACATACATGTGCTGTAACTGAGAAAGGGGCTCTTTATGCTTGGGGCGGTGGTCAAGCAGGCCAGTTAGGCCTTGGCCCTCAAACTGGATTCTTCTCATGTGTACCCAATGAATCTGAAATGATGCTCCGCAATATACCTGCTCTGGTTGTCCCAACTGGCGTGCATCTTGTTGCATGTGGACATTCTCACACACTTATTTCTACTAGAGATGGAAGAATTCATGGATGGGGTTACAACAACTATGGTCAGGCAGCTAATGAGAGATCTACATATGCTTGGTATCCATCACCAGTTGATTGGTGTGTTGGGGAAGTACGAAAACTAGCCGCTGGTGGCGGCCACTCGGCAGTGTTGACAGATGCATGTTCCTTGAAGGAATTGTGTGAGTTTAGGCTTGCAGACAATGTCACTCTAGCAAATGCTTCTGAGATTGAAGATGTTGCATCCAGAACTGGATCGGATGCTCTAGCACGCCTTTGTGAAAGATTGAGGGAGCATTTGCTCGATGGCGGTGATTGCAACTATGAAGATGATGAGTTTGGCGATGGGAGTACCTAACAAAATACTCTGTAGTTTTCTTTTTGATTGACCATCCCTTGATTATTGATCAAGACAGCAGACTGAAAGCAGTGAAGTACTGTTGTATGCTGATGATGGGGAACATCTTGTAATTTGTGAATATTGATTGACCCTTTTAACTTGGAGATGAAAACAACAAATATTAGTTGCAGTTTATAGATAATTCACCACATAGCATAATGAGG

>AT3G02760
CAAACATTGTACACAAAGATTGATTTTTCAAAAACATTATATAAAAAAAAAATGTCCTCTCTCTCTCTCTATAACCAAATGCAACCACCATTCTCATCCCCCTTCTCTCTCTGAACATGTGCATGTACATCTGTATATAAACCATGAAAGTATATATTACTGTTTGTTCTAGCACCAAACAGAAAAGTGGATTGTGATTGATGTTGTGCTTCACTATCCACAAGGCGGCAAAAGTAGGAAAAAAAAACCTGAACAAAGAGGAAATATATAGATGACATTGGGATTGATAAACGAAATGAGGTATCCTGAATTAGAGTATCTAGTTGGCTTACCTACCTTGACAACTGGATTTTCATGGTGACATGCCACTCAAACGTCTCTGAAGATTCTCAACCAGTGTATCTCTAGGAATTTCCTCTTCTTTAGCAGCTTCAAAATCTTTCAATTTCACAACCCCTTCATTCAGTTCACGCTCACCCACAATTACCATCAAAGGGATCCTTGATGCTTTGGCACGTTCAATGTGCTTCATCATTCTTTTACTGAGCATGTATTCTGCCTTCACTCTAGCATTCCACAATTCACTTACCAGTTCGGCAGCAAGAGATAAGTCATCCCCCAGAATAGCCACTAGGACTTGAGTTTCATTAGCTCGAGTTGCCTGATTCTGGTCTTTCTGAAGCTGCTCCATTATAGTAAATACTCGTTCTATTCCAAGACTAACACCGACTGCAGGAACTTGCTTTGTACCAAACATCCCTATAAGGTTGTCATACCGTCCACCGGCAGCAATTGAACCAACCTGCATAGCCCCTTTAAAAACAGCTTCAAATATGACTCCAGTATAGTAATCAAGACCTCTAGCAAGACTCAAATCAAAAACTATCTTGTCAATACACTTTGACTTTTCCAGTGCTTTGAATAAAATCTCCAATTCATTCAGTGCAACAAGAGATCCTTCACTTTCAAGAAATTGGCCACCTTCTTGTCTAAGCTCAGATAGAAGTTCTAAAGGGGAACCCCTTTTATCAACAAAAGTACCAATTTTATCTGCTGTCTCAACAGATAAACCCTTCTCTTCCACCATTTCTTTTTTAATCTGCTCAAATGATTGCTTGTCCAACTTGTCAATACTTGAACAAATAGTTCTGAATTTTTCAGGTGGCACTCCACAAATATCCAGCATGCCATCCAACAGCTTCCGGTGATTCAATTTTACCTCATAATCACCAATATTCAGCTCATCCAGCAGTTCAGTCATAACCTTTATGACCTCAAAGTCTGGCCCCATTGTTTCATATCGACCAGCTATATCAAAGTCACATTGATAGAATTCACGGTATCTTCCCTTAGATGGGTTGTCCCTTCTATAAACCTTGGCAATTTGATATCTTTTAAATGATGTAACACCATTCATAGCCACATATCTAGCAAATGGAACGGTTAAGTCATATCGCAGGGAACAAAGCTCTCCACCCTGGTCAGCAAGATCATAAATCAACTTTGAATCTTCCCCGTATTTTCCCATGAGTGTTTCTCTCAATTCAAAGGCAGGAGTATCTAGGGCCATCGCACCATGCCTTTTGAAAACTTCCACAATGATCGAGAATGCTTTATCCCTTATGGCCATTTGTTCTTTCGCAAAATCACGAGTACCCTTTGGAAGCTTGGGAAGTCTTCTACTTTCATTGCTTTCAACTATCTCTTTCACTTTATTCAACAAGCAATGAAAGCCTGAGTGCTTTTGGTCCAACAATGAGAGAAGATCCTGCGCCCATTTCTCCAGTAGAGACAAAGGGTCAACTGCCTCACCTGCCCCACTCTGCAACCTATCCTTAATGTACTGCATTAATAGAGCAGTCCCTTTTCCTAAAATCTTCTTTTTCTTTGCACTCTTGTTCTCTGCTTTTGCACTTTCTCCATTCACCTCCACCTTTGAAGACGCATTTCCTTGGAGTTTCTCTATAAGTTCACTCTCTTCAAGCGAAACAAAAGCCGTCATTGCCTCCCAGGAAACAATTTTCATCACCATTTCTGATAAACTATTAAGCTCGTGAAAGAACTTCAGGTAATGCTCTCTAAAACCTGCTTGCAATGCGGACATAAACAAATCCCCCAAACTTTCAATCATTGGGCATTCCCTGTCAAACTTTTCCGTCAAACTAGATCCAATGTCAACATTTTTCATTGCATCAATGTTAAGTTTTGCGCGGGACCAGCTACTCTTGCCCAAAAGCCAAAGGGCCTCCGCTAGAGATGAGAAAGCGGCCGCCAATGCCTTGCCATTTCTGCCAATAGCAGAGCCACCCTTCNCCTTTAACAATAGGTGAATTCAATTCCACCCGCGTCCTTGAGTGCACCAATCTGGCAAATTCCCTAAAATTTCCATGAACCTGGGGAATCTCCGAAACAGCATCGGACTCAAGCTTGCCCACCAATTTAGACCCATTGAGCAAAACCTTCAAGTCACTAGCTACGCCAATCTCGTCCTTGTTAGCAGAGGAACCATCAGCTGAGTCTATCAAGTTAAATCCGCCCACATTGGCCCCTGAGGCCTCACAAGACAATGCGGCCACAGCGTCGGCAATAGTCGACAATGCTGACGACCGGTGATCCAGAATTGCGCAAATGCCATCCAAGATAAATAATGATTTCTCCAAAACAAATAGTTCTTCCTCGGTGACATCAAAAGCCTGACCAAAATGTAGGGTTTGAGAATCAAATACATTGTTAAGCGTATCCGATATCAAAACCGGAAGATCCGGTCGAATACCACCGCTGGGGGAGCCAGAGAGCAAGAGGTTGTTCATAACAAGCAAGAGGGAAGCTCTGGCTTCTTCTTGGGATAGATCCTTGTGACTGGAAAACTTGAACTGGAACTTAACAGACGGCGGGGGCTGACCATGACTGGACAGCCTTTCAAGAGCCGATTTGTCGATTCTAACATGAGCGAGGCCGTTGGCGACGGCGAAGACGGAGGCTGATGAGAGAGAAACGCCTTTCCCCCCCACCGTTATGCGTCCCTCAGTCGCCATGAATGAGCGAGTGATATACGTCTGTGGGTTCGGTGCGTGTATAAATGTATGCAATATATGTACTGTTATAATAATAATATTGATATAGAGAGACAGAAACAGGGACAGAGGGTACTTGAAACTGGGCGGCGGGCGCTCTATCGGTCAAGAAGAAGATGCTCCCTTTCTCAGACAAAACCAGTCTCT

>AT3G04560
CTCTAAGCAAAGGTGGGTATTTGGTTCGAGGACAGTCTAGTTGTACAGTTGCAGGAGATATACGACGGAGCAATGGGTGACAACCTATTTCAGGGGTTACCACCTCCTTCCGCGCCGCCTCCTCCTCAACCTTCTGCTGAACAACAACAATCATCTTCAAATTCCACCACCACCAAGGAATCTCTTCCAAATCCACCGCCGCCTGTGCTCAAGAGCGCTCTCAAACGCACCAAGCCTACTGAACCGCAACCTGAAGCTAATGTACCTGAAAAGCGGTTGAGATTTAAAACAACAACGGATGCCTCAGAAACACAAGTTATAGAGGCCATGCAGAAGATAACATCACATATAAAGAACCCAGACAAGTTTGGTAAGGCATCGAAGCTTGCTATACAACTGATTCAGGCTGGTAGTGTCAAGTCTGAAACCAGTGACCACTTCTTTTCCATTCTGGAGTCCTCAATGTCATCACCCACTGCCTGTAATGATACTTCAGTAAGAGCAGATTATCATGCATTGTTCTCGGCAGCACAAGATGCAGTTGAATTCTTTAACAAGAAGCAGAGAAATCAATTAACTACATGGATGATGAGGGCTGTAGTGGCAAATGATCTATTCACCGATGACAGCTTTGTGTATTCGAAAGCTGCTGGACGAATTAAAGAAGCTATATTGAACCTTCCTGTTGCTACCAAGGAAGAAGACATGGAAGAAGCTGCAGCCCTTAAAGACAAGACAGAGGCGGCAGGCGTGGACAGTCAGACAAAGCCAGTTGCATCTTCAGTTGCTACAGTTGAAGGCAATGATAAGGATGATTCGGATCCATTTGGCCTTGATGCTCTGATTCCTAGCACATTGAAGAAAGATGATAAAACAAAGGGAAAGAAAGAGGCAGCAACAAAGATTAAGGAGGAAGAAGAAGAGACCAAGAGATTTCTCAAATCACAAAGAGAAGCCTTGATTCTTTGTTTGGAGATTGCCGCGCGGCGTTATAAAACCCCCTGGTGCCAAACAACCATTGATATCCTAGTAAAGCATGCCTTTGATAACATTTCGAGGTTCACCTCTAAACAAAGAGATGCTATTGAGAAACTTTGGGCTTCTATACGGGAACAGCAAACTCATAGGAAGCAAGGGAAGTCGGTTTCAGGGAAACTTGATGTGAATGGTTTTGAATGGCTCCAGCAGAAATATGCAAATGAGAAGATCAGCATTCGGCATTCTGTTGGAGGTAGTGGCGACCGGAAAGCGCAACAGTGGCTTGGTTAACACACAGCTCCTTTCTTTGGATGCATTTTGTATCACAGCATTAGTCATGACTCATGAAAGTTAATACAGAAAAGGAAAAATTGGAGAGGGATAAAAATTATCCATTTCAGTTGTAGATTACTCTTAATCTGGTTTCTGTACACTTGAACAGTGG

>AT3G04870
CTCGATTTTAGTGGGTGGTGGCGGCAACACTTCTCTCACCTCCCAACCGCATTAACGCCTCCAAAAGCGTTCAAAGGCACAAAAAGACAACATTAAGCATCAAAATTCCATTCTCTGAAATTCCTAATCTCTCTCTCTCTCTCTCTCTCTCTATGTCCTGACAAATCCCTCAGCCCCAGCATCTGCTCCCCTCCAGATACTTCCCCCGCCCTACTTCTCTCACTCTACAACTCTCGGCCGAGCTTCGTACTTCTACTCATCACATGACTAGAGAATTCTGATTTTGTTTTTCACGTTCAATGGCATCTTCTTCTCTTTCCTTCCTGGCAGGAGGCCGAACCGGTCTCCTGACTGACAAACCCGGATTCTTGCTCTCCGGTCGCCGTCCCGGGACCCAATTGAAGATTCAAAGATTTGAAATTCGGTCGTCTTTGGATTCCGACGTTTCTGACATGAGCGTGAATGCTCCGAAGGGGTTATTTCCACCAGAACCTGAATATTATCGGGGACCGAAACTGAAAGTGGCTATTATTGGAGCGGGACTTGCAGGCATGTCAACTGCAGTGGAGCTATTGGATCAAGGCCATGAGGTTGATATATACGAGTCAAGATCTTTCATCGGTGGAAAAGTTGGTTCTTTTGTTGATAAACGTGGAAATCACATAGAAATGGGACTTCATGTTTTCTTTGGGTGCTATAATAATCTTTTCCGATTGATGAAAAAGGTTGGTGCTGATAAAAATCTGCTTGTGAAGGATCACACTCACACTTTTGTAAACAGAGGGGGTGAACTTGGAGAACTTGATTTTAGGTTCCCAGTTGGAGCACCACTACATGGAATTAGTGCCTTTTTGTCTACAAATCAGCTCAAGACTTACGATAAGGCCAGAAATGCTTTGGCTCTGGCCTTAAGTCCAGTTGTCCGGGCTCTTGTTGATCCGGATGGAGCGATGAGGGATATACGGAATCTTGATAGCATAAGCTTCTCTGATTGGTTCTTGTCAAAAGGTGGTACGCGTGCAAGTATCCAGAGAATGTGGGATCCTGTTGCTTATGCTCTTGGATTTATTGACTGTGATAATATCAGTGCGCGTTGTATGCTCACTATATTCTCATTGTTTGCCACTAAAACAGAGGCTTCCTTATTGCGCATGCTTAAAGGTTCTCCCGACGTTTATTTAAGTGGCCCAATAAAAAAGTATATTACAGACAAAGGGGGAAGGTTTCATCTCAGGTGGGGATGTAGAGAGATACTTTCCGAGAGATCTCCTGATGGAGAGACATATGTGACTGGTATTGCCATGTCGAAGGCAACTCAAAAGAAAATTTTGAGAGCTGATGCTTACGTTGCAGCATGTGATGTCCCTGGAATCAAAAGGTTACTTCCACCAAAGTGGAGGGAGTGGGAATTCTTTGATAACATTTACAAACTAGTAGGAGTACCTGTGGTCACAGTGCAACTAAGATACAATGGCTGGGTCACTGAGTTAAAGGATTTAGAACGGTCAAGGCAACTAAGGCAAGCTGCTGGCTTGGATAATCTTCTATATACACCAGATGCAGATTTCTCTTGCTTTGCAGACCTTGCGCTCACATCCCCGGAAGACTACTACCTTGAGGGACAAGGTTCACTTCTCCAATGTGTGCTGACACCTGGTGATCCTTACATGCCTTTACCAAATGATGAAATCATAAGAAGAGTTATGAAACAGGTTTTGGCTTTGTTCCCATCTTCCCAAGGTCTGGAGGTTACTTGGTCATCTGTAGTCAAAATTGGGCAATCTTTATATCGTGAAGGACCTGGTAAAGATCCATTCAGACCTAACCAGAAGACGCCTGTGAAAAATTTCTTCCTTGCTGGTTCATATACCAAGCAGGATTACATAGACAGCATGGAAGGAGCTACTCTATCTGGGAGGCAAGCGTCAGCCTACATATGCGATGCTGGGGAGGAATTGGTGGTATTACGGAATAAGCTTGCTGCCACTGAACTAAAAGAACTTACTGGAGCTACCTTATGATGACTACTGCTCTTCTTTGGTGCATTGCAGTTGTAATTCATTGACGAGGATTACGCGAGCAGCTCGAAATGCTGAGTTAGATGCAGCTGCGTTAGTAATATGTGTGTTCCTCGTATATGTAATTTAATGTGAATTACACCTGAAAGATGTAATCTCATGCAACTATATGGAATTCGATATGAATTACACGTGAAAAATTGTAGAGCATTAGTTGC

>AT3G04880
AAACAACTGGTAAAACACACACAAACCACCAGCAGCATTATTTCAAACGAGACATTAAACTAGGCATTGTTTTTCCACATAAAACCCAACCATGCATCATCTAGTTCTCCTTCTCAAAAGCAGCATTTGCGGCTGCTATGTCCTCATCCAGCATAATATCCCAATGCCCATCCCACCTGATGAAGATCTCCGTGTCCTCGAAGTACTTCACTCGGTGAACATCGCCGGCCGGCGTGTACAGGTAATCGCCGACGGCCAGATCGTACTTCTCCTTCTTGCTCAAGTTCCACACCCTCTTGCTCCCCTTCATCACAACCATGTCGTGCCCAAACGTGTGGTGGTGCGCCGGCTCCACACTCCCTGCTTTGAACCTCACAATCGCCGATGTTGGTGTTTCTCTCACTATCTTCATCGACCCGCCTGGCATTATCTCCACGGGAGTGAATTCCCTGTTCTTGGCTAGACAACAGATGGCGCACGAATCGGAGGGGGTTGAGTCAGTGGATCCGATTTTAGACATTTCGGAGATTGAGGTGGTGAGGAAGGAATCGATCTCGGGGGGCCAGGGTTTGGAATCGGAGGCAGGGCAGGGGGACTTGAAGGGAGTATTGAGCCAGGTGTTGAGGATCTCGATGGCTGTTTCTGGGGAGGTGGACATGCCGGAGACGGCGAGGACGTTGCAGTTGTTGATGGATCTAGTGTTCTGTGCCTCGCCGGGGGTGAGGCATGTTGCGGCGTAGACGCCGGGGAACTTGTTGGCGAAAACCGAGACGCCGACGCCGGTGCCGCAGGCGACGAGGCCCCTGGTTTCGACCTCAGCGGTGGCGGAAGAGCTGACGCGGCGGCCGATTTCCTCGCCGACGGAGTAGTACTTGTCGGTTCCAAGGTCCTCGACGTCGATGTTGAGGGAGCGGAGGTGGGCGACGAGGGCGTCCTTGAGAGAGCAGCCAAAGGAGTCAGCGCCGGCAACAATTTTGAGGCGGCGATTGGTGTCTTGCGCCATGAAGTGGTGTTGAGGAGTAGGCGGTGGTAGCGCTGATGGTGATGGAGGCGGTTCAGAGCTCAGTGTTCAAGTGGGTATTTAGTGCTGGTAATTCTGGCTTAGTCCAACG

>AT3G06920
CTCAACAAGATAATTTATTCGATTCTATACATGATTTTATCCATAGTCCATGGTATAAGTTATACCCAATTAGCATTGGTAGGCTTTCATTACTTTGGCCTTCCATATCAAAGACATCATTCACTGGTTTGGGGGGGAGGAATACAAACGACCTAATACAGCATAATAGTTCGTGTTCAAAAATCATAAAATCATCTCAAACCCACAAAGGCATGCAAACTCAACAGTTCCAAAAGAATTGATGAGATAAAGAATCTAGTATGAAGAGCTCCTTTAGGCAGTACCTATATCGGATGCAAACTCAACTTTTACGAAGCTCTGCTCTCTATCGCCAGTGCTGCCAAATCATCCAGCTGACACTCCCTATCCCCTATGCTGCCTCATCATCCAGCTGACACAGGCCTTGTATGCTTCAAATCGCTGTATAAGATGTGTCAATTACACTTTTAAGCCTTGAAGAGCCATTGTAGTCCTGCTGTTTCAATTTTGGCAATACAAAACCTAAACTTCAAAACCGAGTTAATGTCAACCCTGTGGAGTGATGCCATCTAGTTTTCTGGAGGGAAGGAGGCATGTGGCCCCCTGTTAACGAAGCCCATGCAGAACAAAACTGATGTCATAAGGATCTTGAAGCGTGCTGAGATTTTGCTGTTTCCCTCAATATGGCACCCACAATTGCTGCCTGCTCAAGGCATTCAGCCTTGTGCAAAGCATCCAAAAGAACCACACAAGTCTTGGTATAAATATTACAACCTTTAAGTCGGGTTTCCTCAAAGAGTGAGTATGCTTCCATCGCCCTATTGGCAATGCTTAACCCCTCTATCAGAGTATTATAACAAGCAGCATCAGGTATACCCCCTCTTGCCTTGAACCTTTCGAACAGTCCGTTAGCCTCCAATATGTTGCCTGCTTTTGCAAGACCTGAGATCATGGTTGTGTAGGTGAACAAATTGGGATTTAGCCCTTGCTTCTGCATCTCCTGCCAAAACACAAAAGCTTTATTGAACTTTCGGACATTACAAAGACCATTTATGATAATGCTGTAAGTTATGGCATTGGGGGTGCATTTCAAGTCTTTCATGGAATTAAAACAGACAAGAGCTTCATTAATTTCCTCTGCCTTCACTAATGCATCAAGCAAGCAATTCCACGTGTATACATTAGGTGTTAATCCCTTTTGCATCAACTCTTCCATGATCAGATATGCTTCATCAATTCTACCAACCTTGCCAAAGCCATCAATGAGACTGCTATACACCACTACGTTTAGTTCAACACCTTTCGATTTTGCTTCCTCAAAAAGCATATAAGCTTCATCAAGCCTGTCAATCTTAGCAAGCCCATCAATGACAGAACCATATGTAACCACTGTGGGTGGATAACCATTCGCCTTCATTTCCTCCAGCAGCTGGTAAGCTTTATTAACCTTACCTGATTTGCAGAATCCATCAATGACAGTGTTGTACGCAAGGGTATCCAAAACACATCCCTGTTCCTTCATAGCATAGAACAAATCATAAGTCTTATGCGCAAAACCAGCCTTTATGAGACCATGAATCAATATTGAAAAGCTCCGCACATCTGGGGTGAACCCCCGATCCTTGATTTCCTTGAACAAAGCCCTACCCCTCTCAGTTTCTCCAGCTTTGAAAAGGCAATCCATATAAGTGTTAAGGAGGGTGAGATCAGGGGAAACCCCCCTATGGACCATTTCTTTGTAGACTTTCTGGGCATCATCGTTCCGGCCATACCTAAAAAAGTTCCTGATGAGGGATGTATACACAACAGCATCTGGAACACGATCAGAGTCGAGCATCTTTTCATAAAGCCTGTAGGCATCATCTAGTCTACCATGTCTGCCCAAACCATCTATGAGAGAACCAAATGTAATTGCATTTGGGGTGCAAACTTTGAGATCCATTCCTTTGAATATAGAGCAAGCTTCATCAAGTTTTTTGGCCTTACAGAGCCTATCAATCATTATATTCATGGTCAAAACATTTGGAAACAAACCAGCTCCTTTCATGGTTTCCTGAATCTCCAGAGCAGCCTCCACTTTCCCTACCTTGCACAGCATGTCAATGAGAATATTGTAGGTTGAAAGATTGGGGGTCGCATCTTTCTTCATCTCCTCCAATATTCTTAAAGCTTCATCTACTTTGCCCTTCTTCCCAAGGCACGTAAGAATACAATTATACGCAATCACACTAGGAATGCTTCCCTTCTGCTTTTGTCTCTCAAGTAACTTGTAAGCTTCGTCAAACTTTCCAGCTGAGCCATAACCCATAATCATGGTGTTATAAGCATATGCACATGGTACTTTCCTGTTAAGTTCCATCTGCTCAAACACCTCCACGGCTTCATCCAGCCTATCAGCTTTGCAGAGAACCCCTATCATGCTGGTATACGTAACATCATCAGGCATAAGACCATGCACTTTCATCTCATGAAAGAACTTCCAGGCCATATCCACCTTACCAGCTTTACCAAAGCAATCTATACAAACATTATATAGAACAATGTCTGCATCAAAAGAGTTGCTTTTCATCTCATCTAACAAAGAAAGTGCAGCATCAACGCGGCCCTCCTTGGCAAATACACGGATAAGAGTAGTGAACAAATGCACATTTACTTCATAGCCTAGTTCCTGCATCTGATGGAAGAGGGTGAGCATGAGGTCAGGTTCATGAATTGCAGATAAAGCACCAATCAAAGTTGTATAGGCTGAAAATGCGGGGCGGAATTTGAACTTTCTCATCAACTGTATGAAATCAAATGCTTCACGCACCCTCTGAGACTTGACACAGCTGACAACTAACTCAATACATGTATTGTTAGAAGGCCCAAATCCGGCAAGGCTCATTTCTTCCAGAATCTGTTCCATATAATCAAATATTTTACTCCTAGCCATTACCATTAGAAGGGAATTATATGCTTCTGGACAATGTGCCTGGTCAGTTTTTCTCTCAGCCCATCTAAAATAGTTCATTGCTAGATCGACATTCTTGAGCCTCTTCAGAACGCCAATGACTAACTCTGTTTGAGGCTTGTCATTAAATGCAGATAAAGCAGCTTCCAGGGAAGGTCCCCATGGACCACTCTCCAAAATCTGACTTACATGGTCTATGCCTTGTCTTAATCCTTCCAACTCTTGTGAACTTTCTTGATTACCCCCATCCATAGAAGGGGTAGGTTTCCGTTCCTGATCACAGGTCCCGCTGAAGGAGGATGAGAACTTCTCACCAGAGACGCCTATTCGGTAGCATTTAAGATAATGATGATGTATTATTCCTTTGCTTCTAAAGAGTGCTCTCATTCTCGCCTGCCTGGGCTGCTTCTATGTCCTTTATTGAGAAAACAACGAACCTCTGCTAGGTGCGAATAGGAGAGTAGGAAGCAAGCCGGAGCAGCGTCAGAGAGTCGAAGAGCAAGCCGGAGTAGCGGGACCGACGGGAGTCACGCCGACGTGGCTCGGTGCGCCTGCGTGGTCGGTGATGGCCGGAGAAGATGGATGGACGGCGAACGGCAGCAGTCCGGTAGCGGCAGCGGCCGGCGGTCTACTCGCTCCCTCTCTCTGTGTCAGCGTGAATCTGGAGGAGTG

>AT3G07140
GCAAGGTCCACACTGCAGTTTCTGAGGCCTTCCCATTCCATGGCGAAGGGTTCGTCTTTGCCTATTTCAGGAACAATCTTGTAGCGAAACACTCCATCAATGGCTCTTCTAAGATCGGTGCTCCTTCTGTTTTTCCTACTCTGTTTCGCGTCTGAATCGGTAGGGAAAAAAGAACAAGAAGAATTCTCAGAGGAATTGCTGTTGAAGCCATTGCCCGATCGCAAGGTTCTAGCGCATTTCCACTTCGAAAGCCGAGTTCCTCCCACTGAAACCTATGGCCGACACCACCATCTCTTCCCCAAAGCCATCTATCAGCTGGTACACAAATTTCGAATTCGGGAATTGGAGTTGTCTTTTACACAAGGTCGCTGGAATTACGAACGCTGGGGTGGATTCGACTCCATATCAAGCAGCAATGCTAAGCCTCCTGGAGTTGAATTGTGGGCTGCCTTTGATGTCCCCCAACACCAGGTTGATGCTTCCTGGAAAAATCTATCTCACTCTCTCTCAGGCCTCTTTTGTGCTTCAATCAACTTCCTAGAGTCTTCTACTACTTATTCTGCTCCTGACTGGGGCTTTCGGCCATTTTCAGGCAAGTTGAGGTATGGTACTTTGCCCCGCGAGGCTGTGTGCACTGAGAACTTGACTCCCTGGTTGAAGTTGCTTCCTTGTCGAGACAAAGCTGGGCTGTCAACATTAATGGACAGGCCATCAATATATAGAGGATTTTATCATTCTCAGCGTCTGCGCTTGACCTCTACTGAATTTGATTCAACAGGTTTGAACACGGGGATAGTGCTTGAACAATCCCTTACTGTTATTCTTCAACCTAATACTCAGGAAAATAGTATGACATATTCCGGGGGATCTATATTACAACCAAGTTGGTCTATGAGCTCACTTTTTGGAAGGGAAGTCGGTGGAAAATGTGTTCTTGCCAAGTCTAGTAATGTGTACCTTCTACTTGAAGGAACCTTAATGTCAGAACTGAAGAATCTACAGAACGAAAATGAGAGATATGATACTGCAAATCTTGCCATTGAAGGTTCCCGGAGTAACCCTGGCTTTGAATTGTCTGTTTCTCCAGACGGGGTGATTAAAGAGTTAAATAGCTTGCATGAGGAGGGTCCATCTATACTTTATGATTTTTCAGTAGAGAATTATAGTGATGCTAAGCCATTTGATTTGGGTTTTACATGGAAGTTCCCAGTCGTTTGGTCCTGTCCTCAGGCACCACTACATGCGAGTAGGTTCTTAATGGGAAGTGGAAATGAAAGGGGTGCCATTGCAATCTCCTTAAAACCTACTAAACAGAGTGATGGTTTCCAGACTGCGGATATTAATGGAGACAGATGTAGCTTGGTGGTTGATGTTTTCCAAGTTGTGCCTTGGTATGTTAAGGTATATTATCATACCCTACAAGTATTTTTTGATGAACAACCTCAATCCCTATCAGATGTAATAAAGAAGATGCGTGTTTCACCTTCTGAAGACAAGGTGTCACCCGGAGTAATGGAAATGACCCTCAAAGTACCTTGTGGGAAGTCAGCTGCATTGACCCTGGAGTTTGATAAGGGTTTTCTGCACATCGATGAATATCCTCCAGATGCTAACCAGGGATTTGATATCCCATCGGCTATTGTAAGCTTTCCTGACTTCCAAGCAAGTGTGAATTTTCTTGAAGGTAGCTCCTCAAACAAGTCACCCCTGTTATCTAAATTGCAGGAGAGAAATCCTGTTTTGTCTTACACAGAAGTATTGCTTGTCCCTTTAACAACTCCTGATTTTAGCATGCCTTACAATGTCATCACGATTACATGCACGGTATTTGCTTTATATTTCGGATCACTGCTCAATGTACTGCGGAGGCGTGTTGGCGAGGAAGAGAGATTTTTAAAAAGCAAAGCTGCCAAGAACAATAGTCGGTTTCCTTTACTATCCAAATTTTATGCCAAATTGAGAAGACGACCATGGGAGCCGCCACAATCATCATCGTCATCTCCGTCATCCTTAATAAGTTCTAAGCTAGTACTTAAAGTTGTTTTAGTGGCTGGCATAGCTGCTGCTTGGCAGTATTTTGGATAACCTCCAGCACAAGCCGGGAAGGAATGCCTCTTGTAAAATATGTGCTAAAGTTGAACTTACGGTTGAAGTAGATTTTCCCTGGGTAGACCAATTTTTTTTTATCATGGCTTGTATCCCAATTTTTGGGATGGTATATGATCAGTTAAGCTAACATGTGTCTTGTTCTTGTTTGAGAAAATTTTATACGATTCTTCTCAGG

>AT3G09180
CTTTTATTTGAATGGAAGTTTGTTTCAATGAAAAAAAAGTAAGACTAAATGAACCGGACAAACGACAAGCACATGATGGAATGACAACATTATAGTTCTCTGATTTAAGAAGCTTACAGCCTCTTACTGTTGACAGGTTTCTCGTATTACATCAATGATCTTGCTTTTTATCTATATAAACAATATTCTGATCAAGAATCACATTAAATTAAAAAGGAAGCTCACACCCAAAAAGATCTTAGAAGGGAAAAGGACAAATACTACATAACCTTATCAACATGCTTTGCTCATATCTCAAAGACGTATTCTCTGCTGTCTACCTAAGAAAAATCCACACATCAGAGACTCAAGGAATTGTTAATTCTGATCTTCATTTGAACAGCTCAATGACTATCTGGACACAAAAAGGTCAACAAATGCGACTATATGTCTTCCGGAAAGCAGTCAACATGATAAGCTTGGATGGCGTCGATGTTCTGATCCTTTGTTAATGAACTTTGTTGAGCCGAGGAAGTCCTATTAGCAGAAGAGTTCCGGTAAGGGCGATGAACTGGAGGCAATAGTACAGCTGATTGCCTATCCATTGACAGTAACCGTCCACATCTGCAAACTTTTGAAAATAGAGTCTGATAGCTGCAGATCCAATGCAACAGAGAATGTAGAACTGTTTCAGTTCTCAGGCCAAGAAAGTACTGCAAAGCCATAGCAGCGTGTTCCGTGATGTGCCTAAAGACATGATGAACTGAAAAGCCCCTTGCATGTACATAGCTGCCCCCCTCATCAGGTGAAAAGAAAGCAACAGCATCAGGATCCAGAGAACCAACCGGATGCAATGATACCAGAGCTCTAAAAACCGATGGAAAGAACAGCTCAATTACAGCGACTTTGTCTGCAGCACCATTGCTTACTGTTCCTTGTCTTAGATTATCTGAACTACGAAAATTATGTTCTTTGGATGATTCTGAATTAGTCTCGCTGGCTGAAGAGGTAAGTGAAGAAGCTCGTTTTAACCAAACCAGACGTTCATACGTAGAAATTTTCACATTTGGCACTTCCTTTTCCAGATGCAGTAGAAGATCTGATACTGATGTATAGTCGTTAAGCTCTTCTTCATGACTAACTGAGGATACTTGCAAACCACAGTGTTTCTTTAAAATGGATTCAGTACCAGTAGCAATACCGTCATCCAGGTGAGGAAAAAATCGACGTTTCTGATCGGTAAATGCCTTGAGAGCCAACCTGGTCCTATCAACGGCAGATGCACCAGCCTGGCCAGCAAGTTGCCGTTTCCAAGCATATGCAACAACTGCGCCATCTGGACAAACCAAAGGCATGTGGAGGCCCCATGAATTACTGCGTGACCGAAGTGACTCATTAAGAACCCCAGATTCTTCCAACTGCCTCCCGATGGTTCGGAGGTCTTGGAGGTGCTGCCTCATGGAGGATTCTTCTTTAAGGATCAAATTCAAGGGTTTACTGGACTGCTGAGGCTGCGCAGCCACGAAGAGAGCTTCGAGGAGGCGGTCGGCGCCGATCCTTATGTCGGCGATGAGACGGGCGGCGTGGGAGAGCCTGTCTAACGCCAAAGCCACCTGCTTGGGAGGCGCCTCAGTTGTCGAGTCCCGCGACTCCTCCGGCGGCGAGTGGGCGGGCATCCCCACAGCATGGGGCGGAGCTGGTGCTTGCTGCATTTTTTTTTTTTTTTTT

>AT3G09650
GTCAGTGGAAGGATTAAATCCCATATATTACATTAATCAAATGATCCATTACATTTGGAATCCAAGCTTCACAAAACTGAGATCCACTTCTGTAGATACGTTGAATTCTCTGTATTTTTACTTTTAACTGCATTTTACAACATTATAATGTATGTGTTATGCAGAATCAGACGCATAATCCGGTCCTGGTTCAAGCCGCCACTCGCTCCCATAGTAAGAATTTGGCAATCCCAACCAGAACTTAAATGCCTCCGCTGCTCTCTTCCTCTCTCTCCTCCGGTCCTGCCTGGCTTTCGAGGCATGCTTACTGGTAAACATCCTTGAATGCATCTCAACGTAGATTCTGGTAAATTTGGTCTTGTTCGGTGGTATTCCATTCTCCTCCATGCAAGCGACAATCTCCAGGGCTTTCCTGAAGAAAGCAGCCCTCACACAGATATCTGCAAGGGTATCCAAGAGACCTTCATCAGGCTTTAGCCGAGGCATAGGCAAAGAACTAGCATCCCCTTCTTCCTTCTCCACAATACACCTCTCTTTCACTTCATTCCAAAGCAAAAGTGCTTCTCCGGGCTTTCTAGCAACTGCAATCCCATTCGCGACACTACCATAAGTCGCCACATTGGGGTAAAATCCACTCTCCTTCATCCTCTGAACTATTTTCTTAGCTTCTTCGACCAAACCCAGCTCGCAATACCCTTCCACCAACACATTCCAAGCGACCAAATCAACCTTTACCCGTGGGTCCTTGAGCATCTCATCAAACACCTTATTAGCTAGCTTTGGTTGGCCCGACGAAGCAAAAGCTTTCATCAAAGTGGTGTAGCTGATCTTTGTAGGAGCAATTCCTCTTGCTCTCATTTCATTGAAGTAGGAAAGAGCCCCGGCACTGTCATCAACTTGTATACACCCATCGATTATGGTATTATATGAGACCACATCTGGCTCGATCCTTGCATCATCAGCCATCTCTCTCATCAACTCCTTTGCCTTCTCTATCTGCAGCTGCTGGCAATACCCTTTCAGGAGAATATTATAAGTGATCCTATTAGCATGGACACCATTTCGGGTCATCTCAGCTAGCACCTCTCGTGCCCGGTCCATGGAACCGGCCTTCACAAGAGCCGATACAACGGTCGTGTAACTGACGTGGTCGGGGTGGCTTGTACTATCTTCTTGATGCCTCATTGCCTCTAACATCCTCACCGTGTCATTAACACGGCCTTGCTTCATATAACCCTTCATCAAAGTTGTGTACATTCTCGTGTTGGGGGTATACATCTTACGTAACAATGGTGGTTCATAACTGCTCGGATTAACGGAGTTTGGGAGCAACTTCTCAAACACATCACTCCAGTTCCGAGTTGGGTTTTCTGAATTTAATTCTCTCAGAACTCTGCAAAGGTCTCTCCGGCCTTCCCTCATCGCCTGCACTATTTTCTCAGCTGTTTCTAGGTCCCCAAAACCTACATAAGCTGCGACAAGTGAATGCAATGTGGTCATGCACAAGGGGATTTGCTTCTGAATAATTCTCTCCAAGACATAAACAAGCAAGTCTTTCCTCTCAGCTCTTGCACACAGCTTGATCATCACATTGTAGGTTAAAACGTCAGGCTCACAGCCTAAGTCAGGCATTTCGTCGAACAGTTGGAGGAACTTCTTTGTGTCCCCAATATTAGCACAGGCGTTGAGCACAGCATTATAGGCCGCCGTGTCGGGTTTCGAGTTAGCTACTATTTGCGGGTCAGTGAATCGGCGGACCCGTCGCAGGACGGAGTTGAAGAGTTTTAGGGCTTCGAAGGGGCCATCATCGCTGGAGGCGGCAAGGCGGCTCACGACGGCGCTCCACGCCTTAACATGGGGGAGATAACCGGATTTAAGCATGGACTTGATGATGGAGGTGGCGTAGATGGTGTGGCCGAACTTGGCGGCGGCCACAGCGAGGAGGCCAAGGGAGTTGGCATCAAGGCGGTGGAGCTGCCGCTCATGACGGAGGCGTTGGATGATGGATTGTGCGCGAGTGAGGCCTTGCTGGGAGTTCTGGTAGGACAGTTGGGAGACTAAGCGGCTGAGGCAAGTGGGGCTAGGGAGGTGTGAGCACTTGGTGTAGACTAACCACGCCTCCTCGGTTTTCCTTTGGCGGAGGAGAGAGAGTAGCAATTGGTCTTGGGAATTGGGAAGTTGGTCGGCTACCGCGGCGGTTGTTGGAGTGAGTGACAGGTTCCCGGGGTTGGCGGTCGCCTGTGACCGGAATGGGCACTTATGTTTGAATGTGGTTTTTGAGTTGGCGGAGGTTAAGTGGGTGGCAGAGGAAGGTGGTGGTGAAACCCAGTGGAGAGTAAGCGTGTGGGTTAACTGGATCTGGTTTGATGCTGCCGCTGCCGACGAGGGTGGTGGCTTGGGGGTGTTCATGGCCGGTCCATTGGGGGTGGAGTTAGGATATTTGTTCAAATTGAGAGACGGGATATTCGTTGATAAGGCGGGGGATATTTTTCAGGTACATTAGATTTTGAGTGGAGCTGAAATGTACAACGTCGAGTAC

>AT3G17430
CAAACATATAGTACAATCATCCTGTGTGATCAGAAGATGGCAAAAGTGATCGACAAGTCACTTGTACTTACCTATTTCTACTTACTAATCTACATTCTTCTTTCGTCCGGAGTTATATTGTACAACAAGTGGGTCCTATCTCCAAAGTACTTCAATTTTCCGTTCCCTATTACACTTACAATGATTCATATGGGATTTTCTGGATTAGTGGCATTCTTCCTCATTCGTGTTTTCAAGGTCGTATCACCTATCAAGATGACATTTGAGATATATGCAACTTGTGTTATCCCAATAAGTGCTTTCTTTGCTTCAAGTTTGTGGTTTGGGAACACTGCATATTTGCATATCTCTGTGGCCTTCATCCAGATGCTCAAAGCCCTAATGCCTGTGGCAACATTTATCATGGCGGTTTTATGTGGCACTGACAAGCTGAGGTGGGATGTGATGTCAAACATGGTGCTGGTCAGCGTAGGAGTGGTGATTTCCTCGTATGGGGAAATACATTTTAATGTGATTGGGACGGTTTATCAGGTAACTGGGATTGTTGCAGAGTCTCTGAGGCTGGTTTTAACTCAAGTCCTGCTGCAAAATAAGGGCTTGACTCTGAACCCGATAACCAGCTTGTACTACATTGCTCCATGCAGTTTTGCTTTTTTGTTTGTACCCTGGTACTTCCTGGAGCAACCTGGGATGGAAATTTCACAGATACAGTTCAATTTCTGGATCTTCTTCTCTAATGCCATCTGTGCGCTGGCATTGAACTTCTCAATTTTCTTAGTAATCGGTAGAACCGGAGCGGTTACTATCCGGGTTGCTGGTGTCTTGAAAGATTGGATACTGATTGCCCTTTCGACTGTTATATTTCCTGAGTCTATCATCACCGGACTAAACATCATCGGCTACGCAATTGCACTGTGTGGTGTTGTTATGTACAATTACTTGAAGGTCAAGGACACTAAAGCTTCATCTCAACTTCCCCTGGTTAGCATTCAAGATAGGCTAGCAAAGGATAAGTTGGAGAAAAAGTCTTCGGAGGTACGAACGCCAGATGGAATAGATGATAACAATGGAGGTAGCAGAGGAAGTAGTATATCATCTACGTCTGACCAAGTTATAGATGAGGAGGCACCGCTGATTCCTTCAAGATTATCTCACATCGGACGTACTCTCAGTAGCCGAGATCAAGTTTGATCATGGACCTCCTAGTGTAGAGACGAAGAAGAGAGGAAAATTCTTTTTTTTTTTTTTTTTGCCAAATTAAGAGAGATGTAATGCAGGTGAAGACGTAACTGGAAATCCTACTACTAGATTGTGTAGATTCTCTTCAGGAAAAAAATATAGAGGTTACTAGTAAAATTGGGTTTATAGGCAGATGGTGCTTGGCGGGGTTTGAACTGGGGCTTAGAACATTTGGCTTAGTGATTCTAGTACTCTGATCTTATTTTGTTCAAGTTCCTTTTTGATTTCCTTCTTTCTTTCTTTACATGAATGTTTTTTCTTCTTCTTCCTGTATTCAATGGGG

>AT3G25530
TTGTGAATATAATAAAGATGTCAAAGAGGCGAAACTGAGATCGGCATGTTGAATATTACAATATCAGTACAAAATAGAAGAAGTCTTGATTGAAAAATAGCCTAAATAACCACCACCTAGTCTTCTTTTCTTTTAGCTTCAAGAAGATGAAGTTTCAGGAAACTTGACAACCTCATGAACAGCTGAGAAGTCTTGGTCTCCCAACCCTAGATTTCTCCCCTTCTTGAACGCCTCGTTAGCTGCAGCTGCCACTGGCATTGCCACTGCATTTTCATCACCTAAGGCAAGAGCCAACCTCATATCTTTCTGCTGATGCTTCAGAGGGAATGCAGGTGAATAGCTCTTCTTGATCATGGTGGGCCCCTTCATCTTGAACATTGGATTAGCAATAGCACCCAGGTCCAACACGTCTAGAAGAGTATGTGGGTCCAGTCCACTTTTGTCAGCCAGAACTATCCCCTCAGAAAATGCATTCATCATACTTCCCATAATCATGTTGACAACAAGTTTCATTTTCGCTCCATTTCCAACCTCTCCCAAGTAAAAGGACTTTTTGCCCATGACATCGAAAGCGGGAAGTATTTCATCAAATAGTGCCTTCTCTCCTGCAGCAAGGATAACCAATTGGCCATCTTCAGCAGGCTTTTTGCTACCTGAAACTGGAGCTTCAAGAAAACAACCACCTTTTGATGTAATCGCCTCACTAATCTTTGACGAAGTCTCTGCATCAACTGTTGACATGTCAATGTAACCTTTTCCACTGCCTATTTGCTCAAGAACGCCGTCTTTACCAAAAACAACCGAAAGAGCTGCAGATGGCTCGGACAACATAGCTATAGTATACTTGCACTTCTTGACTACCGCAGCAGGGGTATCAGCAACTGATGCCCCGTGCTCCACCAGCTCATCACACTTAGATAGAGTGCGATTCCATACGGTGACCTTGAATCCATGGCGAAGTAAGTTCATGGACATGGCCTTTCCCATGATTCCGAGTCCGAGAAACCCTACTTCCATTGTTCTTCTACTTCTTCTGTTCTTCTCTCTGTTGCTGGAATGAGGGCACAGTTGCGGGAAGCTCACTGTGCTCTAATATTATATCCATAGAAGATGATTAAACTATGGT

>AT3G44880
AGGTCTACAACAGGATGTTCTATACAACAACAGTGTGTTTCTACAACTGCTCTAGGGCAGTTAGTGATATTCTCAGCTAATAATATTAACAAAAGGTAATTAGTCAATTTCCGCATGTACATAATCAATAAAAACAAAGTTTTTCTCTAGTTCGTGCAATGCGTACGCCAAAGCAGCACTTAATACAGCAACTCCAGCCAAAACAATGCGTAATTGCATATTTTCGGGTATGCCAGCCGTAGCAGCACCCAGGACAGACACACCGATCAAGAACTTCTGCAACGTCTGAAACGTTGTATAAGCTTTCTTACACGACGAACACTTCAGAGTATGTTGCTCATATCGATCCAGCATCTGGCGTTTAGATAGAATTGTGGAGGGCAATAGTTGTTGGTCAACGGTGCCAAACCATTCGGGCTGGCTATTGCCATGTCGCCTCAGCCAATTCCTAAAGGCCAACACAAAACGATCAGCTTGTGTAGGCGTGAAAGTGAGTTTGGTATATTGTTGGTTGACATCAGCCGAGCCCTCCTTTGACTTGGAAAGAAAAACCTTTTCTTGACCTTGAAGTACAATCATATCTCCATCATACACCTTGTTTGAAGTCCAATGCTCATTCCATCTAGGAATTACCTGCCACCATGCAGGACCTGGCATGGTTAACTGGAAGAAATTCCGGGCACTACAAACAATTGAGCGGGTCTTCCCAGGCACCATTGGTACATTAAAGGAACAAATCCATATTACCCATTTCTGATCGCCGACAATTGGGAGCTTTGTATCAATCTCTACCTTATTTATGTAATAACAGGGTGCAACAAACTTGGCACTGATTTTCGGGTTACCATCATTTGCTCCAGAAAACCCCCAGTGGCCAGTCGACTCCATCTTAAATGGCAATGGCTTGGCCCTGTCCCTCCTCCCTGTAACCTTGTGGTGTGCAAAATCAATGTGAGAAGGATCCGAAACATTCTCCATTAGGGTATCATATCCGTAAAACAAATCGCGCTGAATTGTCACTGTTGAAAACTCGGGTTTGTCAAAGTCATCAGGCAACCTAGGGGGCTCAGTGGCGCGAGCTCTCTCCCAACCATTTTCATCTGGCCAAACAAACAGCAGACCTTGAGACACCATAGTTGGGAATCTAGTTGTACAGGCTCTTGGTGACTGTAAAGCTCGAGCTTCAGGCCCCTCTGTAGATGCCTGAGGGATCCGAGTACAAGATCCACATCCATCAAAGGACCAACCATGGTAGGAACACTGTAAGTGCCCGTTTTCGTCTAACCTGCCTTCAGAGAGAGGAGCAAGTCGGTGGGGGCATTTGTCGTCGAAGGCAACCCACTCGGAGGAGGATCGATCGAACCAGAGTACAAGGTCGCGGTTCAGAAGCTGAAATGGCGTCGGGATACTTGGGTCTAGGTCTTCAACGAGAGAAACTGGGTACCAGTGGTCTCTCCAAGAGAATTTGGAGGCCGATGTTTCTTCTTCGTCTTGGATCTCGATAGCCGGCGACTCCTCTTCCTCTCCGACTGTGGATGGTGCCGTCGGCGGAGCAGCTACGCGCAGAGGAGAGAGAACTCTTCTTCTGGAAAGTGGTCTTGGGTTCAAAATTGTGGGTTTTGTGGGATGAAGAAAGGGAGGAACAGTTGGAGATTTTGAAAGAGTTGTAACAGAAGGCGGAGTTGAATACAGAGAAGCCATTGCTGAATTCACTCTTCTCTCAGTTTCTTTTTTCTACTTCTCTCAGTTTGGAGATTGCCAGATGCATAAATGAAATGGAAATTAAGAGGGAAGTGGTTGTCGATGAACACGTTGCGTGCAAGTCTGTAATTGCAGTCTAGAAAATGCCAGAGAGTGGCAGACCCAGGAGAAAGCGAATTCCGAATAGTC

>AT3G57050
AAACAGGCCGGCCGAGCCGCCACTGGTCTCTGCATACATAAATGATCTTGTATCAGCAACTCTGATGGCGATTGCATTCGGAGTGCGGGCCGTTTCGTCCGTCTCCGCCTTCCCCCATATATAACGAAGCCCTAGCGGTCGTTTTAGCTCCGGCGATGGTTTCTTTTTTGTCTCTCACAACGTTTCTTTCTTCTCTCTCAGCTGATCCCAAAGAGCATGGATTCTTGAGCGGAATTTTCCCAGCCAGTTTGGGGTGCAAAAGCGTGGTGCTTGCTAAGAGGAGTCCTTTCTTGTATGCAAACAAGTGTGAATTTGAGTTGAACTGCTCGCGGGAAAATTGGATGGACGTAAGCACATCGACTTTGACAGATACTGTTACAGGTTCCTTCGATGAAATGGATGTTAAGGAGAAAGAGCCAAGCATTTCGACAATGTTGTTGAGTTTCGAGAACAATTTTGATCCTTATGGTGCGCTGAGTACACCTTTATATCAGACAGCCACATTCAAGCAGCCTTCAGCAACAGAAAATGGGCCTTATGATTATACTAGAAGTGGAAATCCTACACGGGACGTCTTGGAAAGCCTCCTGGCAAAACTTGAAAAAGCAGATCGGGCATTTTGCTTTACCAGTGGAATGGCTGCTTTGGCTGCTGTTACCCATCTTATTGGAACTGGTGAGGAAATTGTTGCTGGAGATGACATTTATGGTGGTTCTGATCGATTACTGTCACAAGTAATTCCGAAGAGAGGAATTGTGGTTAAACGCGTGAACACGATGGATTTGGATGAGGTAGCATCTGCAGTTGGTCCTTTAACTAAGCTTGTATGGCTGGAGAGTCCAACCAATCCACGGCAACAAGTTTCTGATATTCGTGGAATAGCTGAGATAGCTCACGCTCATGGTGCACTTTTGTTGGTGGATAACAGCATTCTGTCTCCTGTATTATCACAGCCCTTGGACCTCGGTGCAGATATTGTGATGCACTCAGCTACTAAATTTATTGCTGGACATAGTGATGTCATGGCAGGTGTGCTTGCTGTTAAAGGGGAAAGATTGGCAAAAGAGTTGTATTTCCTACAAAATGCAGAAGGCTCTGGGCTAGCTCCATTTGATTGTTGGATTTGCTTACGAGGCATAAAGACCATGGCCTTACGCATTGAGAAGCAACAGGACAACGCACAGAAGATTGCTGAGTTTCTCTCCTCCCACCCAAGAGTGAAGAAAGTTAATTATGCTGGTCTTCCTGACCATCCTGGACGCTCTTTACACTATTCACAGGCCAAGGGTGCAGGTTCTGTGCTTAGTTTTCTGACAGGATCAATTGCACTCTCTAAGCACATTGTCGAAACAACCAAGTATTTCAGCATTACTGTCAGTTTTGGTAGCGTGAAGTCCCTCATCAGCCTGCCCTGTTTTATGTCCCATGCTAGCATACCTGCGTCAGTGCGTGCAGCCAGAGGTTTGACTGAGGATCTTGTTCGTATCTCTGTAGGAATCGAGGATGTTAACGATTTGGTTGCTGATTTAGACCATGCACTTAGAACTGGACCTGTGTAGATGCTCGAGGATATTCAGGTAATAGGAATATCTTGTGCCTGCCTAAGACTTGTATTTTATTTTATGAAGGATGGTGTAAATGTTTGTATTTTAACAGTGCATGTTCATTTGGACCATGATTGGTTCTCCAGTCAAGGTTCATCGATGCTTAATACAAATTACGAATGGTCCGTAATTCTGTATACTCTTCATAGAATT

>AT3G63140
GCAAGAACTTTCAACCGTCAATGGCCACTCTTCTTTCATCCTCTCGCATTTTCGTTCACTCACTCTCCAACCCTCTCTCTTCTTCACCGCCATCTCTCTCTGCAACTTCGCGAATCTCTCTCTCCCCCAATTCCGCCCCATCTTCCTCCCCCTCCTCTCTCTCATTCTCTCTCTCCGTTTCCCCTTCTTTCTTCACATGCCCAAATCCCTCCAAGCACGTCTCTTTTTCAACTCTCACAGTCAAGGCTAGTGTTTCAGAGAAGAAGAAGGTCCTAATCGTCAACACTAACAGTGGTGGCCACGCAATCATCGGCTTCTACTTCGCCAAAGAGCTTCTGGGTTCCGGTCATGAGGTCACCGTTCTAACCGTCGGCGAAGAGAGCTCGGATAAGATGAAGAAGCCACCGTTCAGCAGATTCTCTGAGATTGTGAGTGCTGGTGGCAAGACTGTGTGGGGAAATCCAGAAGAGGTTGGGAATGTTTTGGGAGGGGAAACATTTGATGTGGTTCTTGATAACAATGGCAAGGACTTGGATGCTGTGAGGCCTGTGGCAGATTGGGCAAAGAGCTCCGGTGTAAAGCAATTCTTGTTTATTAGCAGTGCTGGAATCTACAAGACAACTGATGAGCCTCCTCATGTTGAAGGGGATGCTGTTAAGTCCAGTGCCGGTCACGTTGGAGTAGAGACTTACATCTCTGAGACCTTTAGTAGCTGGGCATCTTTTCGTCCACAGTACATGATTGGGTCCGGCAACAACAAAGACTGCGAGGAGTGGTTTTTCGATCGCATTGTTCGTGGAAGACCGGTTCCCATCCCTGAGTCTGGAATGCAGCTAACCAACATCAGCCATGCTAGGGACTTATCCTCCATGCTTACTCTAGCAGTTGAGAACCCAGATGCTGCAAGTGGTAATATCTTCAATTGTGTGAGCGATCGTGCTGTGACGCTCGACGGAATGGCCAAACTATGCGCTCAAGCTGCAGGCAGCACGGTTGAGATTGTGCATTATGATCCGAAAGCTGTTGGTGTTGAGGCAAAGAAAGCTTTTCCTTTCCGGATTGTGCATTTCTATGCGGAGCCGAGAGCTGCAAAAGAGATATTAGGATGGAAAGCAACCACAAACCTTGCCGAGGACTTGAAGGAGAGGTTTGAGGAGTATGTGAAAATCGGAAGGGACAAGAAGCCGTTGAAATTTGAGTTGGATGATAAGATTCTCCAAGCACTGAAAGTGCCAGTTGCGGTATGAGTTGAGATTATCATTCTGTAACATGATGAATATGTTGAGATCGTGATGCTACATTGTATACCAATTTTTTTGGAAATATTAATATAATTTGGTTTTATTTCAAAAAAAAAAAAAAAAAAAA

>AT4G00090
AAGCCCTCGTTCGAACTATTGAAAGATCGCTCGTCTCTGAATCGGTGTTTCGGTAACGTTATTATACTGTACAAATGGATACGGTTATTCCGGTTGCGGTGGTTTCAGTGGTGGTCGGAGCTCTGATTGCGCTTGTCCTGTTCGGGAGCTACTTCCGCAAGAGGAAGTCCGAAATCCAGTCGATCGCATCGCCAGAGACCCTTCAGAAGAAGGCTCCATCAAGGCCTCCCCAGTCCACCTCTAAGAAATCTCACACGAAACCTCACACTCATGCCGCCGATAAGGACGCAAACAAGCGGCATCATCCACTGGACTTGAATACATTAAAAGGTCATGGTGATTCTGTTACGGGGTTGTGTTTCTCCTCTGATGGGCATAATTTAGCCACAGCTTGTGGTGATGGAGTGGTCAGAGTATTCAAGTTGGATGATGCTTCAAGCAAAAGCTTTAAGTTTTTAAGAATTAACTTGCCTGCTGGAAGTCATCCAACAGCAGTTGCATTTTCTGATGATGCATCTTCTTTGGTGGTGGCTTCCCATGCTCTCTTAGGCTCTTCCTTATACATGTATGGGGAGGAAAATCCTAAAGCCTCTGGTGGAAGCAAGCAGCAATCTAAGCTTCCTCTGCCAGAAATTAAATGGCAACATCATAAAGTTCACGATAAAAGAGCTATCATCACCCTAGATGGAACAAAGGCAACTTATGGTAGTGCTGATGGCAGTACAATTATTGCGTCGTGTTCAGAAGGGACTGATATCATGCTTTGGCATGGAAAAACTGGGAAGATCTTGGGCAATGTTGACACTAATCAGCTCAAAAATAATATGGCAGCCATATCTCCTAATGGGCGTTTCCTTGCCGCTGCAGCTTTTACTGCTGATGTGAAGGTTTGGGAGATTGTATACTCAAAAGATGGTTCCGTTAAGGAGGTTAATAAAGCTATGCAGCTCAAGGGGCATAAGAGTGCTGTTACTTGTTTGTGCTTCGCCCCAAATTCAGAGCAGATCATAACGGCATCTAAGGATGGTTCAATTAGAATGTGGAATATCAATGTTCGGTTTCATCTTGATGAGGACCCAAAGACTCTGAAAGTCTTTCCAATCCCACTTCATGATTCAAGTGGAACTATCTTGCACTATGACCATCTCTGTATTTCCCCTGATGGAAGGATATTGGCAGCAACTCATGGTTCAACATTGCAGTGGTTGTGTGCTGAAACTGGTCAGGTCTTAGACACTGCTGACAAAGCTCATGATGGTGACATCACAGGCATAGCATGGGCTCCTAGGACAATCCCAATTGGCGATAAACAAGGATTGCTTTTAGCTACCGCCAGCATTGACAAGAAAGTGAAATTGTGGGCGGCTCCACCACTCAATCCATAGTGCATTGAACCAAACGGCGGCTGGTAGCTATTCCACTGACCGATTCTGGCTCGTCTTCCCAACTCATTGGTGACCTTTCACAAGCTTAATTACTTTATATAGTTCACACCCAGTGGAAAATAGGCCTGACAGTGAGCAAGATTAAAAAATGAGCGGAGACACGCACCTCCTTTTGGGGTTTCCTTAACTTGCGTAGGCTGACCTTACTCGCAGCTTTTTATTGCTGAGTCGAGCAATATGGGTGTTTTGGAAACTTGAGTGCACCATCTTTAAGTGGTTATAGGACAATTTTGCAATGAATCTAGACGTTGAAATATGATTACTGATGTTATTGATCGGTTTGGTTTTT

>AT4G04320
CTTCGACGGTACCAAGGTCGTGACTTACATGCAGTTATAGGAGCATACATCGTTCTTCGATAAAGAGTTGGTTATAGTCACACAAATCTTATCAAATTACAACTAGTGTTTCAGGCTTGCCACCCACTGCACCACAATCCCTTGGACACGGGTGAATTTGAAATCTGAATCTGCATACGTAAGTTCAATACCTGAACTATACATATATTACCTGAACAGCAAGATAGAGTATCATTATCTTTCATTTTTCTCCAGCTGCTCCTTATTTACCAAATGTTCCCCGACAGGCTCAACAAAGTGACATACATCAGAAGAAGCATGAATGTGTCCTGTGCTGAAATATGACTGAGCATTTTCTTCTATATTCTCCAGCCTATAGATATAGTTTACCATAATTCCTCCACTTTGAAGAAGACCTCTTTCTGATCGGTCTGCCATCCAATTAAGTCTTCCAATCATCGCTCCATTCTGTAAATGGAAATTTGCAACAGAATCTAGAGCTCTCCCTCTCTTCTTTTCTTGTAAAAGATACCTGGCACACAATCGCATCAGAGGGGCTTCCAGTACTGATAAGAGTCTCTCTGATTTAGTCCACTCAAAATTGGGTGATGTCAACAAGTTCCACATTATTTCCGTAGCACTTTTTTCCCCACCAAACTCCGGAGATGCATCCAGAAGTGATTTCTCCTCGTCTGGTTTGAGTATGTTCTCGCCAAAGGTGGAACTGGACACCTCTGCTGACACCAACTTAGATAAGAGCCATTGCATGTATCCAGGAACAGGGCTGAGTGTTGCAAATCTCAAAATATTTGGCATATCCTTTTTCACCACATCAATCACACGCTTAATGAGAAACTTTCCAAGATTGATCCCTTTCAAGCCAGACTGAGTTGATGAGATGGAGTAAAATAACGCACAAGTTGCCTCACATTCAGGTATCGGGGGATCATCCCACAAAACTTCCTGTATTGTCGTGGCCACATTCTTCAGAAGTGCAACTTCAATAAAAATAAGTGGTTCACCAGGTATTGCAGGATGTAAGTATCCAAAACAACGGCGACCAACTCCCAACCTTCGCTTAAGATCTATAAGATTGCTGATTGGATGCACAGCCTCGTATGCCACAATTTTTTCCAACAAAGATGCAGGGTCATCCCATGTGATTTGGTGAAGCTCTAAGGCAGCAGGACTAAGCCAAGTAATGAGCCTCTCTTTTAAGTAAGAATCTAATGCCCGTAAAGAAGCAATACTTTCTTCCGCGAGAATTGATAGAATATCAGCACGAATCAAGGACAAGAACTTCAGTCCTCCAGGGTGTGTGTTGAGTCGTTCAAAGAGCACTTCATATGATGGCTTTAGGGCATGTCTCAAATTCCACTCAATCCTATAGAAAGCAGCAAGCTGACCTTCCTCTTCGTGGCTAGGGAGTTCAGGTTTGTCACCGTGTGGTATCTGAAGCCCAAGATATTGCCTAATCAACTGGTGAACTTGCTCCCTGTTAAGATCATATTCTCTGGCCAATACAAGAAGTAGTTTCCGACGATTCTCCCATGAAAGGGTAAAATAACCCTCCGAAAAACCATTTATTACAGCATCTGGAACTTCAGTTTTGGTCATTGATATGGCTGAATGCATTGACTCTTGTACAATCTCAAATTCTCTCTCTGTGTTGGTTGAGCCATTGATCTCCCCAGAAGCCAATTTGTTGCCTTCACCAGGAGAAAGCTGCATTTGATTAACCTTGTTAGTTGCAGGAGCTAGAGGTCTCATTTTGGTTCTCATCAAAATGGCCAAGCCTTTCTTGTTCATCTCTGCCAGCGATCACCAATCGGACTTTGAGGTTTCAATTCTACCGTTAACTTTTCATTTTCACTTCCCCGAATTATCGGCGATGAGACTGTGATCACAGTACCGTATAAACTCGATTCTTTTTTTTTTGTTTT

>AT4G04955
TATAAGAGATAGAGAAGCACTGGGAGTTTTAGGGGAGAGAGAGGGAGGAGCAAACACAACAGAGTGGTAGCAGAGAGATGGACTATCTAAAATGGAAGCTTTTACCCTTGCTACCACTTCTTGCATCTCTTATCCTCTTCTACGTCAAGAGCTCTCAAAAGCCATCTCACAGAGAGTGCAGCCTTCTTTCTCACAACCATTTTTGGATATCCAGCAAGCGTATTGTGACGCCAAAAGGGGTGATTTCTGGCGCAGTTGAGGTCAAGGGAGGGAACATCATATCTGTGATTGAAGAGGATTGGCAAGGCAATGTCAGGACTGGACAAGTGATTGATTATGGGGAGGCTGTTGTTATGCCTGGTTTGATTGATGTGCATGCACATCTTGATGATCCGGGAAGAGAAGAATGGGAAGGATTTCCTTCAGGGACTAGAGCGGCTGCTGCTGGTGGATTAACAACATTGATTGACATGCCTCTTAATAGTTTTCCATCTACAGTTTCTGAAGAAACTTTTGAACTCAAGATCAAGGCTGCAGCAAAGAGGATCTATGTTGATGTTGGTTTCTGGGGAGGTCTGGTCCCAGAAAATGCATTTAATGGAAGTGTTCTGGAGGGTCTCCTAAAGGCTGGTGTCCTTGGTTTGAAGTCCTTTATGTGTCCTTCGGGGATCAATGACTTTCCCATGACAAATGCCGGCCATATTAAGGAAGGATTGTCCATACTGGCAAAGTATAGAAGACCTTTACTTGTACATGCAGAGGTTCAACAAGAACTTGAAGGCTACTTGGAACTGGAAGATGGGGCAGATGATGCTCGATCCTATTCAACATATCTCAAGACTAGGCCTGCTTCGTGGGAAGAGGCAGCTATCAGAGAGCTTTTAACAGTAACAAATGGCACAAGGACTGGTGGTCCTGCTGAAGGAGCTCATCTCCACATCGTTCATTTGTCTGATGCAAGATCTTCCTTAGATCTAATTAAGGAAGCAAAAAGTAATGGCGATAGCATAACTGTTGAAACTTGTCCCCATTATTTAGCCTTTTCGGCTGAAGAGATTCAAGATGGAGATACACGTTTTAAGTGTTCTCCACCCATTCGGAATGCCTCCAATAGAGAGAAACTCTGGGAAGCTTTGATGGATGGATATATTGACATGCTAAGCTCTGATCATTCACCAACAGTGCCAGAACTCAAACGATTTGATGATGGTAACTTCTTAAAGGCATGGGGTGGCATATCTTCTTTGCAGTTTGTTCTTCCTGTGACGTGGTCCTATGGGCGCAAACATGGAATTACTTTGGAGCAGTTAGCTTCATGGTGGAGTGCAAAGCCTGCCAAACTTGCTGGCCTGGATTTGAAGGGAGCCATTGCAGTTGGAAACCATGCAGATATAGTCGTGTGGGAACCGGAAGTGGAGTTTGACCTCAATGATAGTCATCCTATATACATTAAGCATCCTAGTAACTCAGCCTACATGGGATCAAGACTCTCTGGAAAAGTTTTGGCAACTTTCGTGAGAGGTAACCTTGTCTACAACGAGGGGAAGCACGCGCCTGCTGCCTGTGGTGTCCCTATCCTTGCAAGATAAAGAGATGAAGTTGCAGGTTGCACTTAAGATGGCTCACCAATTGTTGGAGCTCGGGGGGCGATTAGAGACAATACCAACAAACAGTTTCACCTTTCAAGTCATTGAGGGTTTCTGGCTATTGACCTTCTCTTAATTGGTTGCATATTGGGATGCTTATGTTGGAAATGTACATTATTTTTTTCCCTCATTTTCTCACTTTCTATTCCCTTTCCCTTTCCTCTCCTTGGTAGAATCAAAGTGTCTTTTGATATGTCTGTTTTGTGATCAATCTTCAAACTTGTTTTGGTTGTTGAACTAGGTTGAACTTAAGATGGCTCACCAATTGTTG

>AT4G09020
AAACAGCTCTCTCTCTCTCTCTCTCGATACACAGTAACACAACATCTGTAGATACATATAGGTTCGCGGATACTCTGTTTCATCACGAGAAGGAATAAAGATGCTCATCTCACCCCTCTGCGATTCTTCTATAAAGTCTGCTTTGCTTACTTCTGCTGTTTATAGTAATGTTCATCGTTCATTCATTGCAGTATATCGTCCCTCCATCATGGGGTTGAAGTCAAGTAAAAAAGGGCCGAGTGACAACTCCGAGCAAAGAGTTTTCAGTAAGACAAGGGCAAGGGCCCGTGGCAAACATAAGACTGTTAATGCATACAGTCGCCGTGTGGAAGAACGTGTGTTAGAGGAAGAAGCACCTCAAATGTTAGAGAGCAGGCCGTCATTCAGAGTATTTCCGGGTCAGGCATATCCGCTGGGAGTGTCGGAACTTGAAAGTGGAATAAATTTTGCTATTTTCTCACAGCATGCAGCTGCAGTCACACTTTGCTTGTCACTGCCGGAAAGGGGAGAGTGTGACAAGCTAGATGGTGAAATAGTAGAGCTGAAATTGGATCCTCATGTGAATAAAACTGGAGATATATGGCACATATGTGTTGAGGATCTGCCTTGGAGTAATCTCCTGTATGGTTATAGGGTAGATGGTCCTCAAGGCTGGCGTCAAGGGCATCGATTTGACAAAAGCATTATTCTTATAGATCCCTATGCAAAACTAATTGAAGGACGCCGTTTTTTTGGTGATGCAAGCAATAAGATGGCTAAATTCTTTGGAACTTATGATTTTAACAACTTGCCATTCAACTGGGGAGACAACTACAAGCTTCCAAATATACCTGAGAAAGATCTTGTTATATACGAAATGAACGTTCGTGCTTTTACAGCTGATGAATCAAGTGGGCTGGATCCAAGCATACGTGGCAGCTACCTTGGTGTTATTGAGAAGATACCACATCTTCTTGAGCTTGGTATCAATGCGGTGGAATTGCTGCCTGTCTTTGAGTTTGATGAGTTCGAGTTCCAGAGGCATCCAAACCCTAGAGATCACTTGATCAACACGTGGGGCTATTCAACAATAAATTTCTTTGCTCCTATGAGTCGCTATGCAAGTGCTGGTGGAGGACCTGCTAATGCTTCTAGGGAGTTTAAAGAAATGGTTAAAGCCTTGCATGATGCCAGAATAGAGGTCATTTTGGATGTTGTCTATAACCATAGTAATGAGGCTGATGATGACAACCCTTACACAACTTCATTTCGTGGCATCGACAACAAGGTTTATTACATGGTGGATCCAAGCAACAATGGCCAGTTGCTGAACTTCTCAGGCTGTGGAAACACATTGAACTGTAACCATCCGGTGGTCATGGAACTGATACTTGACAGCTTAAGGCATTGGGCTGTTGAGTATCATGTGGATGGTTTCCGCTTTGACCTAGCCAGTGTTCTTTGTCGAGGAACAGATGGTTCTCCACTCAATGCTCCTCCGCTTATTCGGGCAATTGCCAAGGATCCTGTTCTATCAAGGTGTAAAATTATTGCAGAACCTTGGGACTGTGGAGGCCTTTATCTTGTTGGAAGATTTCCGAATTGGGATCGGTGGGCTGAATGGAATGGGAAGTACCGTGATGATATAAGAAAATTTATAAAGGGGGACGCGGGTATGAAAGGGAGTTTCGCAAGTCGAGTTGCTGGTTCTGCCGACTTATACAGAGTGAATAAGCGCAAGCCATACCACAGTATCAATTTTGTAATTGCACACGATGGGTTTACACTGTGCGACCTTGTTTCATACAATTTTAAGCATAATGATGCCAATGGAGAAGGTGGCAATGATGGAAGCAACGATAATTTTAGCTGGAATTGTGGTTATGAAGGCGAAACTACTGATACCAGTATTAAAGCACTACGCTGCCGGCAAATGAAAAACTTCCATTTGGCACTAATCATATCGCAGGGAACACCAATGATGCTAATGGGAGATGAGTATGGGCATACTCGCCATGGAAATAACAACAGTTATGGACATGATACTGCTATTAACCATTTCCAGTGGGGACAGTTGGAGGCAAGGAAAAATGATCACTTCAGGTTTTTCTCAGAGATGATAAAGTTTCGCAGGTCACATCATGTATTTGGACGTGAAGATTTTATTGGCAAGAATGAGGTTACTTGGCATGAGGACCAGTGGGACAATCCTGAGAGCAAATTTCTTGCATTTACACTTCATGACAAAAGCGGAGGAGACATATATTTGGCATTCAACATGCACGACTATTTTATTAAAGTGCCAATACCATCACCACCTAAACAGAGACGTTGGTTCCGAGTGGTAGACACAAATCTTCAGTCTCCTGATGATTTTGTGCCTGAAGGTGTCCCTGGCATCGGAAAGACATACGATGTTGCTCCCTACTCTTCAATTCTTCTCGAGGCGAAGTCATGAGATTGCCTCCGAAGTTGTTTACAGTTGATTATCTTATATCATGTGTCCACATCCTGGGATATATCAGGTAGCTGGTTGTAGTCCAAGTTCCATCTTGTTTAGAACACGGGTAAGAGCAAAGTTGGTTAATAATGTTGTACACTTCCTCTGTATTGTAGAATTACATTGGAGATCTGTGCACACTTTTTTGTTGTTGGGTACTGTCTCCCTTTGGTCATATCATCTGGCATTTGTGCAGTTTATGCCAAAAGCATGCTTGATGATAAACTAATTCGAAGAGGGAATGCTCGTCGTGTTTGGGAAGAAATTGTTATCTTTCTCACAACTACTGAATGGTAAAAAGCCCATTCCGAT

>AT4G10180
CGCAATACGAAATCCAAATAGGAGCTCATTCCTTTGTGCCCCAAAGTTGAAGAGGGATGGTGAATTAATGCGCCTTTGTGCCCCCATTTTCCTCAAAATCCAATGACTGAACGGATTTCCAGAGTTAGCTATAATTTAGAGATCCTGTTTAATACCAATAAGGATGTAGGATGGGATACAATATGTGGGATGGAAAATGTTCAATAGAAAAACTCAGACAAAATGCATTTCATCTGCGGAAGTGAATATTTACAACTGATGGCTGCAAAAACAAAGTCTGCTGGATAGAGAGAGCGAAAGGCAAAATTGGATGGAATAAGATCGAAGATATTTTCTTTGCGCGACCATCCGTGCTACCAGCTTCAGGTCCTGGCCTGATCTTGAACTTGAGGGAAAACGGTGGCCTCCTTGCGATGAACTTGATAGGGTGGTCTGTCGACTGCCTATGCCGGTCGGTTGCTGAAATCAGCTTTTCATCATATCGAAAGAGAGATTGATCAAAATAGGGAGAAGGACTTTGTGACTGACAACCAAAAGGCAAAGAACCCATCATCTTCTTCACAAACTGTTGAAAGCTGCTGGCTTTGTTTTTATTGCACCTTAATTGCTCAAGAGCATACAGGTTATTTGAATGAGATGATATGAAATTCACATACAATGAATTTTTCGATGTTGCATGGAAGTGGTCACAGAATTGCTCAAACAAGAAATAAAGCTCTTCCGCTGAATTCTGATAAAACGCGATAATGTCTGTAGTCTCCATGTTATACACAGCAAAGAATGCAGGATGGTGATCAGCATTTCTTGACACCGCTCCATCAACACTGCCAAACTTGATTAGTAGGTGATAGCGATCTAAAAATTGCACCTTCCATATAATCAAATCAACATAATCTTGAAAACGGAAGTAAAACTTCTTCTTCAGGCATTGGATTCTCAGGGTTTCATCAGTTTCTTCGTTCCATATTCCACGAAATACGAATGAAAGCAAGCGCTGTTTGATACCGCTGAGGAATGAGCTTTCTGAAGTAGACTGGTCATGTAGCAGACCATTTCCAACATGATTCACTGGCACCTGGGGATTGGAGTTGAGAAAAAGTTCATCGTCTTCACGGCAAAATGCCCCAATAGCTCGAACATTAACAAGGTTCCCAGAGTCCCTAATTTGTAAAATGTGTATTGTTTGATAGCGAATGGACACTATAGCCAGTAAATCATCATACAGAAACACACCCATGCTATGAGCCAGATTGATATAATCATTGTGGAAGACCCTCTCATCAAGTATAGCTCCATCTTCCAGTCTCAAGACATGAAATGTTATCTTCTCAATAGGAGGGACTCCTTGAATAGCTCCTCCAGCAGCAGGTGCATCATGAATTTGTGTAGTTGAAGTTGCGAAGAGTCCAAATTGGTTACCCTCCACATAAAGGAAGAAATCTTTACATATGAACTCACTACCGGAAGCAAGTTGTACACAGCATAGTTGGGTGAAAAAACTCTCGAACCTCTTGGATTTCGAGGGAAGATCACAAGTATCACAGTCTCCTTCTTTACATGAATATGATAGCCATGTTGGTCTATAAACAATCAGATCCTGATGATTTCTGCTGAAACTTATGAGGTACTGACCATCATCCGTGAACTTGCGGAATGAATGATCAGGACATTCAATATCGTATATGGTACAATTTGGCACTAGATTCTCGTAAAAACGCCTAGCACAATGAATACTGGTGCCTGGAGCTGGAGTGCAAATTTGGCGCTCAAAAATCCGGGCAGCGACGTTGTTGCTTCTAAACATCAGGGGCTAATGCACCAACCCCAGTTGATCTAACTCCTTGAACCCACCAATGAGCTGAAATATATAATAGAAAATACACTTCTCCGACATAACCCTCTCGATTAACAGAGACCACTCCTGTGCCCTCTCTCTCTCTCTCTCTCTC

>AT4G10340
TAAGAGAACACAATGATATGCATGTCAGATAGATGGAGTGAATTAATGACATAGCTCTATAAAATAGGAAGAAGTCGGGCTGTGAATACAATCTGGGGTGGATGAAGCAAGGTTAATTGCTGATCATCTTTAGAAATGTCTCATGGGGTTGTACAATGGCATTCAGATGATACAGAGCAAGCGAAGCAATCAGAGGGTGGGGACTCTTTCAGCATTTCCAGCAAGCACAGTGAGCAAGTTGTTGCCGAAGGGATCACTTAAATGTTTGGAGAGGTTCTCAACTGGGCCTTCTCCTGTCACATAAGCTTGGATGAAGAAAGCAAACATGGAAAACATGGCCAATCTCCCATTCTTGATCTCCTTCACTTTCAGAATTGCAGCCTGTTCAGGATCTTCAGCAAGCCCCAATGGATCGAAAGGACCACCTGGGTGGAGCTTGTCCTCGAAATCCAAGCCATTGGTGATTCTGTAGTACTCTGCACCACCGACAAGAACTACTTCGGCAATCACAGCCAGAGCAAGGTTGATTGGGATGTTGGCACCAAAGTAGTTCAAAGTGTTCCCATCAAGCAGAAGAGCTCCAGTCTTGAACCAGACAGCTTCAGGTCCACAGTCGGCACCATACTTGTTGAAGGCCTCAGGGATAATGCAGCCAGCAGCACCCAACATGGCCCAGCGGGCGTGAATCAGTTCGAACGCTTGGTACTTGGCAAAGTCTTCTGGTTTCTTGCCGAGGCCAAAAGGATCATAACCATAGTCTCCGGCCACTTCACCATTGAGGTACTCTGGTATTTCGTCTCTGTCCAATAGCCCACTTGGCAAGAAAATCTTTCTGTCCGGACCATACCACTTGGCGAGCTCATCGTTGACAGGAGCGGCTTTAGCCTTGGGAGGAGCCGGAGCGGCCTTTTTCTGGAAAAGAGCGACGGTCTTGAGGGTGGTGGCGGAGTTGGAGGCGGAAGGTGCTACGGACCTGGAAGCGCCATTGAAGTTCAAGGGGTTTCCAAGCATTTCAGAGACACCAATGGAAGCAGCGGCCGTGGATGCTGCTAGAGAAGCCATCGTTATTATTCCTTCCGCTTGTGTTTCCTGGAAAAGGCTTGCTGGTCGGGGAGGATATAGCA

>AT4G11120
GCTGCGTCTCCTCAGTTCAGTACTTTCAGTGCCTTACTATCCCAAGCAGCCTTCTCGCCGACGACAGATTCTGACAAAAATCTACTGCTTTATCACTGCAATATCTTGAGATGGCATTCTCTGGAGGGGCAAAACGTCCCATTCAGATTCTTTGGAAGAGGCTGAGTAGTCCCATGTACTGCGCTCATAGTTACTCAACTCGGGCGTGCAAAGGAAACTCCATTGCTGGAGTTGGAGAAATTAAAAATTCAGTTACCTCTAACTATGCCAATCCACACCATGCTTTTGGAATATTTTCAAGAAAATATACAGTTGAAGTTCCAGCTTCGGAACACACAAGTCTTATCAAGCAGTTGAGGGAAAGAACAAGTGCTCCTATAAAAGATGTGAAGTCTGCTCTGATTGCTTGCAATTGGGACATTGAGGCTGCGCAAAAAGACCTGAGGAAAAGAGGGGTGGTTCTTGCCTCAAAAAAGTCATCCCGTACTGCCGCTGAGGGTTTGCTTGCACTAGTCCAAAATGAGAACAAGGCTGCCCTTATTGAACTTAATTGTGAAACAGACTTTGTTGCAAGAAACGAAATATTTCGATACCTGGCATTATCTTTAGCAAAGTCAGCTTTATTGGTGGAGAGTTGTTCTGAGCAGGCTCCTGGTATCTTTTCTATTGGAGCCGAATGTATGGAGGAACTGAAGATTGATCTTGGCCATCCTAAATTAAGTGGAGAAAGAACTGTTCAAAATGCAATCACAGAAGTGGCTGCAATGATGGGAGAGAACGTCAAGCTTAGAAGAGGTTTTTCCATGTCTGCTCCTTCTCAGGGTATCATTTCTACATATCTACATACAAGCCCTGAGCCAGGTTTGGGACGTATTGCTGGAATTTTGTCTCTGGAGGTGGAGGATGGGTATACTTCACTAGATCCTCTCCAGCGTGTTGGATCAGAACTAGCAATGCATGTCGTTGCAGCTAAGCCATTGTTTCTTACAAAAGATCTTGTGTCTTCAGACGCATTAGAGAATGAACGCGAGATTCTCAAGTCTCAGGCTGAAAGTTCAGGGAAGCCCCAGACGGCAGTAGAAAAAATGGTTGAAGGTCGGTTACGAAAATACTTTGAGGAAGTAGTTTTGACGGAGCAAAAATTTGTAGTGAATGACACTGTAACAGTGAAGACACTGTTGAATAATTTATCCAAGGAAGTGGGTTCAACTGTAAAGATTGGGCACTTTTGCAGAGTTGAGGTTGGAGAAGGCATTCAGAGGCTTGACGCATCCACAGAATCTGAACCTGTGGCTCAGGCTGCTTGATTTGGCTGATTGTTCAGAGGTACATAAATTCTCGAAGAAGAGTTCTATGGAATATATATGCGACTCCAGACTTTAAGCTCCTCAATCCCTACTTGGGTTTTGATTTTCTTGGTTAAGTTTTAGCTTACACATGGTTGATCCTGCAGTACTTTTGATGTTTTCTTCTTCTTCTTCGAATGGGAACAGGATAAGATTTTTTTTTTTTTTTTTTGTTTGTTCGGGGTTGAACCTATTGATAAATGTTTATTTTTTTCTCCAAAATGAGAGCAATAATGCATTCTTGTTACAGCTAATTATAACAGAATTGAATGTCATCTGGGAATAGCTCCGCTCCTGAAGGAA

>AT4G13360
AGTGATCAACCAGAACGGAGATAAAAATAAATCATAGGGACCGACATCAACCGGAATGTGACCTGAAACCTTTTTTATGCAGTCAATGTGAATCTACTAGTTGCTACAAACCTACAATTAAATCTCCCAATACACCATGATGCCGATATGCGTCTCATGCTTAATTATTTCACTAGATTTCATTANTTTGATGATTGACGGCGACAAATAAAGATAAAAGCTCACACTTGGAGTTCCTCAGCTTCTGAAGCCAGGGGCTCGAACAGCGACTCTACCTCTTTTGGGTTTACTTCTTCCAAGCTAGGTGGGTCCCACTTAGGGTTCTGATCTTTGTCCACCAAAACTGCTCGAACACCTTCAGCAAAATCATTGCGGAGGGAAGACTTCAAAGCAATGCGATATTCAGTTTTCATGACACTACTCAAAGTGGATAGACTATTGTTGTTGTTGCTAACAGCAGTTGCTACTCTAGAGAAGTGCTGTTGAGTTAAGTACAGAGAAAAGGGGGCACCTTTTGCAATCCCAGTAAGTGCTTCTTTCGCCCACTCTGCCACTGTGGCGTCAGTACTCTGTTGATGTTTTTTCAACTCCTCTACTATTTCGCTTACAGATTTCTGTTTATCAAATGATGAAGCTATTTGAGGTAGTAGAGGCTTTAGCTTGGGCTCAGCCTCTGGGGTACTGCTATATTTTCCCAATAGTTCATTGACTTCTCCGTGTGCATCCTTGGAAAAGTTGGAGGCCACGAGAGCTTCCTTCAACGAACCCAACTTCCCAGATGGTATGTAGTGTGTTCCAAGACCTACATATAGTGCATCAGCGGGAGTAGAGATCCGCTTTCCCGTAATCCCAAGATAAGCACCAACTGATCCTTCCCCAGGAGTTTTTGCTGCTATATAAGCAAAACCAACATCTGGAAATAGGCCGATACCATTTTCCGGCATAGCAAGAAGAGTCCTCTCTGTGACGAGCCGGTACTGACCATGGCCAGATAGGCCGATCCCAAAGCCCATTGTTACTCCATCCATGAAGCATATGTACGGCTTTTTATACTCAGAAATTTTGCAAATAAGAGAATATTCCGCAGTGAATACCTTCTGGACAAGAGGTGTAGATTTGTCCTTTTGAATTTCAGCAACAACCCCTTTAATATCCATCCCTGCTGAGAATGCCCGGGACGAGCTACTCTCAACCAGAACACATTTCACTTTAGGATCTGCTTCCCACTGATCAAGATAGCTTTTGTATTTGATATCCATATCTAAGTTCATGGCGTTGAGAGCTTTCGGGCGATCGAGAGTGATGACGGCGAGTCCGTTGGGGAGAACACTTCCTTTGACAAACTCATCAGTGGCGCCGGCCATGATCGCAAAGGTTCGGGGAGAGAGAAAACCTCCGGAGCGAGAGGAGATTACGAAATGGAGGTGATGTTTAGAGAGAGGGTGATGGAGAGGATTTTTGAAGAATCGAGTTGATGATCGAGTCAGGAGCTGAGATGCACCTCCTATGAGATTTCCGATTTCGTATCGCATTCTTCAACTGTTTCCGAGAGAGGAGAAATGCTGAAATGCAGGACAGAAACTAC

>AT4G14030
CCGGCGGCAGCAGTTAATGGAGATCCCCATCAAAAAGGATGCTGCAAGGGGGGACCTGGGTACGCAACACCTCTGGCTGCCATGTCTGGCCCCAGAGAATCACTCATCTATGTCACTTGTGTTTATTCTGGAACTGGAATCGAAAAGCCAGATTATTTGGCTACAGTGGATGTAGATCCAAACTCGGAGACTTATTCCAAAGTCATCCACAGGTTGCCCATGCCTCATCTTGGTGATGAGTTGCACCATTCTGGATGGAATGCGTGCAGCTCTTGCTATGAGGATTCCTCTGTTTCACGGCGTTACCTTGTCTTGCCTTCACTAATCTCTGGGCGTATTTACGCAATTGATACACAAAAGAACCCAAAAGCCCCCTCATTGTATAAAGTTGTTGAACCAGAAGATATTCAGCAAAAGACTGGTTTAGCGTATCCTCATACGGCACATTGTCTTGCTTCAAATGAGATCATGGTCTCATGCCTCGGCGACAAGGACGGGAACGCTGAGGGTAATGGGTTTCTTCTTCTTGATTCCGACTTCAACGTGAAAGGAAGGTGGGAGAAACCAGGGAACAGCCCACTCTATGGTTATGATTTCTGGTATCAACCTCGTCATAAGACCATGATCAGCTCATCATGGGGAGCACCTGCCGCCTTCACCAAAGGTTTCAATCTTCAGCATGTCGCTGATGGCCTCTACGGACGCCACTTGCACGTTTATAACTGGCCTGGTGGCGAATTGAAACAGACTTTAGATCTTGGCGATACCGGTCTCTTGCCCCTTGAGGTTAGGTTTGTGCATGATCCATCTAAAGACACAGGTTTTGTCGGATGTGCGTTAACCAGTAACATGGTGCGATTTTTCAAGAACCACGATGATTCATGGAGCCACGAGATTGCAATTTCAGTGGAGGCATTGAAGGTGCAGAACTGGATTCTTCCACAAATGCCTGGGCTTATCACTGATTTTCTGATATCTCTCGATGATCGCTATCTGTACTTGGTGAATTGGCTTCATGGTGATGTCAGGCAGTATAATATTGAGGACCCTAAGCACCCGGTACNCACCCGGTACTGAAAGGCCAAGTATGGGTTGGTGGGCTGATCAAGAAAGGAAGCCCTGTGTTGGCTGAGGCTGAAGATGGCACAACCTTCCAGGTTGATGTCCCAGAGGTCAAGGGTCACCAGTTGAGGGGAGGACCTCAGATGATCCAGATGAGCTTAGATGGGAAGCGCCTCTACATCACCAACTCCCTTTTCAGCACATGGGATCGCCAGTTCTACCCAGACTTAATGAAGCAAGGTTCACACATGCTACAAATCGATGTTGACACGGAGAAAGGAGGCCTCGCAGTGAATCCAAACTTCTTTGTAGACTTTGGGACTGAACCCGATGGCCCCTCCCTCGCTCATGAGATGAGATATCCCGGTGGAGACTGCACTTCTGACATTTGGATCTAAGCTAATTGTAAGGTCTTGAATCGAACGAAACGTGCTGTTATTATTTGTCAGTCTCTAGCTAGTTTCTGCTACAATTCTGAATAATGAATCTCATATATGTACATTTTGATATTAAGTTGCAAAACTTCTGTCTTTGATTTCATGATCTCTAGTGTCTA

>AT4G15420
CTTTACTAAGAAAATGAAAAAACAGTGGAAGGACAGAAGAGAGTAATTGCATACAAATGCACTGCAATTCACACGATGGACACTTCCTGTACTGCTTCTGTAGATCCACACGTCCGGTTTAAGAATTCATAAAAATAATACAACTACAGTTCAATCAGATAGAGCTCTACATGCCGTAGCAGCGGCACCAATCTTCAGCAATAAACCAGATGAACAAGAGCCTTCAGGGCATAAATGTTAAAAACTAGTTCTCAGAACACCGAAGCAGAAAAGAAACTTCTGGATTAATTCCTTTGATGAACAGCAATTTGGTGAATGTCCATCTCCTTGAGCATGACAGATCTCCCACACGAATCACATGGGGCAGTTCTAGACCCACAAACACTCTCATGCTCTGAAAGTCCTCTTAAACGGTCCCGTATATCTGCGGCAGAAGTCCCGGCTTGAACCATATCTCCACAGAACCTGCATGTGATTAGGCGCAAGGGGCAATCTGAGGTCTGGTGTTGCACCATCTGTTCCTTCTCAAGGGCAACTCCACAGGAGCAGTGAAGTGGCTCATGAAAAACCTTCATGTGCTTCTCAATCTCTCCTTGTTGAAAAGCTTGTCCACATTTTTCACAGTGGACATGATTTTGGGCCGCCTCAATCCTGAGAACAACTCCACACCCAGCATGCTGACAGATGACATTGTGTCTGCCACAGTATGCTTCATGCAGTGCTATAGTCCTAGTAGGTACACAACGCCTGCAATTCCTGCACTCTACAGTATCCATCTCCATAGATGATGAGGAAGACACAGCTTGTTGACCCACCTTATGATTATGGTTATCTTGAGTGGTTACTGTTATCCGGTACTTTGTTGCTCCCTTAAAGCCATATATACCAATGCTGTAAGTACCTGCTCCCAAGCTCTGGTCCTTAGAGCTAAGGATCAAAGCCTTTGAACCCACATCATGAGAAGACCATCCATGCTGGTGCCGGGTTGGGAATAAGAGAGGATGCCTGGCAATGTAAAGATCAGTATCTCCGTCCAGTGTATCTGATTCTATCTTTACCTCAATCTTGGCATCCCCAGAAGAAATCCTCCCCCACGTTTCTTCGTCTATTGAGAACTTGTAATACGTATATTTCCCTTCCTCAACAATTCCAGTTTCTGATGTACCAAATGTGAGAGGCTTCAGGACATGTTCATTTGTTCCCTGTGAAGCAGAATCAGGACCCACAATATCAACCTCAATATCTGTCTCTAGGACAGATACACTTGAAGACGGCTTTAACTCAAGAACACGTAAATGGTATGTCAGAGTACCATGGTTGACTTTAAGAATATCATCTTGTGAAAGAGTTGCATGCTGGCGAAGGCTTGTTTCAAGGACAGCCTTGTGGTTGGGTATGTCTGAAAAGCCCAATTCATCTGGTTTAAGCTTCGCATAGGTTCCTTTCGGAAGCCAAACATAATGAACTTCAATCAATGAGGTCGTTGGAGCACCAGAAGGGAATAAGTTACTCCATATATGAGGAGGAAGCCCAACTAAACCTTCGTCTGCAGTGAATTCCAGGACACCAGCGTGTGTTGTCCCATGATTTTGTCTAGCATCATCCTTGACGTCTGAAGTTTGATTAACTACTGATAACCGGAAGTGCAGGGGTCCTTTGTCAAAAGCACCTTGTTCAGACAACTCCGTGAAGCAAGATGGTGGTAATTTAATTTTATCTCCACTTCCCTGGTAAGGCACACCTTCCAAAATACGATCAAACATAATTCCTCTTCCAGCAAGTAAATTTTCCTCCATATGCTGATCAGCCTTGAGTTGGGCTTCGGCAGCATCGAGCCGGCGAGATCGCTGAGCAGTTTCAATGGCCTCGCGTTGCCGAGCAGCCTCTTCCCTGGCTTTCCTCTCTCTTTGCTGCCTCAACCTGGCCTTCTCGATCCTCTCCTTCTGTTCTCTCTCTAGCTTCTCTCTCGCTCTTCTCAGTTCAAAATCCATCTCTTTCTCTCTCTAACTTCCTCGGCAATCTTCCAATATCTCTCTCCCCGTGTATGTATATATAGTTTTCGAAGTGGCCGATCCAAATCCAAAGGAGATTTGAAAGAGGACTCTGTAATTTGATGTCTTTGGT

>AT4G16390
AGGCTTCGCTAGGTTGAAGCTACCAGGCGCCCACATACACGCTGGAAGAGAAAGGAAAAAATGGCTTACCATCTCTGCTCTTCCTCGTCCTCCTCGTTTCATGATAACCATCCCTTTTGCAACCCTCTATCTCCTCCAGGGTTACTCAAACCCACGCCTTTTCGTCCTCCGTTCACTCTAAAACACGTCAGTTACACTCTCAAACTCAACCCTCTCTCTCTTTATCCAAGAACTTCTCTCCAAATCGTTGGAGTTTCTGTTCAAGACCCAATTTCGGAAGAGACCCAGAACCCAAATTCCTCAGGAGTGCCAAATTTTCGGTACCCAGAAGAAAAGACTAGCGCTTCATCTAAGTGCTACATATGGGTCAACCCCAGAAGTCCCAGAGCTTCGCAGCTTCGGCGGAAATCGTATGATGCCAGGTACGCTTCTCTTGTTAGAATCGCCGAGTCTCTAAATTCATGTAACCCAACTGAGGAGGATGTTTTCAGTATATTGGTGGGCCTGGGTGACAATATTGTAGAGCAAGACGCTGTCATTGTTCTTAATAACATGTCGAGCCCTGAAACAGCACCGATTGTACTAAAGTACTTTCAACAGAAAATTAAATTGACTAAAGAGGTGATTCTTTACAATGTGACATTCAAGGTCTTCAGAAAGAGTAGGGATTTGGATAGAGCACAGAAGTTGTTTGATGAAATGCTTGATAAAGGGATCAAACCGGACAATGTTACGTTTTCAACAATAATTAGCTGCGCTAGGTTGTCTTCTTTGCCAGAAAAGGCCGTGGAGTGGTATGAGAAGATGGCTGAGTATGGTTGTGAACCTGATGATGTTAACCGTGCAGTGATGATAGATGCCTATGGACGAGCTGGTAATATTGATATGGCTTTGAGCTTGTATGACCGTGCCAGAGCGGAAAAGTGGCGCGTTGATGCCTTGACATTCTCAACTTTGATTAAAATTTACGGAATGTCTGGAAATTTTGATGGGTGCTTGAATGTATACGAGGAGATGAAAGCAATAGGCATTAAGCCAAACTTGGTTGTATACAACACGTTGTTGGATGCCATGGGAAGAGCCAAGAGACCTTGGCAGGCCAAGTCCATTTACAAGGACATGATAACCAATGGTTTTACACCAAATTGGGCAACCTATGCTGCACTACTTCGGGCCTATGGGAAAGCTCGCTATGGTGAAGATGGCCTCAATGTGTATAGAGAGATGAAGGGGAAGGGGATGAAGTTGAATGTTACCCTATACAATACCCTTTTAGCCATGTGTGCTGATGTAGGGTACATTGATGAAGCTGTTGAGATTTTTGATGATATGAAGAGATCCGAGACTTGCAAGCCTGACAGTTGGACGTTCTCTTCCTTGATTACTATTTATTCCTGCAGTGGGAAAGTCTCAGAGGCGGAGGCCAGATTGAATGAGATGTTGGAAGCAGGTTTTGAGCCTAATATTTTTGTCCTGACCTCACTCATCCAATGCTATGGAAAAGCCAACCAAACAGATGATGTTATTAGGACATTTAACCGGCTTTTAGAGCTAGGCATAACTCCAGATGACCGATTCTGCGGTTGTCTTCTTAATGTGATGACCCAGACCCCAAAGGAAGAACTTGGTAAGCTGACCAGCTGCATTGAGAAGGCTAATTCAAAGCTTGGTTATTTGGTGAAACTCCTGGTAGAGGGGGAAAACATAGAAGGGGATATCTTTAAGAGGCAAGCTCATGAACTCTTTAATTCAATTGCTGCTGATGTTAAAAAAGCTTATTGCAATTGCTTAATAGATCTGTGTGTTAATCTCAATATGTTGGAGAGAGCTTGTGACTTGTTAGACTTGGGGCTTACACTTGAGATATACACTGATTTACAGTCAAAATCTCTAACACAATGGTCTTTACACTTGAAGAGCCTCTCTCTTGGAGCTGCTCTGACTGCTTTACATGTTTGGATGAATGACTTGTCCAAGGCGCTGGAAAATGGGGAGGAGCTTCCTTCATTACTCGGAATCAATACTGGGCATGGGAAACACAAATATTCGGACAAAGGTTTGGCTGGGGTGATTGAGTCACATCTGAAGGATCTAAATGCTCCATTCCACGAGGCTCCTGACAAGGTTGGCTGGTTTTTGACAACAAAGATTGCAGCCAAGTCATGGCTGGAGTCTAGACGCTCCCATGAGCTTGTTGCTGCTTAGGTGCTAACCTCATTAGGGTTTAATCTTCCAAAAGCAGCTGTTGGTGTTCATACGAGATCTCTAGAAACGGTACCACATATTCACAGAAATCTCTTTTCCCGTCTTTTTAGGCTCGTCTAGCTCTTATGATTGAGAAAACTTTCTGTACTACTTGGTGGAAAGAGCCCATTGACACTTGGCTGATTTATTTTTGAGGATTCTACCTGAATTTCTGGATAGGGTTAAGTAATGATAAGAATTTTCTACTCTTGCTAATTTCCCTGCTACCCTTGATGGTTTCTTTTTACAATTGAAACTTAATGGACCAGTATTGGGTCGAGCAGCAGGAGTCAGGAATGGGAAACTCGGAAACTGCAGGTTTGAAAACTGAACCAACTTCCAGCCTCCTGCTAGGGGGGTATATGTTTGAAATCTGTGGGTTTGTAACCTTCGAGGCAAAATAAAAGTGTGACTCACACAATCTCTGAAGTGGGTTTTTAGTGTTGTAAATTAACTTCAATGAGGAGATTATATATCAATTTGCTCAAATGCATGTAGTGAGTGAATGAGAAATTGATCTAATGTAACTAACATAAATATGTTAAGAATTTG

>AT4G16490
CACACAAACAAGAATCGAGTATTGACATGAGACAGAACAGTCTCCAATCATAATCTCCCCCTTTTTTTCTCCCTCAATCCACAATTAGTAATCATTTACTAGCAGAATTTGGATCATCCAAACAAAACACATCCCAAACCAAGTTCTCCCCTTCCAACAAAAACACTAGTCAAGAAAGCGAAGAACAGAGAAACCTCAAAAACCTAGTCAATAATCATACAATCTAAAAAGGTCAGCACCTCCTCACTAGCTTCCACTAATTTAATCAATTTCTGATCACAAAATTCCCAAGTTTCATAACCCCACTGTACAAACATTTCCTATATACAGTCAACAACCAAACACTTCAGTATAACAACACAACCTAACCTCAAAGGAGATACACCTCACTTAAGGACTCGAAGTAGAAGCTTCCTGTCTTGGTTCCCTCAAATACCTAAGCAGCGTCTCAGCCTTGTGCTTGGCTTTTGCAGTGCCCGTCTGTGAAAGCGCCGCTAGAGGAGGTATCCCACCTTCCCTTACAAGCAAACCCCTGTTCCTCACCCTATCAGCACACAACTGCAACAGCGTCAGCACCGCAAACTCCTTCCCCTTCGCCGATCCATCCTCGATCGCCTCGACAAGTGCCGGAATGCCACCTTCTTCCACAATCGCATCTTCCCCCTCCGGAATCGCCGCCAAACTGCTCAGAACGACCATCGCCTTCTCCGCCAGGCCCGTACCCTGCTCCGCCACCAGTGCCACCAGCGGCCCCACCAAGCCGGCGCTCACCGCCCTCTCCTTGTTCAGCTTCACCGAACACAGCTTGTATANTAGCGTCGTCAGCGCGTCCTTCTTACCCCGATTCGAACCGTTTATCAGCAGCGAAACCAACGGTGGAATCGCTCCGCAAGCGCCGATAGACATCTTATTGTCATCGATCAAAGATAAGCTGAGCAGAGCACAAGCAGCGTTCTGCTTCGACGTCTCGGTGCCGGTCTTCAGCACGTAAATTAGGGATTTGATAGCTCCAGCATTGGTAATCAAATTCTTGTTGTATTCGTGTAGTGAGAGATTCAACAAAGCCGTCACGGCGTGCTCTTGCGTCCATGGATCGGTACACCTTAGCAGAGGAATCAACGCCGGAACAGCTCCGGACTCGCCGATCAGCGCTCGGTTATCGGACCGGTTCTTCGCGAGGAGCCTGAGTTTCGCCGCCGCCGATCGCTTCACGGCAATCGATGGCGACTGAAGGCCGTCGATGCAGAGCTTCACCGTCGGCTGGAGATCCTCCGGCGATATACTCTCAATAATCTCAGTCGAGAAGCTCTCGCGTTCTAGAAACCCCATACACGGCTCTGCGTAGGGCTCCGGATTCGGATCCGAAGCATTTTCCAACGTCGGAATGCTCGCGAGCCTCTGCAACTCTCCAGAGACGTCGCTGCTATACGCCGAGAAGTCACTGAAGGCCTGAGAGAGCTCGAGAAAGTCATCATCGGAAGAAGAGGACTTCACATACTGGTTGGTCCGAGCCGCGAGCTCCCCAAGCCGCGAGTCGACGACAGAATCTGTCAGGTTTTCGGACACATAAGGCGATTTCCCAGCAGTCGAGCCATGGAAGGAGCAGCTGTGGTCGTTGCTCTGGTAGATATTGGACCGGATAGTGCGCATGGACCGGCCCAGAGACCTCTGAATCTTAGTGGAAGACACAGAAGACGGGCTGTAAAAGGGTCGGGTAATGGGAAAGCTACTGGAATTGGAGTGAGAATCTTGCAGAGAAACCATTTCCGAAACCAGAAGCAAAGCTCAAAACTTTGACGGGTGAAGTGAGAGAGAGAGACAGAGAGACTGCCTTCAAGAAATTTTCATGGTGC

>AT4G37040
CAAGGTGGAGTCATAAAACTACACAATCAATATTATTTGCACAAAAACTTGTAATGCTACTGATAAAACTATACTACCTCATCCAAACTCAATAGTTTGATCTGGGAGAAGCATAATCCAATCACATATAATTATAATTCTTCTCACCCCCAAAAAATAGAAACAAATAAACTTAGAATATTTCTTTGTGGGTGTGCAAAGAAACATCTGGAAGAATCTGATGCCTTTAAAGCAGTATCGCCAAGTTTAACACTGAGTTAGTATCTCAGCACCGTCCTGTGTTATCAAAATGGTGTGCTCAAACTGTGCTGATAGGCTTCCATCCTCAGTCACCACTGTCCAATTGTCATCCCACATAATGGGATTTATACTACCGATCGTCAGCATCGGTTCAATCGTGAAGGTCTGGTTCAACATCATTCGCCCACGGTCATTATTCCTGAAGTGTAGAATAACTGGATCAGCATGGAAAACTCGTCCAACACCATGACCAACAAATTGTTGCACAACACCATAACGATGTCTATCCGCAATATCCTGTATTGTTTTGCCAATTTTCTTATACTCCACTCCTGGTGCACATATTGATATTGCCTTGTCTAGGCACTCTTTTGTCACCTGCACCAATTTTTTGGCATCATCATCAACGTTTCCACAAAAGAAAGTAGCTGATGTATCACCGTGATAACCATTTAAATAGACCGTAACATCAATATTGATAATATCACCATCCTGAAGAGCACGGGAATCTGGAATTCCATGGCAAATGCATTCATTCACTGATGTGCAGACGCTCTTTGGGAACCCACCATAGCCAAGAGGTGAAGGGTATGCTCCATTGTCAATAATCATTTGGTGAACTGCTTGGTCAATTTCATCTGTTGTTATGCCTGGCTTGACTAAAGTCCCAGCAAATTCAAGAACTTGTGCTGCAAGCCTTCCAGAGGCTCTCATGCAATCTATCCCTTTCTGATCATGCACTTCTGGTCCACTAGATATTCCAGGTGGCTTTTGTGAATTGACATAAGAGGGTCGCGGTATGTGATCTGGGACAGGTCGACGAGGTGAAACTTTTCCTGGCCTCAGAGGTTGATGCTTGTTCCCTGGTAATTCATCAAGATTTCTTCTATTGAACAAAAGATTGGTTAAGCCAGAAAATGTTTTAGACATTTGCATGGCCACATGTTTGTTCCCTGGGTTAAAGCCGAAAAGTCGATGAAGAGAGAGCCTTGTTTGAATGAAGCGAGAGTCTCCAACAAACGAAGAGAGGATACGGGGTTGAAGACAAGAAGCTCCCACCATTTTGCCCCAGAACACTGCTGTGTTCGCTGCCGTCGCGCTCCCCAGTCCCCCTCTTCTTTCTCTCTTTTATCCGTTGGCC

>AT5G02860
TTTTTTTTTTTTTTTTTTTTTTATGGTAAATACCTTACTGTGGTTTGACTTCGTCTTGTAGTTTATTAATGGAGCTTTACAAGGTGTGGGCAGCCACACAAGCAAATAACTCAGAACCTTAAAACACATAAGCTCATGATTGGCTGCTACTCAAGATCCAAAAAAAGAAAAATTCAAATATGCTACAATCTCATCTCATCAACAACCAGAGTTAATGTGATGCAGTGTCATATACAGGATATTCTGTAACTATTTCGTTTGTAAACGTTCTGACAATCTGTGTACTTCATCCCTAGAAACATGTGGATCAAGCTGGCGAAGGTTATTGACAAACATTATCGCCTCATCCCGGCGATTGAGCTTACAATACCAATCAACAATGGCGTTGTACGTGCTCTGATTTGGTCTACACCCATTTCTGATCATATACTGAATCACATCAATTGCCTCAACAAACATTGCATCAGCAGCATAACTTGCGATAAAGGTGTTGTACGTGATCACATCTGGAATAAGACCAGATTCCCTCATTTCTGTGAATATCCGTGATGCTTCTCTCATCTGACCATTTCTGCAGTATGCAAATATTACAGTGTTGTATGAAATTACATCAGGCTTCATTCCTTTTGATAGGAGACTTTTCAGTATTTCTTCGGATTTTTGGAAATTTCCTGACCGGCTGTACATGTACATTAAGCTATTGTAAGTGGTCAACGTGGGAGAAAATCCATTTTTGCTCATGAAGCTCATTATTTCATTGGCTTTGGCAATCATCTGCCTCCTACCATATATGGAAACCATGGCATTCAGAGTAGTTATATCGAGACAAGAACTTTTTTTTCTCAATTCCAGGAAAGCTCGTTCTGTTTCCAGCAAAAGGTCACTCTTGCTGTTGACTAGTACAAGTGTCTTCAATAGCACAGGACGGGCTTCTATTTCACCAGTGTATATTTCTTCCGCAAGGGCACGCATTTTTTCTGTTGCCTTCCCATTGGCATAAGCATGAAGGAGAGAACTGTATGTTAGCTCATTGGGCTTACACCAACCATCCTTCATCTCTGTCAGTACTTTCTCAGACTGTTCCCAGAGGCCGCCCCTTGCTAATGCAGCTAAAACAGCATTATAGGTGGAAAGATCGGGAGTAACTCCTGCTTCCAACATTCTCTTGTAAACAACCATGGCTTGGTCAAAAGACCCACAGCGACTATAGGCACTAATCAAAGTGTTAAAAGTATCCCTCTCAGCTACAAACCCTGCTCTCTTCATTTCCTTGAAGACTCCAGACACTTCTGTGTCCATCCCGTTCTGTCCAAACACTGCCAGAAGTGTATTCCACGTGACAATATCTGGGGTGCATCCAGACATCTTGATTTCATCAAAAACCTTCATCATTTCTGCAAAATTTCCTCTGTTACCGTGCATCTTAATCAAAGCATTGAAAGTACAAATGTTTGGATTACATCCTGCACTTCTCATCTCCTCAAAAACCCTCATTGCAGATTCGTCCTTCCCAGCCTTCTCAAATCCCGATAGGAGAGTCGTATACGTAAACACATCCGGCTCGATGCCTTTCTCCATCATTTGGTTCTTTAACTCTGTTGCTTCATCTAATAGGCTACCCCTAGCATAAGCTGATATCAACGAATTATAGGTCACAATGCTAGGTTGAAACCCATTTGTCTCCATCTCCCCCAAAACCTCCATGGCTTCCTTAGGACGCCTAGACTTCCCATAAACATCCAATAACGCATTATAAGTAACCTTGTCAGGGGAAAATCCTGCTAGCTTCATCTCCTCAAAAACTGCTTTGGCTTCTTCATACAGAGACCCACGACGACAGCAAGCTACAAGAGTATTGTAAGTGTATGCATCAGGGGCAACCCCCAAACTCTTCATCCCCCCAAAAATCTCCATAATTTTATTCCATGGCATACCCATTTTGCCATAAACATTCAAAATCACATTGTAAGTAATCAACGTAGGTTTACAGCCCTCTTCCTCCATTTTCTTGAAGACCATCACAGCCTCCCTATACCTCCCATTACTAGCATAACTAGTTATCAAAGAAGTATACGCATAAACATCAAGAGAAAAACCCTCTTTGTGTAATTTATGAAGCAAAGAAGCCGCGGCAGAAACCTGACCTTCTTTGCCGAGAACACTAATAATCACAGCAACAATTGACCCATTTAGCAGAAGCTCAGACCCTTTGCGGTTCCGAACCCAATCAAACACGTTCATTGCCAATTCAGATTTCCTATAATAACCCAAACCTTTCACTATGCCCAAAAGATCAAAAGAAAGGGTCTCTAAATACATTTCTGATTCACCCACTTGCTGAGAATTCAACAATTTGCGCATCGTTTCATCTAATTTAGCAATCTCAAATTCTGGGTCCATTAGAGTTTGAAAAGTTAGCTGACCTTGGGGGGAGAGGCGGTGGTGAGACCACGGCTTGCCTTTGTTTTTGTCCCGGTATCTGCCGATGCGACGCCGTGTTCTGGGGATTGGAGATGGGTGGGTTGGGGACTGGGAATTTGCGGTCTGAGGGGAATTCTTGTTAGGGTTGTGCTGCCGGAGAAGGTGGTCCTGGAGGAGAGGGGAAATTGGAGGCGGTGGTGGTTGAGGTGGCAGGTGGCTCTGGGATTGTTCTTGAAAGAAGGGTTTGGGAGGTGGAGGGCTTGGTATTAGAAGTGGGAGAGCAAGCTTATCCGCCATGAAAACAAACTTTAGAGAGACAAAACACAGGGTTCCCGGAGAGAGAGAGAGAGAGAGNAGAGTTTATCTCAAGTTTTAGGGGAATGTTTATATCTTTTTTTGTTTTAAAGACTCTGGTAGGCGTAACAAGTACCTTATGTTTGTTGTACTTTGAGAAACTTTGCTTCAGGAC

>AT5G03160
AAACGAAATAAATTTGATTTATCTCAAACGGAATCCCAAGCAATCTGGGGTACAAGTGGATCAGAGCGGTTCTATTATCTAATCATCAAATGAGGCCAGTGAGGGCTGGGGCCTCTTCTGCTTTTAATTGTACAAAGAATTCTGATATTCTACAGAGCAAAAGTATCTAAAAGGACTAGACTCTTTTCTTCCGTCAGGCATTAGAAAACTGACCAAGGATATTTGGCCACCGTGAACACGTCAGTCAGTCAAATAGGTTTTGTGCTACTCCAGAAACTGGCAGCATATGAAATCTTTCTTTGTGAAGCCAACAGCCGAGTAATCCCATACTTCATGAGGTCAAAAATGGAAACCACCAAATCCGCCTCCGGGAAAGCCACCGCCACCAGGAAACCCGCCTTCGAAGTGAAATGTGTACTGCTGACCTCCACCACCAAAAGGGTTAAAGCCACCACCTCCCATCCCCATACCAATGTCTTCATCTTCCCCTCTGTCATATCTTGCACGTTTTTCGTCATCTCCAAGAACCTCATATGCAGCAGCAATTTCTCGGAATTTCGCCTCTGCTTCTTCTCTATTGTCAACATTCTTATCAGGGTGCCACTGCAAAGCCAGCTTTTTGTAGGCCCGTTTAATTTCTGATATAGATGCTGTCTTTGAAACTCCTAAAATCTTGTACCAGTCTTTTCGTTGGCTCAACTTCAGTGATCTCTCTGCCCTCATCAGTACTTCTCGAATATTCATATCCTGAGGCGATTGTTCAGCTGCAGATCTTAGATCTTCCACAGCCCCCTCCCAATCTTCTATCAGAAGTTTTGCTTCACCCCGCTGGACTAAAGCTTCAACAAGTTCCCCGTCAATGTTAAGCACTTCTGTGCAACTACTAACAGCATCATTTCCCCTACCAAGCTTAACCAAGACCTTGCACAAACCAAGATGAAGGTGTACATTGTATGCCAGATGATTTGGGTCCAGAGCGAGTGCTGCTTTATAGTCCTCCACTGCCAGACGGAGCTTACCCTTGTTTACATTATCTTCTGCACTTTTAGACTTCTTGAGTAAATTTTTCAGTCCAAAATATGCTTTCTTGAGCTCACTGTGCTCCGGGTCCAACCGGAGACCTTTCTGGAAATGCCTTGATGCAACATCATGATCAGCCAAGTAATAGTAGGCACGACCACGGAGCAATAGTGCCTGTAGATTATTCTCATCTTCTTTAAGGATATATCCGGTCTCAGATATGGCACCTGAATAATCTTTAGCCCCTAACAATAACTTCACCTTAAGGAGTTTGGCCTTTGAACACGAGGGAGAAAACACAAGTACAACTTTATTAATGAATTCCAATGATTTTGTATAGTCGCCTGAATCAAATAGATTGGTCGCTGTCTCAAAAGCACTCTGAGCCTGCAGTAATTGAGAAAGTTCCTTCTCTGCAGCTGAATTTCCAGGTTTCATCTCCAGAAACTTTTTGTAGTTTCTCTCTGAATCTTCATATCTGCATAGCTGCCGAAGAATGGATGCCCGATGCCAATATGCTTCTGAGAGTGTTGGATCAACCTCTATTGCAGAATTGAGATCATCAAGCGCCTCACTGTAACGTTTCACCTTTATATTTTGTGAAACTCTTTCAAACAATTCAGCAGCATCTCCAGGTTTTCCATCTAGGGCAGAGACAAGAGGTTGGAGGAGGAGCAATTGGCAAGCAAAGACGAAATGAAGGATGAAAACCGTAAAAACGAGGCCTCTCCAAGCTACCA

>AT5G04660
CCCGCAAAAGAAATATAAAATAAAATAAAACCCATTTTAGAAATAATCTTCCATAACCTTCGAGAAAATAAGTATTTCACTAGAGATATTAGTGAACCTTTAGCTATCGCCTTATAATTAAGCATCGCCTTATGCCCTTTGCTTGATTTTAGCTCTTAGAGGATTCTTCATTACCACAGTGAACTCGAATTTCTCACTCAAATCCACTTTGCCATTTTTCGGACACCCAACCCATTCGAACTCCTGAACCATTCTTGCTATCATTAAATTTAGATGAACCGTTGCCATATTTAAACCGGGACAAATCCTCCGGCCAACCCCAAACGGCAACATCTTCACACCGGTCACTCCGGTTATGTCCGCGTCCTCTCCCCCGCTCAAAAACCTTTCCGGGTCAAACTTTACCGGGTCAGGCCAAAGTTTCGGATCCTCCGCAATAGCATGCGAGAAAAACTCAACATGCGAGCCCTTGGGTATGTCGTAACCCGCCAACTTGGCGGGTTCTGTTACGGCATGGGTCAGTGTGAAGTACGTGGGAGGGTGCTTACGTAGCAACTCCTTTACGACGGCGTTTAGGTACACCATCTTCTCCACGTCCTTCTCGTCCACCCTCTTATATCCGACCGTTCTTTTAATCTCATCGTATAGCTTCGTTTGGATATCCGGGTTCTCAATCATCCTCCCCACGGCCCACTCCACCGCCGTCGCCGTCGTGTCGGTGCCTCCGTTGAGGAACTCCGAGCAGAGTGAGACGATCTCGGCGTCCGTCGGAGAAGCCTTCCGATTTTCAATCTTGAGATCGAAAAGGGTGTCGAGGTACGAAAATGAGGCCGCGTTTGGATAGGATCCCAAATCTCTCAGCACCGAACGGCGCTTCTCTATCAGCGGAACTATGGTTTCGATCTGCTGTTTCCTAACCTCTGTGACTCTCTTCCTCTGCTTCATGAAAAATGGGCTCAAGAGTGGTAAAAAATCATCAATCCTCGGGTCGAGAGTGATTAACACAGTTTTCATCATCTGATCGACCTTTTCGATCGTCTCTTCGTCCATTTCGATTCCGAAGCACATGGATAGAAGGATACAGAACACGGCGAATCGAGCATTTTTGAGCACCCAAACAAGCCCTTGGTTTGCTTCGGCCTCAGAGCGAAGCCTACTGATGAGCCTGTCCATTGCAAGGTCTCTCAAAGTTCGGAACTCTTTGATCCTGCTAGAACTGAGCATGTTTTGGACCATATTGCGCCTGAGCGAGCGCCAAACAGCGCCGTAGTGGGCGGCGTTGACGGTGAACTTGTTGCAGCTGAAGACGGTTCGGGTCGGGTTTTCGGTGGGACGGTCGGCGAAGATTGCGCCCTTATCGATGAGGGCTTCGTAGGCGATGTCTGCACTGCTAATGATAATCATGGTTCTGTTACCCATTTGGAGGGTAAAAATTGGGCCGTACTTTGGCAAGAGGTCTCTTATGTATTCGAAGAACGGTTTCTTGGACCGGGCGACCTGAAAGAGGTTTCCCACGACCGGCCAGCCCGGCGGACCAGGAGGGAGTTTGGGCTGTTTTGAATTTGTTCTACGCGAAGAAAAGAAGATGAAGCCTGATAAAAGAAAGGCCATGGCAGTGAAGATGAGATGGTAGTAGGGCGAGACTGAGGAAAACCAGAGGCTATCCATGGTGGGTGGGGGGAGAGAGAGAGAGAGAGAGAGAGGGAGGGCTGATGGGGAAGAAGAGAAGAAGCAAGGAGACTATAAAAACCGGAAAGAGCTGGAAAATGCAGGTGGGTTCAATTAAAGCTTATTGAAACATGCACCACCAGAG

>AT5G05200
TTCCATATTTGGGATCATAGGATGCTGCAGAATTAATGATATAGCTCATTAAGCAATTTACATGTTGGATAATATTATCAAACAACTGCTTTCTCCTGTATGTCGTAGTTTATATATGAACCACACACTTTCTACAAGTTTGAATGCAGTATGACTTTGGAGTGATTCTTTTTGATAATATTTACAAAACAAAAGAAGAATAAAGATAAAGCTCCAGTACCTACCGGCAGAAAATTACGTCACTTCTATATATATAAGAGCCCAGTTCATTGGTAAATGTTCCTATTGCTGCTTCTTCGACTTGAGACGATGTTAATCCTCTGGTCCTGAAGCATGTTCAACTCGGGAGCTAACAACCGGGTATACCGATCAAAATAGAGAAGCTGTTTCAAGAGAAGAGCAAACTCCCGAGGAAATCTCAGGCCATATGATTCACTAACTCGGACCACATCAAGAAATAGTGCATTCATTTGCCTCTCATCAGCAACTAGGTTAGCAGAGACAGCAGTTGCATTGGTATTTGTTCCCCTGGATGTTGCAAAAACAATTTCTGTATCCATATCCTGTATTGATGAAAATATCTTTTCCAGATCTCTTGCAAAGGCCTTAGAATCCACATCCTTATTTGTAGCACCCATTTCAATTAAGGCAGATGCCATTGACTCATATTCTTCAGTTGCAATTGATGCCAAAAACACTTCCATAGCAGCCCATGTTTTGGGGGATATACGTCCAACAATTCCGAAGTCAAGAAACCCAATACGACCGTCACGTAACAACCACAAATTGCCTGCATGTACATCCGCATGGAAGGTTTCACAGGCAAGCAAACTACCAAACCATACGTTTAGGGCAGTTATAAGACTCGTCTCTGGACTTGAAACAAGAGAGCTTATGGAATCCAAGTCAGTAAGAGGAACTCCATAAAGCCTTTCCATTGTCAGAACTCTTCTAGTGCTGCACTGCTGATACACTTTTGGAGCTGTAGCCTGCCTCATAAATCCCATGGCTTCCAAATATCTCCTAAAGGTCTCAATGTTCACAGCCTCCTTAGTAAAGTCAACTTCTTCAAGCATTGATTCTTTTATGTCTTTGACAATGCCAACCAGGGATGCACGGTTCAACTCAGGATTCAAGAACTCCAAAATACGGGCAACAATATAGACAAAGTTCAGATCAGCCACTAATATATCTTCTATTCCAGGTTTCAAAACCTTAATCACTACTTCCTCTTGGGAGCCTTTGAGCCTAGCACCATGAACCTGTGCTATTGAGGCTGAGGCAATTGGGGTTGGATCAACATACTCGTAGATACTATCTATTGGTCTCCTGAATTCCTCGCGCAGGATTTTCTGGATCTCCTCAAAAGGAACTGCTGGAGCTCTGTCAAAACAATATTGAAATTCCTGGACGTATTCTGGTGGAAATAATGTGGGTGCCGATGCTACGAACTGACCTAATTTGATATAGGTAGCACCCATACGTTCAAACAATCTTCTGAGGTAAAGGGGGGATAGTAACCCAAGCTGCATCTGAGTTGGTAATCCAGTGGATGAATTTGTTGACTTTGATACATCTGCCAGCCACTCACTGCCTACCCCAATAACTGCTTGAATACCTTGAGCCAGCCTTAGGGCTCCACGTGGACCTGTGTTAATTGATGTCTGGATGATATCTTCTACAAGTTTGGGCAAGTTCGCCACGCTGTCTTGGAGCCGAGAATTAAAAACATCCTGTGTCTGTGAATATTGAGCAAAAAGCGACAATCCGTTAGAGCGACTATTGAGTTTTCTTGGTCTACATGATATACTTGTAGCTGGAAACTGAGGGTGTTGAAAAAAAGGCAAGCGACCATAAGTTGCGCCTCTGAACACTGAAACAACCGCCATTTCTTCTTCTTCTACTACTACTACTACAACTCGATGCGATTCGATTCGGAAAAATGCTCTCTGCTCTGGAACGGTGTGAGAAAATTCCCACTAGAGAGCGAATTCGATTATTACGGATGTTTTCTGTTTTTCGC

>AT5G11650
GTCTTCTTCTTCTTCTTCTTGCCAGCCAGCCTATATATATTTATTGCATCCATACTAGTAACAATTCTTCTTTCTTCCTTGGAAAGATAAATGGTGAGTGTTTATTTACCACATGCTTAGGAAATCTCCACAACTCAGTTTCTTGTCCATCCAGTCGNAATCTCTTGGCGTTCAGGCTCAAAGAGAAGGTCGTGCAAGAAGCCTTCGTAGAGCTTAATATCCTTGAACTTAGAGGGCGCCTGGTTGTACAGGTCCTGGGAGGCCAGTGGATCCGTCACTTTATCTGCAGTTCCGTGGAGGACAAAGAAAGGGATGGTCACCGACTTGAAGTTGCGCGTTAGGTAAGACGAGATGCGAAGAATCTCGTGCCCTGTTCGGACCCTCATCGGTCCTGTGTACACCAACGGATCAGAGTATTTGGCCAAAAGAGCCGCCGGGTCTCGTGAAACTGGAATCCCTCTTTTGTTGGCACCTTTGAACTGGTACCTTGGAGCAACCAGTGAGAATAATGGAGCAATAGCACCAACAATAGGATGTGCTGGCTTAACACGCAGAGCTGGTGATGTAAGTATAACTCCTTCCAGCATCTCAGCAATGTGTGGGTATGAAGCTGCCTTTAAAACGACAGCCCCACCAGTGGAGTGACCAAAGAGAAAGCAAGGTATCCCGGGGTTTTCTGATTTGATCTTCTCCAAGAAAGCCCCAGTGTCTGCAACAACATGATCAAGTGAAGGCACATATCCATGTAATCCGTCACTCCCGCCGTGACCTATCCAATCCATTGCATAGACGCCAAAGTTGCACGAAGTTAGTTGCTTAGCGAACTGAGAATACCGTCCGCTGTGCTCATTAAGGCCATGTATGATAACAATGATACCCTTCGTTTCCCCGGTTGCCGGGAACCACCTCCGGCAAAACAATGCGTTGCATCTGACTCCGAAGAACAAGGATGTGCTCCAATGGCAGCTGTTGACCCAGTCATCGTCGGTTTCGGAGACCATCTCCAAACCCTCGGCAAGGGCTCGGCGCCTGAGAGTATCCTCTTCCTCTCTTTTGACCAGATATTTCCGCTTCGGGGAGGACGACGGCAGCGGCGCCTGTGAGGAGCGGCGGTGACGAGGGAGGATGAGAAGGAACCATAGAAAGATCGATTGAATGAAGATGAGACAACGGCGAAGGGATTCGTAGGAGAAAACAGATCGCCTGAGGTTCCTAAAAACCGGTATGATCCGGCCGCTTGCGCCGGAGGTTAGCTCATCCACCTGAACCGCTGCCATGGACGACGGGAGAGGCAGAGAGAGAAAGGGGAAAGAAAAACGGAAAGAGCGATTTGAGAGAGGAGATAAATTGATAGAGAGAGAAAGAATCTGCACTTTGTTGTTAATCT

>AT5G14520
GTCAAAATTGTTGAAGCCCTATGATTAATTGAACCATCAAAAGTTGACAACTTGCTTTCACTTTTCACTCAACATCCAAACAAAATTCACGCAGAATTTCAAACCTAGGTTGTAAGGTTACACTTAATTTACCTACAAGAAGCCGAAGAAAGAAAGAATAGCTTTCTATTGTGAACTAACCGATACAGGAATCGGAAGAATAGAAAAGAAACTCAGGAAATGCAGGTACACATGTGACTTCAGATTCACTCTGATTTCTTGGCTTCGACAATTTTTTTCTTCCTTTCCTTGAGAAGATTAACATGAGCCCGCTTCCGCTCTTTGCCAATCTGCATAGCTTCGTAAAGCTTCCTCTTTTTACGTGACATCACAACCTTAGACATGTTGGCTGCGTCTGCAGCAACCTGTTGCAAATCTGGTAGAGATTCTTCCCCAACCTCCATGTCCTCATCAGACTTCTGCTTGTTCACATTTGAGACAGAAGCGTTCTGGACTCCTTGAAGTTCCATCTTCAATTCATCGTGATACTGCTTCTCGAGAACTGACATCTTCTTCTTTTTCTCAGCAGCTTCAATAGCCTCTGCTCGGCTGATAACACCTTCAACCAGTAAATTTTGGGGATCATCTAAATCTTCATTACCGAGACCAGGCATCGGAAGGACTTCTTTTCTCGCAGCGGCCTGTAGACGTCTGATGGTTTCCGCATACTCGGGGACGTAACCCTCTGCTTCATTGTCAATAAATGGTGATAAATGTGGTGGAGGAACCCTTCCCACTAAATAATCTTCAACTGGCAATATGATCCGCGCATTTACGCAATCGTAGACCCACTGTGGCTGAACATATTCTCTGGAAAGGAACCTACGCCCCTGAGTTGGTCTGTCAACAATCTGATGAGTAATGCTCTGATCGGATTCATTGAATGGAGCCCCTTCACCCTCCCAAGAGACTACACCACCAAAAGCAGGAATGACAAAAAGCAGCGACTCCCGCGGAACCTCACGACTCAGGAAGAATTTCACATTCTTAAAGAGATTTTTGCACTCCTTTGTTTCTTCATCGTCGTCATCTTCAACAGAAGCATCTTCTATGAGGTGCATTAGTGCACCAGGCTCATTGGAAGGAAGTTGATGTTGAAGCTGGGCCAGCCTAAGCTCAGATTCATCCAGCTTTGCTCCCTTCTGCTTGGCCTCTGCTTGCACGGATCCAGATGAAGTCGTCTCTTCCGGAGCTGAGGCTTTAGAATTAGCATCAAGGAACCTTGACAAAGCATACAGATCTGCTGCTAAAGCTTCCAGACGAGGATCAAGAATGGGAGGATATTTCACATTAAGCGAATGATAAAGTTTGAAATTCACAAAAGCAAGGAGGGTCTCATAAAATTCCAAAAAGGTAAGCATGATATTGTAGTCAACATCTGCAGGAACGACTTGCTGCAACGCATGAGGAGTTAACCAAGTGATCTTTTGCCCCTCAACCTCGGCCTGATAATATATACCCTTCACCGATATGAAGGTCTTTCGTAACTTATGCGTGCGAGATATGAAAGCCTGCCATTCATGGCTCAACCTTCGACAGTTATGGATACGCCTCACTTCAACCTTTTCCCTTTCTGTAGCAGGCAGTGCAGCAAAGAGATGCACCATGGTGAGGCAGTCATCTAGATCCCTTAAAGCATCAATGAAAGCTGGGTACCTCTCTCTTATAAGCCTATCCAGGGTGTAAGTAGGTTTTCGGGTAAGTAGACGCTCAGCAAGATCCCTGTTCTTCTTTGACACAGCTTTCTTCACCTTCTTGTCATAAGCTCGTATATCTCTGAGCTTCTCCAGTAATGGCTCGTGCTTAAGGAACATGATATCTTTCATATGATAATAGGTGTGATGATTTCCTTTCACTTTCTTCTTTGGTTCTCTTGGGAAAATGCCTTTGAGGATGCATAATCTCCTGAAAACAGGAAGACTGACTTGGAGGTGCTTAACTGCTTGTGATCTAGTGACGTATCTTGCAGCGTTTCCTTCTTTTTTCTTTCCGGGAGGACGGTAATGCTTCGGCATGGCTGCCGCAGAGAAAGATTGTTCCGAGGTAAAGACTTGTTGAGGATGAGAAAGAAGCGAGGGAAGTGACG

>AT5G16780
GGCCTTTTTTTTTTTAACATATCTTTCTATTCAGATTTAACAACAGATGCAACGAAGAATAAAGTGTCGCAAAAATAGTACATATCGATGTTGTCAACAAAAAGGCCTTACTCAGGAATCCAGTCGCACACCAACTGGAGGGGAAATACAGAATCAATCACTCCGATAAGAGTATAAAGAGAAGCGATGATTGTACACTACTACAATTGGCAGCCTAGCCAGAGACCAAATCATTTATTTCTTTGGCTTTGGCGGAGGCGGACCCATGTCTCCATGCTCAGCTTTCCTCTTTATCCCTAGAAAGTGCTCTACCTTTCTATCACCTAGCATGGGTGTCAAGCCTCCAGGAAAATTTTCCACTGTAGCAAAACCACTCCTGGGATCGCTTGTTTGCCCAGGTTTTACATTCCCACTAAGAACAAGATAAGGGGTCTTTAGTTGCACTTGAGCTTCCCTCATCCTCTCAGCAGATTGTGAAGGGGTATCCGAGTTTTTCATTTGCTTTACCTTCATGTCTTCTTGGTATTGACGCATGCGCTTTTCTTGTTTCATTTTCCCGGGTCCTTTCCCATGGAATTTGTGTGAAAGCAATCGAAATGCTTCCTTCGGAGTCAAAATGCGCCCATATTCATCTGTCCTTTCAATATTTATTTCCCTCTGTGCATTTTGTCCATCATTGTCATATATCCCAACAAGTTTGCTTTTCTTCTTATCCATGTTTCTACCACCCCATTCTACAGTTTCTTTGAGTGATCCTCGGTCTTTAAGCAACTTAAGGGCACCAGACAATCCCTTCCCAACAGCTACTTCATGAATGGTTTCATCTGGAACTATCTTGTCTTTATCCTCAGAAGCAGCAGGTTCCTCTTCATTATCTTTAACTTCTGTCCAACCACCATTCACTTCTTTTTCTTGGCCAACAGGTTCTGGTGCTACATCTTCTTCCATGAAAACATCTTCGCCATCTGCCTTATGCGCATCATTGTCAAGCTGAAGGCCCCAGACAAATTCTTCCATCTCTGTAAAGACAACCTTATTTTCTTCTACCTCTCCAGGTGAAGGGTTTTGATCATCTGCAGTTGAATTGTTGACAGTTGAAGAGGCAAGGAGGGCAATGGCCTTAGGTCCAGACGGTACTGTCTCATCTCGGTTCTTGAGAGCTAAATTTCTTGCTTTTGCTAATGATTTGCGGAGATCATCATCGTCGTCGTCAAAAACTGGATTGTCATAGTCCTCTATTTTCATGGTCAGGGTTTGATCCAATCGCAATGCTTTAGATGCCTCTTCTGCTTTTGCATATGCAGTTTTATATGCATTACTTCTCATTTCAGCCTCAGATTTCTCTTGCTCAATCTTCATTGCCTGCCTCTTGCCTTCATTACGAGATCCAAGATCTCCAGTACTCAATCCAGTAGATACAGCATCTGCTTCAAGGGCATCAATATCCAGTTTCTCCTTTTTCCTCAGTGATTTCTTTTTCTTGGGCTTTTTAAACTGAAGCATCTCTTCATGAGTATAGTAATCTGATGTGACGGTTCCCAGTGAGTTGAGATCTTCAAACCGGTCGTTTGTTGAGACACCGTTTATCCTTTTTCGGAGCTCGTCTAGTTTCTTCTCTGCATCACCACTAAAGCCTCCACTTGCATCCAGAGTAATCCCCTCATCTCCAACAGGATCGTCATACTTTGGGAGTATTCTCCTTTCAGTGTTTAGCTCAATGTTGAACTTGTCATCATTAACATCGTTTTTCTTCTTTGCAGCCTTATAAGCATCATCCCTCCGCTTCTGCTCCCCAATTTCCACATTTTCAAGCATGTCAATCTCCTGATTGATGTCTCCATCAGCTAGAATGCTCTGATCTTTCAGTGTCAAAACAACAGCTCCACCTTCAATTACCTTGTCAAGCCCATGTAGAACTTTCAGACCACCTAATTCACCTGCACTGTGCTGACCAACCGCCTCATCATCTCCTCTCCCTCCTTGATTAATGTCATCCTGCTCTTCAAAGCTCCTAGAAAGCTTTTTAGCCTTTTCAGACATTCGCTTCTCCCCAATCTTACGACTCTTACTAACCCATGATAAAATTTCAGAAGCACCTTCTGACTTCTGTAGCCTTTCTTCCCTCATCCTGGAAATGCGGAGCTCAAGATCCCGAGCTGGGTGTGATTCACTTGAAATACCCTCATATTGTTGATGCTTACTGAAGTTAGTTTCATCTTCACGGTGAGAACCATTGCCCAGCTGTTTTGGTTCTTTTTCATGACCGTAAGCAAGAGCCAGATCTTCTTGATCATGCCTCCCAACTTCATCGCTCCTATTAGAGCCTTTCTCCCGGTGTTTCTGGCCAACATTTTCATCTCTGGACCTGTCTTTGTCTTGACCTGCCTCCCTTGCCTTCTCCCTAGTTCTCTCGTTTCCTCCTTTTTCTTTCTCTGTTGTATCTTTATCCCTGTGCCTCTCAGTTTCCTTTTCCCTGTACCGATCTGTATGCTTCTCCTTTTCTTTATCCATTTCCCTCCCTTTTGTCCTGTCCCTTTCATTTCCTCTATCTGTATCTTTATCTTTATCTCTGCTTTTCTCTTTTCCCTTTCCCTTCTCCCTCGATCGTTCATTATCTTTCTCTACCTCTCCTTCTCCATCATGATCTCTTTCTCTACCTCTGCTTTTACGATCCTTAACATCTCGCTCTTTGTCTTTGTGCTTATCTGAATCACGGTCTCTCTCCCTTTTCTTGTCTTTGCTCCTATCCTTATCCCGGTCATCTCTATCTCCTTCCCTGCGAGTTGTCTGGTCTATTTCTGACTGTTTACCTTCTTTCTCTCTATTTAAGACATCGCCCCCCTTTGACCTGTCCCGGTCTCTACTTCTGTGGTCCTTCTCCTCACTTCGGCTGCTTCTACTTCGGTCCTTGCTNCGATGCTTGGACGAATCTCTCGGCTTCTCAATAGAATTTTCTTTGGAATCATCATATTCTCCTTCCCACCTCTCTCTCACTGGAGAGATGTTTCGATCTCTCATTTAAACACTTCTTTCAAGCCTTGATTATGAACTTTTTGTTAATTACAAGAGGTGTCAGTATTATATGATTCTTGCACTTGCACAGCAGCTGCACGGTTATAGTACCTACTGTTTGGTCGTCGACTGCAGAAGCTGCAACTTAGGGTTTCCTCGCCGGTCTTCAACGACGGTTTCGCTCACGGACCGTCACGACACGTAAGTCGGCCGTCGCTCCAAGCGGTGTCTGTCACGATTGAGAGATTGGAGAGGAAGAT

>AT5G30510
TTCCTGCTTGCTATCTGATACACAAAACACTAACTGTTTTTAAGCAAATATTTTTGAAACACACGAGGACATGACACAAAACAAACAGCGGAAGTTCTGGAACAATTATTGTATTTCTCCTTTAGGTAAAATCAATTTCAACAACTTCCTGCTTGCTATCTGATACACAACATGGTCCAAGAGAAAGTAAAAACCTTTCTCGAAGAAGATACATACAAATTAGTCGTAGAAATGCTAGTGTGATCAAGGATCTTCAGCTGAGGGAATATCACTTAAATCCAAGCCTTCAGCAGGGAAGTCTGAACCTAGTGGACCTAGGATCCCATCAGAGCTCAAGGTCAATCCACTCTCAGGCTGGAATCTCAGCATGTCAGCACGAGCCATAGCTTCTGCTTGAGCTATTCTCTGCCTGAAAGTCTGGGCCATCTCTTCCGCCTTCTCGAAAACAAGCTTAGGATTGCGAATCATATCACCCGGGGTAGGCTCTAACTTCTTTGTAGAAAGACTGACTCGGCCTCTTTCTCGATCATGGCTGAGCACCATGACCTTAAGAGTGTCACCAGGTTGAAGAACAGTGGCAATATCAGAGACACGGTCATGACTAATTTGGCTAACGTGAAGAAGTCCATTCATTCCACCGATATCAATGAAGGCACCATATGGTTTCAAGCTCTGGACTGTTCCAACAACAACTGAGCCAATTCCAAGTTGTGCCTGGCTGTCAGCCATTGCTTTGCGGTTACTGAGGACCAGTCTTGTCTGTTCCTCATCTACCTCCACAAACTTGAGAGGAATGTCCTTTTCAAGAAGCTCTTCCGCAGTAGATTTCGTTGAGATTTGTGAGAACGGAACGAAACCGCGAAGGCCTTCCACCAGAGCTACAACTCCACCTTTGTTAGCTCCAACAACCTTACCCTTGACAACAACATCTTCAGCCTGAAGCTGTCTGCATCGTTCCCATGCAAGATCATATTGGATTGACCTTAAGCTCAATATCAAGCTATCATCAGCTTCATTTTCACCAATGATTACAAACTCCTCTTGCATACCAGGAACTATGCCGGCCTCTTCCACATGCTTAATGCCATGAATGGATGCCTCTTTAATAGGTAAGAAAGCAGAAGATTTTGCAGTAATGTCGACTAGTGCTCCGTTATTATCAGTATTGAAGACCGTCCCTTTTACCCTGGTGCCAATTTCAGAGTTGAAGTCGTACTTGCCGAGTGCAGTGTGGAAATCGTCGATGGTGAAGGCGACGCCTTCCATGGGAGCGTTCCGGCACCTCTCGTACGCCTCTTCGAACATGTCCTTGAGTCTCTCCCTTTCTCTGGTTTCGGCATTGGATATGGCGACAGCGGATACGATTTTCAGCGAATTGGGCTTCTGGGTTTGCTTGACAATGTTGCTGCAGTGTCTGGAGAGACGAGTGGTGGAAGTCGGTGGGCACCTCAGGCCACCGAATTGCTGTGCCAGAGACGCCATTTCTTCTTCTTCTTCCTGCTTCGAAGCAGTGAGCGAGAT

>AT5G42760
TTACAGTTTATATACCTGATATTCTCAGACAATCATCAAACAGCAATATATCTTGGTGTTGCAGCCGGATTTTTTTTTATTACTGAGGCAACTCTAACAAGGAATAATGTCTGCGCCTAAAGTATAATCGGTGTTAGACATGTATAAGATCCAGATGGCTCTTTAGGCAGCGGTTCTTTGATTTGGCGAGCCAGAAGCCTGCACCAAATACAGGCGACAACACGGTGTTCCATCATCAGGATGTGTTTGAGTTGATCTGGGCAGACTCCGAATCTTATCAAACAGATTTAGCGGATCGTGCAACAATCCAAAATGAGCATCTGGATCACCAATCTGCGAAAGGGTAACATCAGAAAACCCCATAGACGGCAGGAGATGATCGGGCCAATCACTGTAGAAATGGAAAACAGAGCTGGACATCGTTGTTGATGGCTTATTCATGAAGTCTGCTAAAAGGATAGTGTTTGTAACTGTGCAACCATCGGCTATGATCTTCAGCACTTCCATGGCATCTGAATGGGAGAGATAGTATAGTATGCCTTCAAGAACCCAAACTGTGTTCTTTTCTGGTATGAATCCTGATGTTTGAAGCTTCTGGAACCAGTTATTGTCTCTGATATCTGCTGCCACTCTATTTAAAGATTTTGCTGTCATTCTCACATCCTCGTGCTCATTTTTTGATTCTGTTGCTGCTTGCAGGATTGTTTTCTTCATTTGCAGGACTTCGGAAAAGTCGACCTCGAATACTTTGCTTTCTTTCAAGCAACCTAGCCTATACGCCCTTGTATCCATTCCTGCAATGTAAGTTCTGCACCAAGAAGAACGACCTGAGCTGCTTCACCACCATGGAAGGAACTCAAAGCAGCTTCAATCTTGGAATCAAACCACAGTGTGCGAACAGCTAGAATCACCCCAGAGATCTCCCTAGCATTGTTGGTGCGATCTTTCTTAATCTTATCAAAAAGACTCCGCAAGTAGGTTTCTCCGGCAAGTATCTCAGCAAGCGGGTCGTGGATCACATGTTTCCACAGCGCTCTCCCAGCCGCTGTCTGGCACGCCGACCGTCGGAGCAAATCCCAGTCGTTCTCAATAGCTGCATGGATTTCTTTCACCGGGTCCTTAAACAACAGGTCAGGTATCTTCAGCTCTGGCCACGGCCGGCTTTCTGGCTTGTTGTTTCTCTGTTCTTCTGACATGGTTGGAATTATAGAACTAATGTCATAGACAAGAGAAGAGATGGGGGGGGTGAAATCGTATCCAGCTTATTTGCCACAATGAAAGGAAGGTAGTGTATGAGTCCACGACTACCACCAATTCTTATGCTCTCTGTTTTTTGGGACTTC

>AT5G51570
CTTGGTAAGCCACGACAAGCTTTCATCACAGATATGCAATAGGTTTTAGCCAGAAGGCTCAGTCAACAAAGTGAAAAACTTTATACAAGCCCCAAGCCCATGCACATACGTGTGAGCCTCAAGAGCTATCATGTATCAACACCACAAAACCTATCATCTTATGAAAGTAATTACAAGGCCATTCGTTTGGCCCCTTTGATCAAAATTACTGTCAGTTCAGAACAAAATACTTGCAAATCAGAAAAATTACTCAGCTTTGACTTGACCACTGGCAGCCTCCATCAACCCATTACGGATCTGATCACTAATATCCCTGACGTGACCAGGTCCATGCGGTATAAACACGGTAGTGTTCTTTGATGAGTTCCCAAGGTCCTTTATTGTGTCAAAGTATTGGGTGATCATAATGAGATCCATGACCTCCTTCGCAGAGGTGCCTTCCACCTTGTGAGAGAAGTTCAAGATGTTCTCTCTCAAGCCGTCTGTTATTGCCTGCCTCTGCCTGGCCACACCAACCCCACCTAGGTACTTGGCTTCTGCGTCAGCTTCGGCTTTCTTAACTTGGAGAATCTTCTCTGCTTCACCTTTGTATACACATGCAAGCTGAAGCCTTTGAGCTGCATTGATCTCATTCATTGCCTTACGTACTGCAGCATCTGGTATTATGTCAACCATCAGTATGTGTTCTATGTTGTATCCATACGCTCCCATCACTTTCTCAAGTTCCTCCAGGACAGCTTGAGCAACGTCACCTTTTTGCTCAAAGAGCTCATCAAGAGTCATTTTCGGAACATGAGCTCGGACCACATCAAAGACGTATGCTTGAATCTGTTCCTTGGGGTTTTGCAACTCATAGAATGCATCATCAGCATTTTGTTTAATAACTCGGTATTGAATTGAGCAAAGCATTTGCACAAAGACATTGTCCTTGGTTTTGGTCTCGATGCGGACATCGAGAGAGCTAATCCTGGTGGAGAGAATGCCGGCGAGGCATTCGCCGGCGAGTGGGTTGAAAAAGTGGAAACCAGGCTCTGCCAACTTCGCAAACCGTCCCCATCTCTCCACCACTCCGATGCTCGCTTGGTCTACGCATCCACAGAACACGCAGAAAACGTTCCCCATCTTTCTCTCTCTAAAAAGTGAGGAG

>AT5G65940
TTCGTCCCTCTGCAAGCCTCTTCCATTCCTTTACTTCTCTCTCTAGCATGAAAATTGGGCTAGGGGTTAGGGCTTGAGCATCGCGCAATTCGTAAATGGCGGCTACTGCTCTTTGTACCCACACCGTACCCGAACTTACCTTTCTCCGTCCAGACTCAAGTCGCAGGCTCAAAGTTACTCTCTCGAGGATTTCTCTCTCCAAGCGTGCAAAATCGAATTTGATTTTCCGGAGTCGAACCAGAGCTTCTCGAAGAGAAGAAATCGTAGTGGAAGTTGAGGAGAGAGGAAGTGCGGTGTTGAGTGAAGTGAACGGAGTCGAATTGAACGGTAATGGTAACGGAAGTAGCTATGGTTACAACGGGACAGTTAACGGGTACTCGAACGGAGGTGTTGGTGTGATTGAGAGTGAGAATGGAGCGACCAATGGGAGCTTAGTGAAGTACGTTAACGGAAATGGCGCTGCAACGAGAGTTGCAGAACCAGTTGTGGTATCGAAGTCGGAGGAGGCTGAGAAGAAGAAAACTATAGAGGAGATTGGGCAGGAGGAGGCGTGGTTTAAAAGGAGTGGACAAGAACAGATTGAGGTGTCTGTTGCCCCTGGGGGTCGTTGGAGTAGATTCAAAACCTATTCAACAATTCAAAGGACTTTGGAGATTTGGGGATTTGTGCTAACTTTTATCTTCAAGGTTTGGTTGAACAACCAGAAATTTTCCTATCGAGGCGGAATGACTGAGGAGAAGAAAGTTCAACGGAGGAAAGTCCTTGCAAAATGGTTAAAAGAAAATATACTGAGATTAGGTCCTACATTCATCAAAATTGGACAGCAGTTCTCCACAAGGGTGGACATCCTTGCTCAAGAATATGTTGATCAGTTGTCTGAACTTCAGGATCAAGTTCCTCCTTTCCCATCAGACACCGCTATATCTATAGTTGAAGAAGAACTTGGTGCCCCTCTAAATAATATATTTGAGCGATTTGATTATGAGCCAATTGCGGCTGCTAGTCTTGGTCAAGTACACCGTGCGAAATTGAAGGGGCAGGAAGTTGTTGTTAAAGTACAAAGGCCTGGTCTCAAGGATCTCTTTGATATTGACCTAAAAAATCTGAGGGTGATAGCAGAATATCTGCAGAAGGTTGACCCAAAATCTGATGGTGCAAAGAGGGATTGGGTTGCTATCTATGATGAATGTGCGAGTGTCTTGTATCAGGAGATTGATTACACCAAGGAAGCTGCTAATGCAGAATTATTTGCAAATAACTTCAGAAACATGGATTATGTGAAAGTCCCAACAATACTTTGGGAGTACACCACCCCGCAGGTTCTCACCATGGAATATGTACCTGGGATAAAAATAAACAGAGTACAAGCTTTAGATCAGTTGGGCGTTGATCGTCAAAGGTTGGGGAGATATGCTGTTGAATCTTACTTGGAACAGATTCTGTCGCATGGTTTCTTCCATGCTGATCCACATCCTGGAAATATAGCCGTGGATGATGTTAATGGTGGAAGATTGATATTTTATGATTTTGGAATGATGGGAAGTATAAGCCCCAACATCAGAGAGGGGCTGCTGGAGACATTCTATGGAGTTTATGAGAAGGATCCAGACAAGGTTCTTCAATCAATGATTCAGATGGGTGTTCTTGTGCCTACTGGGGATATGACAGCTGTCAGACGAACAGCACAATTTTTCCTTAATAGCTTTGAAGAGCGTCTAGCAGCACAAAGAAGAGAGAGAGAGATGGCGACTACAGAACTTGGATTTAAGAAGCCACTGAGCAAGGAGGAGAGAATGGAGAAAAAGAAGCAACGTCTTGCAGCAATAGGAGAAGATTTATTAGCGATTGCAGCAGATCAACCCTTCCGATTTCCTGCCACATTCACTTTTGTTGTTAGAGCATTTTCAGTGTTGGATGGCATTGGGAAAGGCCTTGACCCTCGTTTTGACATTACCGAAATTGCCAAACCATATGCTCTAGAATTGCTAAGGTTTCGTGAAGCTGGTGCTGAAGTTATCATAAAGGACTTTAGAAAGAGATGGGATCGCCAGTCCCGTGCATTTTACAACTTATTTAGACAGGCTGATAGAGTTGAAAAGCTTGCTCAAATTATCCAACGATTGGAGCAAGGTGATCTAAAGCTCCGAGTTCGAGCTTTGGAGTCCGAGAGGGCATTCCAACGTGTTGCAGCTGTTCAAAAAACTATAGGAAGTGCAGTTGCAGCTGGTACCCTTATAAACCTTGGAACAATCCTGTATCTCAATTCAATCCGGGTTCCATCTGTGGTGGCATATGTGCTCTGTGCCTTCTTTAGCTTCCAAGTTCTTTTTGGCATTGTCAAGGTCAAAAAGTTTGATCAACGGGAAAGGTTGATAACAGGAACTGCTTAAGTAAATGAGCTGCAACGCTTTTGGCAATCCCCCCTTTCGGATATCTTGTGGATATAAAGGAGAGATTTAGATCATAGTTCTATTTGCAACTTAACCCTTCTGCTGTAGAGAAAATATGCGCACAAGAGGTTGATGCAAAGTTTCCCAGACTTGATGCAGGCCTAAACTCCCAACTCAACTGATTGTGCTAACTGTACAAAGCTGGTTGTATCTGGTCTGCTCTGTCCTGTAATCATTTATGATCTTATCATGTTTATATGTTAATCACGATGCAGAAGAAGGTTGACAAAACAACCTCTTCAATAGTTATGGCTTCCCTTGCTGTAT
